# Supplementary material for: ASS1 metabolically contributes to the nuclear and cytosolic p53-mediated DNA damage response
Source: Nat Metab. 2024 Jun 10;6(7):1294–309. doi: 10.1038/s42255-024-01060-5 (PMC11272581; doi:10.1038/s42255-024-01060-5)
Supplement: Supplementary file 2 — Numerical source data for Supplementary Figures. [file 42255_2024_1060_MOESM2_ESM.xlsx]

## Sheet: HCT116 ASS1 WB (S1B)
			WCL	ASS1	Tub	Normalised to Tubulin	Average of Ctrl	Sample/Ctrl Average
			Ctrl 1	2.88492e-06	1.09475e-06	2.63523	1.74142	1.51327
			Ctrl 2	1.59966e-06	1.41749e-06	1.12851		0.64804
			Ctrl 3	3.67524e-06	1.95536e-06	1.87957		1.07933
			Ctrl 4	6.16916e-06	4.66524e-06	1.32237		0.759361
			Dox 1	4.11713e-06	1.08314e-06	3.80111		2.18277
			Dox 2	3.7881e-06	1.46611e-06	2.58378		1.48372
			Dox 3	6.31606e-06	1.76317e-06	3.58222		2.05707
			Dox 4	1.06545e-05	4.42505e-06	2.40776		1.38264

## Sheet: NF ASS1 RNA (S1C)
			Samples	qRTPCR		ASS1	HPRT	dCt(GENE - HKP)		ddCt	Fold Change						Set A
			20231206	20231210	Ctrl 1b	23.8113	25.243	-1.43169	-1.42147	-0.0102153	1.00711	1.00003					20231127	NF Ctrl	1	1.2209
					Ctrl 2b	22.8063	24.2175	-1.41126		0.0102153	0.992944						20231206		1.44181			All NF Ctrl	1.2209	1.02891
					ADR 1b	23.0571	25.4847	-2.42757		-1.0061	2.00847	2.55826					20231127	NF ADR	2.4878	2.04657			0.971863
					ADR 2b	24.2187	27.2762	-3.05748		-1.63601	3.10805						20231206		1.60534				0.920452
																							1.00242
						ASS1	HPRT	dCt(GENE - HKP)		ddCt	Fold Change						Set B
			20231213	20231213	NF Ctrl 1 A	21.787	23.4529	-1.66582	-1.5654	-0.100419	1.07208	1.00242					20231206	NF Ctrl 1	0.932602	0.971863		All NF ADR	2.04657	2.01092	0.0201376
					NF Ctrl 2 A	21.9356	23.4006	-1.46498		0.100419	0.932762						20231210		1.00711				1.8884
					NF ADR 1 A	21.3455	23.354	-2.00845		-0.443049	1.35947	1.3117					20231213		0.975882				2.79703
					NF ADR 2 A	21.4011	23.2648	-1.86368		-0.298278	1.22968						20231206	NF Ctrl 2	0.743696	0.920452			1.3117
					NF ADR 3 A	21.2424	23.115	-1.87262		-0.307218	1.23732						20231210		0.992944
					NF ADR 4 A	21.0715	23.1431	-2.07161		-0.506208	1.42031						20231213		1.02471
																	20231206	NF ADR 1	1.59576	1.8884
			20231206	20231213	NF Ctrl 1 B	24.0052	25.3763	-1.37105	-1.40627	0.0352215	0.975882	1.0003					20231210		2.00847
					NF Ctrl 2 B	23.0265	24.468	-1.44149		-0.0352215	1.02471						20231213		2.06098
					NF ADR 1 B	23.1811	25.6307	-2.4496		-1.04333	2.06098	2.27349					20231206	NF ADR 2	12.091	2.79703
					NF ADR 2 B	24.1513	26.8714	-2.7201		-1.31383	2.486						20231210		3.10805
																	20231213		2.486
			20231206	20231206	NF Ctrl 1	23.6271	24.626	-0.998926	-1.09959	0.100666	0.932602						Set D
					NF Ctrl 2	22.9263	23.5986	-0.672377		0.427214	0.743696						20231213	NF Ctrl 1	1.07208	1.00242
																	20231213	NF Ctrl 2	0.932762
					NF ADR 1	23.0234	24.7972	-1.77384		-0.674247	1.59576						20231213	NF ADR 1	1.35947	1.3117
					NF ADR 2	21.3042	25.9996	-4.69545		-3.59586	12.091						20231213	NF ADR 2	1.22968
																	20231213	NF ADR 3	1.23732
			20231127	20231206	NF Ctrl 3	21.3486	22.976	-1.62747		-0.52788	1.44181						20231213	NF ADR 4	1.42031
					NF ADR 3	21.3316	23.7461	-2.41446		-1.31487	2.4878
						ASS1	HPRT	dCt(GENE - HKP)		ddCt	Fold Change
			20231127	20231127	NF Ctrl	21.6843	23.298	-1.61371		0	1
					NF ADR	21.661	23.9575	-2.29659		-0.682878	1.60534

## Sheet: HCT116 ASS1 RNA (S1D)
					Ctrl	Dox
					91.84	419.49
					76.78	509.31
					91.51	496.36
					83.97	274.52
						451.59

## Sheet: CRISPR RNA (S1E)
		ASS1	hprt	ASS1 - HPRT		Sample - Ctrl	Fold Change
	EV A	21.9099	19.4262	2.48364	2.74177	-0.258131	1.19593	1.01412
	EV B	21.7474	19.0764	2.67101		-0.0707597	1.05027
	EV C	22.059	18.9883	3.07066		0.328891	0.796148
	KO A	25.6927	18.516	7.17668		4.4349	0.046234	0.0564687
	KO B	25.5045	18.2353	7.26921		4.52744	0.0433616
	KO C	25.8118	19.4227	6.38905		3.64728	0.0798104

## Sheet: CRISPR KO XTT (S1G)
			Day 0		Day 5					Day 5/Day 0
						EV A Arg0	EV A Arg0+Arg	EV A Arg0+Cit			Arg0+Arg	Arg0	Arg0+Cit
		EV A	1.19467		EV A	0.592667	2.28033	1.783		EV A	1.90876	0.496094	1.49247
		EV B	1.303		EV B	0.709333	2.301	2.34367		EV B	1.76592	0.544385	1.79867
		EV C	1.30633		EV C	0.435333	1.868	1.68367		EV C	1.42996	0.333248	1.28885
		KO A	1.205		KO A	0.4	1.70733	0.346333		Average	1.70155	0.457909	1.52666
		KO B	1.368		KO B	0.456333	1.94267	0.397667		SD	0.245808	0.110626	0.256625
		KO C	1.40333		KO C	0.350333	1.657	0.331333
											Arg0+Arg	Arg0	Arg0+Cit
										KO A	1.41687	0.33195	0.287414
										KO B	1.42008	0.333577	0.290692
										KO C	1.18076	0.249644	0.236105
										Average	1.33924	0.305057	0.271403
										SD	0.137255	0.0479962	0.0306136

## Sheet: Norm Pyr-Pur (S1H)
					GMP	AMP	UMP	CMP	TMP	PYR	PUR		PYR/PUR	Average
			EV	1_NUC_Lital	2287.57	13031.5	4457.86	347.845	98.61	4904.32	15319		0.320146
				2_NUC_Lital	2175.7	10209.4	4744.24	399.76	71.955	5215.95	12385.1		0.421147
				3_NUC_Lital	1538.18	10655	3253.26	310.47	42.81	3606.54	12193.1		0.295784
				4_NUC_Lital	1250.53	8287.12	2523.14	269.27	28.195	2820.61	9537.66		0.295734	0.333203
			EV +ADR	5_NUC_Lital	2688.55	14713.7	4549.32	415.075	87.705	5052.1	17402.3		0.290313
				6_NUC_Lital	2096.39	12479.9	3676.47	387.835	86.355	4150.66	14576.3		0.284754
				7_NUC_Lital	1825.25	12212.6	3203.82	320.4	61.305	3585.53	14037.9		0.255418
				8_NUC_Lital	1689.27	10466.7	2982.34	344.78	57.335	3384.45	12156		0.278419	0.277226
			KO	9_NUC_Lital	1621.93	11481.9	2568.14	260.665	24.785	2853.59	13103.8		0.217768
				10_NUC_Lital	1906.13	12478.4	2975.09	339.1	30.605	3344.8	14384.5		0.232527
				11_NUC_Lital	1578.95	11304.8	2993.74	253.57	32.54	3279.86	12883.8		0.254572
				12_NUC_Lital	1867.42	12400.6	2958.28	293.69	25.835	3277.8	14268		0.229731	0.23365
			KO+ADR	13_NUC_Lital	1566.08	11179.5	3470.95	284	41.7	3796.66	12745.6		0.297879
				14_NUC_Lital	1536.45	9298.06	2831.99	254.295	50.99	3137.27	10834.5		0.289563
				15_NUC_Lital	2203.28	14677	4175.95	284.495	56.575	4517.02	16880.2		0.267593
				16_NUC_Lital	1662.48	11855.6	2986.58	293.765	48.075	3328.42	13518.1		0.24622	0.275314

## Sheet: ASS1-ASL PLA (S3E)
		CONTROL								ADR
		Cell Number	PLA Puncta	Puncta in Nuclei	Total Puncta/Nuclei	Nuclei Puncta/Nuclei				Cell Number	Total Puncta	Nuclear Puncta	Total Puncta/Nuclei	Nuclear Puncta/Nuclei
	1	17	224	102	13.1765	6			1	15	317	58	21.1333	3.86667
	2	14	155	83	11.0714	5.92857			2	9	239	48	26.5556	5.33333
	3	19	207	81	10.8947	4.26316			3	6	190	48	31.6667	8
	4	27	114	34	4.22222	1.25926			4	23	363	95	15.7826	4.13043
	5	31	209	82	6.74194	2.64516			5	20	344	74	17.2	3.7
	6	24	270	89	11.25	3.70833			6	7	112	27	16	3.85714
	7	15	70	39	4.66667	2.6			7	5	152	28	30.4	5.6
	8	15	334	137	22.2667	9.13333			8	13	276	45	21.2308	3.46154
	9	9	173	79	19.2222	8.77778			9	25	254	39	10.16	1.56
	10	14	340	110	24.2857	7.85714			10	17	244	45	14.3529	2.64706
	11	6	28	21	4.66667	3.5			11	10	149	115	14.9	11.5
	12	9	59	47	6.55556	5.22222			12	16	90	47	5.625	2.9375
	13	8	55	46	6.875	5.75			13	6	53	43	8.83333	7.16667
	14	8	45	42	5.625	5.25			14	11	58	35	5.27273	3.18182
	15	11	46	39	4.18182	3.54545			15
	16	9	44	32	4.88889	3.55556			16	8	65	26	8.125	3.25
	17	8	35	29	4.375	3.625			17	9	54	7	6	0.777778
	18	8	48	42	6	5.25			18	8	84	36	10.5	4.5
	19	10	65	51	6.5	5.1			19	10	50	29	5	2.9
	20	15	97	71	6.46667	4.73333			20	7	73	36	10.4286	5.14286
	21	8	55	35	6.875	4.375			21	10	176	78	17.6	7.8
	22	17	110	84	6.47059	4.94118			22	6	77	29	12.8333	4.83333
	23	26	155	100	5.96154	3.84615			23	5	135	51	27	10.2
	24	17	83	46	4.88235	2.70588			24	6	154	36	25.6667	6
	25	21	148	81	7.04762	3.85714			25	4	124	40	31	10
	26	22	191	86	8.68182	3.90909			26	2	124	44	62	22
	27	21	130	72	6.19048	3.42857			27	9	322	122	35.7778	13.5556
	28	13	134	59	10.3077	4.53846			28	3	135	60	45	20
	29	21	178	98	8.47619	4.66667			29	6	166	64	27.6667	10.6667
	30	8	73	41	9.125	5.125			30	7	89	44	12.7143	6.28571

## Sheet: Fumarate M+4 (S3F)
			AUC	AUC	AUC
	AUC		Fumaric acid	Fumaric acid+2	Fumaric acid+4
		blank (MeOH:DDW 1:1)	0	0	0
		blank_Lital	358049	0	1843543
		ASS1 f/f	379651	382481	3553779
		ASS1 f/f- Alb Cre	316952	130260	1943374
			Fumaric acid	Fumaric acid+2	Fumaric acid+4
	Auc	minus blank	0	0	0
		ASS1 f/f	21602	382481	1710236
		ASS1 f/f- Alb Cre		130260	99831
			M+0/(M+0+M+2+M+4)	M+2/(M+0+M+2+M+4)	M+4/(M+0+M+2+M+4)
	FRACTIONAL ENRICHMENT	FUM	Fumaric acid M+0	Fumaric acid M+2	Fumaric acid M+4
		ASS1 f/f	0.010217	0.1809	0.808883
		ASS1 f/f- Alb Cre	0	0.566124	0.433876
			Fumaric acid M+4
		ASS1 f/f	0.808883
		ASS1 f/f- Alb Cre	0.433876

## Sheet: Fumarate Rescue XTT (S3G)
	Exp 1	Day 0	48hrs	48 hrs/Day 0
	EV Ctrl 1	0.675	2.207	3.26963	2.46857	1.3245
	EV Ctrl 2	1.15967	2.57433	1.81185		0.899261				EV Ctrl	EV Ctrl + Fum	EV ADR	EV ADR + Fum	KO Ctrl	KO Ctrl + Fum	KO ADR	KO ADR +Fum
	EV Ctrl 3	1.245	2.45233	3.51358		0.776237				1.3245	1.42332	0.733967	0.667752	0.638454	0.630349	0.469692	0.60812
	EV Ctrl + Fum 1	0.675	2.37167	1.6484		1.42332				0.899261	0.60758	0.587087	0.60758	0.600962	0.705839	0.46602	0.649863
	EV Ctrl + Fum 2	1.15967	2.38567	2.21989		0.60758				0.776237	0.743808	0.450536	0.565936	0.656635	0.652781	0.46908	0.617457
	EV Ctrl + Fum 3	1.245	2.286	1.44927		0.743808				1.06539	1.1563	0.877313	0.905892	0.631084	0.732427	0.678775	0.650756
	EV Dox 1	0.675	1.11267	1.49986		0.733967				1.01309	1.11837	0.858837	0.894608	0.618506	0.684801	0.554554	0.694511
	EV Dox 2	1.15967	1.73933	1.49986		0.587087				0.921522	1.06136	0.792461	0.843055	0.646627	0.683265	0.433128	0.666396
	EV Dox 3	1.245	1.793	1.9162		0.450536
	EV Dox + Fum 1	0.675	1.38467	1.11218		0.667752
	EV Dox + Fum 2	1.15967	2.286	1.83614		0.60758				1	1.01846	0.7167	0.747471	0.632045	0.681577	0.511875	0.647851
	EV Dox + Fum 3	1.245	1.793	1.39705		0.565936
	KO Ctrl 1	1.68267	1.28533	1.57607		0.638454
	KO Ctrl 2	1.527	1.232	1.2189		0.600962
	KO Ctrl 3	1.40967	1.15167	1.55606		0.656635
	KO Ctrl + Fum 1	1.68267	1.41833	1.50119		0.630349
	KO Ctrl + Fum 2	1.527	1.44867	1.48352		0.705839
	KO Ctrl + Fum 3	1.40967	1.50767	1.1504		0.652781
	KO Dox 1	1.68267	1.01767	1.74241		0.469692
	KO Dox 2	1.527	1.02333	1.60423		0.46602
	KO Dox 3	1.40967	0.965667	1.62095		0.46908
	KO Dox + Fum 1	1.68267	1.39267	1.15796		0.60812
	KO Dox + Fum 2	1.527	1.31633	1.58974		0.649863
	KO Dox + Fum 3	1.40967	1.456	1.52424		0.617457
	Exp 2	Day 0	48 hrs	48hrs/Day 0
	EV Ctrl 1	0.571917	1.30475	2.28136	2.14134	1.06539
	EV Ctrl 2	0.613583	1.33108	2.16936		1.01309
	EV Ctrl 3	0.664583	1.31142	1.97329		0.921522
	EV Ctrl + Fum 1	0.571917	1.41608	2.47603		1.1563
	EV Ctrl + Fum 2	0.613583	1.46942	2.39481		1.11837
	EV Ctrl + Fum 3	0.664583	1.51042	2.27273		1.06136
	EV Dox 1	0.571917	1.07442	1.87862		0.877313
	EV Dox 2	0.613583	1.12842	1.83906		0.858837
	EV Dox 3	0.664583	1.12775	1.69693		0.792461
	EV Dox + Fum 1	0.571917	1.10942	1.93982		0.905892
	EV Dox + Fum 2	0.613583	1.17542	1.91566		0.894608
	EV Dox + Fum 3	0.664583	1.19975	1.80527		0.843055
	KO Ctrl 1	0.52225	0.70575	1.35136		0.631084
	KO Ctrl 2	0.464917	0.61575	1.32443		0.618506
	KO Ctrl 3	0.590583	0.81775	1.38465		0.646627
	KO Ctrl + Fum 1	0.52225	0.819083	1.56837		0.732427
	KO Ctrl + Fum 2	0.464917	0.68175	1.46639		0.684801
	KO Ctrl + Fum 3	0.590583	0.864083	1.4631		0.683265
	KO Dox 1	0.52225	0.634083	1.45349		0.678775
	KO Dox 2	0.464917	0.552083	1.18749		0.554554
	KO Dox 3	0.590583	0.54775	0.927473		0.433128
	KO Dox + Fum 1	0.52225	0.72775	1.39349		0.650756
	KO Dox + Fum 2	0.464917	0.691417	1.48718		0.694511
	KO Dox + Fum 3	0.590583	0.84275	1.42698		0.666396

## Sheet: SMARCC1 RNA (S4A)
		SMARCC1	HPRT	SMARCC1 - HPRT		Sample - Ctrl	Fold Change	Average Fold Change
	EV ctrl 1	20.2353	23.3365	-3.10128	-3.01332	-0.0879557	1.06286	1.0015
	EV ctrl 2	20.0685	23.0977	-3.02921		-0.0158853	1.01107
	EV ctrl 3	20.8092	23.7187	-2.90948		0.103841	0.930552
	ASS1-KO ctrl 1	19.7634	23.0554	-3.29197		-0.27865	1.21306	1.27112
	ASS1-KO ctrl 2	19.8987	23.3677	-3.46904		-0.455718	1.37146
	ASS1-KO ctrl 3	19.8433	23.1539	-3.3106		-0.297279	1.22882

[truncated: 4 more sheets: ZNF385A GADD45A (S4E), S4F, SKOV3 SMARCC1 ASS1 RNA (S4G), IPO7 IgG IP]
