# Supplementary material for: ASS1 metabolically contributes to the nuclear and cytosolic p53-mediated DNA damage response
Source: Nat Metab. 2024 Jun 10;6(7):1294–309. doi: 10.1038/s42255-024-01060-5 (PMC11272581; doi:10.1038/s42255-024-01060-5)
Supplement: Supplementary file 5 — Supplementary Tables. [file 42255_2024_1060_MOESM5_ESM.xlsx]

## Sheet: Supplementary Table Legends
	Supplementary Table 1: Fumarate LC/MS fragments. Fractional labelling of fumarate M+4 from 13C4-aspartate in purified nuclei isolated from mice's livers
	Fumarate LC/MS fragments. Fractional labelling of fumarate M+4 from 13C4-aspartate in purified nuclei isolated from mice's livers
	Supplementary Table 2: ASS1 IP-MS
	A detailed table of nuclear proteins pulled down by ASS1 using IP-MS of the nuclear fraction of HCT116 WT cells.
	P values were determined by unpaired two-tailed Student's t-test.
	Supplementary Table 3: ASS1 binds SWI/SNF proteins.
	A detailed table of the most significant proteins identified to bind ASS1 from the proteomics analysis following immunoprecipitation of nuclei with Anti-ASS1.
	Proteins related to SWI-SNF complex are highlighted in yellow.
	Supplementary Table 4: Loss of ASS1 results in a reduction of transcription of multiple genes.
	A detailed table of gene expression obtained from RNA sequencing analysis, comparing EV Ctrl and ASS1-KO HCT116 cells.
	The values are standardized RNA-seq counts, the genes selected are the ones with p value < 0.001. The list includes both the upregulated and the downregulated genes.
	Supplementary Table 5: Pathway enrichment analysis of p53 target genes significantly changing between ASS1-KO Dox and EV Dox.
	A detailed table with the values obtained from pathway enrichment analysis, comparing ASS1-KO and EV HCT116 cells following Dox treatment.
	Supplementary Table 6: p53 related genes in HCT116 cells with and without ASS1 expression and Dox treatment.
	Log2FC of P53 related genes expression in ASS1-KO HCT116 cells treated with Dox vs EV ctrl HCT116 cells treated with Dox (Left column), and Log2FC of the same genes expressed in WT cells treated with Dox compared to non-treated.
	Supplementary Table 7: qPCR primers list

## Sheet: Table 1 - Fumarate peaks
	Table () - MRM transitions of isotopologues of Fumaric- and Malic acid 3-NPH conjugates.
	Name	m/z (3-NPH	Fragment (m/z)	Cone (V)	Collision Energy (eV)	Retention time (min)
		conjugation, [H-])
	Fumaric acid_3NPH	385*	137	20	30	11.86
	Fumaric acid_3NPH	385	233.9	20	15
	Fumaric acid_3NPH+1	386	137	20	30
	Fumaric acid_3NPH+1	386	233.9	20	15
	Fumaric acid_3NPH+1	386	234.9	20	15
	Fumaric acid_3NPH+2	387	137	20	30
	Fumaric acid_3NPH+2	387	233.9	20	15
	Fumaric acid_3NPH+2	387	234.9	20	15
	Fumaric acid_3NPH+2	387	235.9	20	15
	Fumaric acid_3NPH+3	388	137	20	30
	Fumaric acid_3NPH+3	388	233.9	20	15
	Fumaric acid_3NPH+3	388	234.9	20	15
	Fumaric acid_3NPH+3	388	235.9	20	15
	Fumaric acid_3NPH+3	388	236.9	20	15
	Fumaric acid_3NPH+4	389	137	20	30
	Fumaric acid_3NPH+4	389	233.9	20	15
	Fumaric acid_3NPH+4	389	234.9	20	15
	Fumaric acid_3NPH+4	389	235.9	20	15
	Fumaric acid_3NPH+4	389	236.9	20	15
	Fumaric acid_3NPH+4	389	237.9	20	15
	Malic acid_3NPH	403.1**	136.9	20	35	9.57
	Malic acid_3NPH	403.1	207.9	20	20
	Malic acid_3NPH+1	404.1	136.9	20	35
	Malic acid_3NPH+1	404.1	207.9	20	20
	Malic acid_3NPH+1	404.1	208.9	20	20
	Malic acid_3NPH+2	405.1	136.9	20	35
	Malic acid_3NPH+2	405.1	207.9	20	20
	Malic acid_3NPH+2	405.1	208.9	20	20
	Malic acid_3NPH+2	405.1	209.9	20	20
	Malic acid_3NPH+3	406.1	136.9	20	35
	Malic acid_3NPH+3	406.1	207.9	20	20
	Malic acid_3NPH+3	406.1	208.9	20	20
	Malic acid_3NPH+3	406.1	209.9	20	20
	Malic acid_3NPH+3	406.1	210.9	20	20
	Malic acid_3NPH+4	407.1	136.9	20	35
	Malic acid_3NPH+4	407.1	207.9	20	20
	Malic acid_3NPH+4	407.1	208.9	20	20
	Malic acid_3NPH+4	407.1	209.9	20	20
	Malic acid_3NPH+4	407.1	210.9	20	20
	Malic acid_3NPH+4	407.1	211.9	20	20

## Sheet: Table 2 - ASS1 IP MS
Protein IDs	Majority protein IDs	Protein names	Gene names	Fasta headers	Peptides	Unique peptides	Sequence coverage [%]	Unique sequence coverage [%]	p-value ADR_Nuc/Ctrl_Nuc
Q8WXF1	Q8WXF1	Paraspeckle component 1	PSPC1	sp|Q8WXF1|PSPC1_HUMAN Paraspeckle component 1 OS=Homo sapiens OX=9606 GN=PSPC1 PE=1 SV=1	23	21	50.9	49.3	2.59726e-07
Q99460	Q99460	26S proteasome non-ATPase regulatory subunit 1	PSMD1	sp|Q99460|PSMD1_HUMAN 26S proteasome non-ATPase regulatory subunit 1 OS=Homo sapiens OX=9606 GN=PSMD1 PE=1 SV=2	19	19	27.4	27.4	3.51421e-07
Q9HCY8	Q9HCY8	Protein S100-A14	S100A14	sp|Q9HCY8|S10AE_HUMAN Protein S100-A14 OS=Homo sapiens OX=9606 GN=S100A14 PE=1 SV=1	6	6	72.1	72.1	7.58809e-07
O43823	O43823	A-kinase anchor protein 8	AKAP8	sp|O43823|AKAP8_HUMAN A-kinase anchor protein 8 OS=Homo sapiens OX=9606 GN=AKAP8 PE=1 SV=1	23	23	41.2	41.2	1.98776e-06
P23246	P23246	Splicing factor, proline- and glutamine-rich	SFPQ	sp|P23246|SFPQ_HUMAN Splicing factor, proline- and glutamine-rich OS=Homo sapiens OX=9606 GN=SFPQ PE=1 SV=2	35	34	48.5	47.4	2.53076e-06
Q14315	Q14315	Filamin-C	FLNC	sp|Q14315|FLNC_HUMAN Filamin-C OS=Homo sapiens OX=9606 GN=FLNC PE=1 SV=3	20	9	7.9	3.8	2.78247e-06
Q9UKX2;P12882;Q9Y623	Q9UKX2;P12882;Q9Y623	Myosin-2;Myosin-1;Myosin-4	MYH2;MYH1;MYH4	sp|Q9UKX2|MYH2_HUMAN Myosin-2 OS=Homo sapiens OX=9606 GN=MYH2 PE=1 SV=1;sp|P12882|MYH1_HUMAN Myosin-1 OS=Homo sapiens OX=9606 GN=MYH1 PE=1 SV=3;sp|Q9Y623|MYH4_HUMAN Myosin-4 OS=Homo sapiens OX=9606 GN=MYH4 PE=2 SV=2	2	2	1.2	1.2	3.40783e-06
Q16629	Q16629	Serine/arginine-rich splicing factor 7	SRSF7	sp|Q16629|SRSF7_HUMAN Serine/arginine-rich splicing factor 7 OS=Homo sapiens OX=9606 GN=SRSF7 PE=1 SV=1	11	10	35.3	35.3	4.04927e-06
Q99856;A6NKF2	Q99856	AT-rich interactive domain-containing protein 3A	ARID3A	sp|Q99856|ARI3A_HUMAN AT-rich interactive domain-containing protein 3A OS=Homo sapiens OX=9606 GN=ARID3A PE=1 SV=2	18	17	39.3	36.6	4.67356e-06
Q9NR30	Q9NR30	Nucleolar RNA helicase 2	DDX21	sp|Q9NR30|DDX21_HUMAN Nucleolar RNA helicase 2 OS=Homo sapiens OX=9606 GN=DDX21 PE=1 SV=5	46	44	59	55.6	5.01289e-06
Q99959	Q99959	Plakophilin-2	PKP2	sp|Q99959|PKP2_HUMAN Plakophilin-2 OS=Homo sapiens OX=9606 GN=PKP2 PE=1 SV=2	56	56	68.1	68.1	5.69994e-06
P15531;P22392;O60361	P15531;P22392;O60361	Nucleoside diphosphate kinase A;Nucleoside diphosphate kinase B;Putative nucleoside diphosphate kinase	NME1;NME2;NME2P1	sp|P15531|NDKA_HUMAN Nucleoside diphosphate kinase A OS=Homo sapiens OX=9606 GN=NME1 PE=1 SV=1;sp|P22392|NDKB_HUMAN Nucleoside diphosphate kinase B OS=Homo sapiens OX=9606 GN=NME2 PE=1 SV=1;sp|O60361|NDK8_HUMAN Putative nucleoside diphosphate kinase OS=Hom	2	2	19.1	19.1	5.8263e-06
O60506	O60506	Heterogeneous nuclear ribonucleoprotein Q	SYNCRIP	sp|O60506|HNRPQ_HUMAN Heterogeneous nuclear ribonucleoprotein Q OS=Homo sapiens OX=9606 GN=SYNCRIP PE=1 SV=2	29	22	57.8	48.3	6.83008e-06
Q9BRT6	Q9BRT6	Protein LLP homolog	LLPH	sp|Q9BRT6|LLPH_HUMAN Protein LLP homolog OS=Homo sapiens OX=9606 GN=LLPH PE=1 SV=1	2	2	21.7	21.7	7.52082e-06
P62333	P62333	26S protease regulatory subunit 10B	PSMC6	sp|P62333|PRS10_HUMAN 26S proteasome regulatory subunit 10B OS=Homo sapiens OX=9606 GN=PSMC6 PE=1 SV=1	12	12	33.4	33.4	7.56494e-06
P11142;P54652	P11142	Heat shock cognate 71 kDa protein	HSPA8	sp|P11142|HSP7C_HUMAN Heat shock cognate 71 kDa protein OS=Homo sapiens OX=9606 GN=HSPA8 PE=1 SV=1	39	33	64.1	59	1.19126e-05
P84090	P84090	Enhancer of rudimentary homolog	ERH	sp|P84090|ERH_HUMAN Enhancer of rudimentary homolog OS=Homo sapiens OX=9606 GN=ERH PE=1 SV=1	4	4	32.7	32.7	1.37275e-05
Q14690	Q14690	Protein RRP5 homolog	PDCD11	sp|Q14690|RRP5_HUMAN Protein RRP5 homolog OS=Homo sapiens OX=9606 GN=PDCD11 PE=1 SV=3	57	57	37.8	37.8	2.0958e-05
Q9BVP2	Q9BVP2	Guanine nucleotide-binding protein-like 3	GNL3	sp|Q9BVP2|GNL3_HUMAN Guanine nucleotide-binding protein-like 3 OS=Homo sapiens OX=9606 GN=GNL3 PE=1 SV=2	20	20	41.5	41.5	2.36125e-05
Q96J01	Q96J01	THO complex subunit 3	THOC3	sp|Q96J01|THOC3_HUMAN THO complex subunit 3 OS=Homo sapiens OX=9606 GN=THOC3 PE=1 SV=1	3	3	12.8	12.8	2.38761e-05
P21796	P21796	Voltage-dependent anion-selective channel protein 1	VDAC1	sp|P21796|VDAC1_HUMAN Voltage-dependent anion-selective channel protein 1 OS=Homo sapiens OX=9606 GN=VDAC1 PE=1 SV=2	11	11	51.9	51.9	3.03651e-05
O43390	O43390	Heterogeneous nuclear ribonucleoprotein R	HNRNPR	sp|O43390|HNRPR_HUMAN Heterogeneous nuclear ribonucleoprotein R OS=Homo sapiens OX=9606 GN=HNRNPR PE=1 SV=1	32	25	52.8	43.4	3.06603e-05
Q96ME7	Q96ME7	Zinc finger protein 512	ZNF512	sp|Q96ME7|ZN512_HUMAN Zinc finger protein 512 OS=Homo sapiens OX=9606 GN=ZNF512 PE=1 SV=2	15	15	38.1	38.1	3.14678e-05
Q15424;Q14151	Q15424	Scaffold attachment factor B1	SAFB	sp|Q15424|SAFB1_HUMAN Scaffold attachment factor B1 OS=Homo sapiens OX=9606 GN=SAFB PE=1 SV=4	30	30	37.5	37.5	3.57517e-05
Q06265	Q06265	Exosome complex component RRP45	EXOSC9	sp|Q06265|EXOS9_HUMAN Exosome complex component RRP45 OS=Homo sapiens OX=9606 GN=EXOSC9 PE=1 SV=3	3	3	7.3	7.3	4.16289e-05
A6NHR9	A6NHR9	Structural maintenance of chromosomes flexible hinge domain-containing protein 1	SMCHD1	sp|A6NHR9|SMHD1_HUMAN Structural maintenance of chromosomes flexible hinge domain-containing protein 1 OS=Homo sapiens OX=9606 GN=SMCHD1 PE=1 SV=2	23	23	13.4	13.4	4.3508e-05
Q9Y446	Q9Y446	Plakophilin-3	PKP3	sp|Q9Y446|PKP3_HUMAN Plakophilin-3 OS=Homo sapiens OX=9606 GN=PKP3 PE=1 SV=1	43	43	69.3	69.3	4.39284e-05
CON__O95678;O95678;CON__P78386;CON__Q32MB2;P78386;Q86Y46;CON__REFSEQ:XP_932229;CON__Q3SY84;Q3SY84;P12036	CON__O95678;O95678	Keratin, type II cytoskeletal 75	KRT75	;sp|O95678|K2C75_HUMAN Keratin, type II cytoskeletal 75 OS=Homo sapiens OX=9606 GN=KRT75 PE=1 SV=2	20	1	21.8	1.6	4.67183e-05
Q9Y580	Q9Y580	RNA-binding protein 7	RBM7	sp|Q9Y580|RBM7_HUMAN RNA-binding protein 7 OS=Homo sapiens OX=9606 GN=RBM7 PE=1 SV=1	8	8	32.7	32.7	4.93206e-05
Q92817;A8MZ36	Q92817	Envoplakin	EVPL	sp|Q92817|EVPL_HUMAN Envoplakin OS=Homo sapiens OX=9606 GN=EVPL PE=1 SV=3	63	63	40	40	4.99713e-05
Q96S97	Q96S97	Myeloid-associated differentiation marker	MYADM	sp|Q96S97|MYADM_HUMAN Myeloid-associated differentiation marker OS=Homo sapiens OX=9606 GN=MYADM PE=1 SV=2	2	2	10.2	10.2	5.14139e-05
Q15233	Q15233	Non-POU domain-containing octamer-binding protein	NONO	sp|Q15233|NONO_HUMAN Non-POU domain-containing octamer-binding protein OS=Homo sapiens OX=9606 GN=NONO PE=1 SV=4	31	28	59.4	54.8	5.44024e-05
P17066;P48741	P17066;P48741	Heat shock 70 kDa protein 6;Putative heat shock 70 kDa protein 7	HSPA6;HSPA7	sp|P17066|HSP76_HUMAN Heat shock 70 kDa protein 6 OS=Homo sapiens OX=9606 GN=HSPA6 PE=1 SV=2;sp|P48741|HSP77_HUMAN Putative heat shock 70 kDa protein 7 OS=Homo sapiens OX=9606 GN=HSPA7 PE=5 SV=2	9	1	14.6	1.7	5.58171e-05
P45880	P45880	Voltage-dependent anion-selective channel protein 2	VDAC2	sp|P45880|VDAC2_HUMAN Voltage-dependent anion-selective channel protein 2 OS=Homo sapiens OX=9606 GN=VDAC2 PE=1 SV=2	13	13	54.4	54.4	5.75676e-05
O95639	O95639	Cleavage and polyadenylation specificity factor subunit 4	CPSF4	sp|O95639|CPSF4_HUMAN Cleavage and polyadenylation specificity factor subunit 4 OS=Homo sapiens OX=9606 GN=CPSF4 PE=1 SV=1	10	10	46.5	46.5	6.32061e-05
Q7L4I2	Q7L4I2	Arginine/serine-rich coiled-coil protein 2	RSRC2	sp|Q7L4I2|RSRC2_HUMAN Arginine/serine-rich coiled-coil protein 2 OS=Homo sapiens OX=9606 GN=RSRC2 PE=1 SV=1	2	2	5.1	5.1	6.46171e-05
P17480	P17480	Nucleolar transcription factor 1	UBTF	sp|P17480|UBF1_HUMAN Nucleolar transcription factor 1 OS=Homo sapiens OX=9606 GN=UBTF PE=1 SV=1	19	19	28.5	28.5	6.54397e-05
Q9Y265	Q9Y265	RuvB-like 1	RUVBL1	sp|Q9Y265|RUVB1_HUMAN RuvB-like 1 OS=Homo sapiens OX=9606 GN=RUVBL1 PE=1 SV=1	23	23	60.1	60.1	6.74653e-05
Q09428	Q09428	ATP-binding cassette sub-family C member 8	ABCC8	sp|Q09428|ABCC8_HUMAN ATP-binding cassette sub-family C member 8 OS=Homo sapiens OX=9606 GN=ABCC8 PE=1 SV=6	1	1	0.8	0.8	6.75863e-05
P62195;Q8NB90	P62195	26S protease regulatory subunit 8	PSMC5	sp|P62195|PRS8_HUMAN 26S proteasome regulatory subunit 8 OS=Homo sapiens OX=9606 GN=PSMC5 PE=1 SV=1	19	19	51.5	51.5	6.89737e-05
Q13595	Q13595	Transformer-2 protein homolog alpha	TRA2A	sp|Q13595|TRA2A_HUMAN Transformer-2 protein homolog alpha OS=Homo sapiens OX=9606 GN=TRA2A PE=1 SV=1	9	8	31.9	28.7	7.01471e-05
Q9NV56	Q9NV56	MRG/MORF4L-binding protein	MRGBP	sp|Q9NV56|MRGBP_HUMAN MRG/MORF4L-binding protein OS=Homo sapiens OX=9606 GN=MRGBP PE=1 SV=1	2	2	13.7	13.7	7.10182e-05
Q9HC78	Q9HC78	Zinc finger and BTB domain-containing protein 20	ZBTB20	sp|Q9HC78|ZBT20_HUMAN Zinc finger and BTB domain-containing protein 20 OS=Homo sapiens OX=9606 GN=ZBTB20 PE=1 SV=3	4	4	8.5	8.5	7.61132e-05
P55036;A2A3N6	P55036	26S proteasome non-ATPase regulatory subunit 4	PSMD4	sp|P55036|PSMD4_HUMAN 26S proteasome non-ATPase regulatory subunit 4 OS=Homo sapiens OX=9606 GN=PSMD4 PE=1 SV=1	7	7	18.8	18.8	7.74755e-05
Q15007	Q15007	Pre-mRNA-splicing regulator WTAP	WTAP	sp|Q15007|FL2D_HUMAN Pre-mRNA-splicing regulator WTAP OS=Homo sapiens OX=9606 GN=WTAP PE=1 SV=2	11	11	33.6	33.6	7.87515e-05
Q9UJX3	Q9UJX3	Anaphase-promoting complex subunit 7	ANAPC7	sp|Q9UJX3|APC7_HUMAN Anaphase-promoting complex subunit 7 OS=Homo sapiens OX=9606 GN=ANAPC7 PE=1 SV=4	15	15	32.4	32.4	7.91506e-05
Q9Y6V7	Q9Y6V7	Probable ATP-dependent RNA helicase DDX49	DDX49	sp|Q9Y6V7|DDX49_HUMAN Probable ATP-dependent RNA helicase DDX49 OS=Homo sapiens OX=9606 GN=DDX49 PE=1 SV=1	2	2	4.3	4.3	9.02624e-05
Q9BZ95	Q9BZ95	Histone-lysine N-methyltransferase NSD3	WHSC1L1	sp|Q9BZ95|NSD3_HUMAN Histone-lysine N-methyltransferase NSD3 OS=Homo sapiens OX=9606 GN=NSD3 PE=1 SV=1	2	2	1.5	1.5	9.42008e-05
O76021	O76021	Ribosomal L1 domain-containing protein 1	RSL1D1	sp|O76021|RL1D1_HUMAN Ribosomal L1 domain-containing protein 1 OS=Homo sapiens OX=9606 GN=RSL1D1 PE=1 SV=3	14	14	33.5	33.5	0.000102688
B9A064	B9A064	Immunoglobulin lambda-like polypeptide 5	IGLL5	sp|B9A064|IGLL5_HUMAN Immunoglobulin lambda-like polypeptide 5 OS=Homo sapiens OX=9606 GN=IGLL5 PE=2 SV=2	1	1	3.7	3.7	0.000113654
Q99873;Q9NR22	Q99873	Protein arginine N-methyltransferase 1	PRMT1	sp|Q99873|ANM1_HUMAN Protein arginine N-methyltransferase 1 OS=Homo sapiens OX=9606 GN=PRMT1 PE=1 SV=3	11	11	30.2	30.2	0.000114863
Q03135;P56539	Q03135	Caveolin-1	CAV1	sp|Q03135|CAV1_HUMAN Caveolin-1 OS=Homo sapiens OX=9606 GN=CAV1 PE=1 SV=4	9	9	51.1	51.1	0.000127008
P38432	P38432	Coilin	COIL	sp|P38432|COIL_HUMAN Coilin OS=Homo sapiens OX=9606 GN=COIL PE=1 SV=1	13	13	26.2	26.2	0.000127783
Q8N7H5	Q8N7H5	RNA polymerase II-associated factor 1 homolog	PAF1	sp|Q8N7H5|PAF1_HUMAN RNA polymerase II-associated factor 1 homolog OS=Homo sapiens OX=9606 GN=PAF1 PE=1 SV=2	24	24	57.1	57.1	0.000128688
Q9ULX6	Q9ULX6	A-kinase anchor protein 8-like	AKAP8L	sp|Q9ULX6|AKP8L_HUMAN A-kinase anchor protein 8-like OS=Homo sapiens OX=9606 GN=AKAP8L PE=1 SV=4	23	23	37.2	37.2	0.00013049
Q12905	Q12905	Interleukin enhancer-binding factor 2	ILF2	sp|Q12905|ILF2_HUMAN Interleukin enhancer-binding factor 2 OS=Homo sapiens OX=9606 GN=ILF2 PE=1 SV=2	16	16	59.5	59.5	0.000131499
Q6ZMZ0;Q9NV58	Q6ZMZ0;Q9NV58	E3 ubiquitin-protein ligase RNF19B;E3 ubiquitin-protein ligase RNF19A	RNF19B;RNF19A	sp|Q6ZMZ0|RN19B_HUMAN E3 ubiquitin-protein ligase RNF19B OS=Homo sapiens OX=9606 GN=RNF19B PE=1 SV=2;sp|Q9NV58|RN19A_HUMAN E3 ubiquitin-protein ligase RNF19A OS=Homo sapiens OX=9606 GN=RNF19A PE=1 SV=3	1	1	1.1	1.1	0.000133411
Q6ZRV2	Q6ZRV2	Protein FAM83H	FAM83H	sp|Q6ZRV2|FA83H_HUMAN Protein FAM83H OS=Homo sapiens OX=9606 GN=FAM83H PE=1 SV=3	39	39	47.6	47.6	0.000134502
O95239;Q2VIQ3;Q9Y496;Q6ZMV9	O95239	Chromosome-associated kinesin KIF4A	KIF4A	sp|O95239|KIF4A_HUMAN Chromosome-associated kinesin KIF4A OS=Homo sapiens OX=9606 GN=KIF4A PE=1 SV=3	32	32	28.4	28.4	0.000142756
CON__P19012	CON__P19012				31	1	69.1	3.3	0.000144171
Q8TED0;REV__Q8TED0	Q8TED0	U3 small nucleolar RNA-associated protein 15 homolog	UTP15	sp|Q8TED0|UTP15_HUMAN U3 small nucleolar RNA-associated protein 15 homolog OS=Homo sapiens OX=9606 GN=UTP15 PE=1 SV=3	28	28	58.5	58.5	0.000147102
Q9NU22	Q9NU22	Midasin	MDN1	sp|Q9NU22|MDN1_HUMAN Midasin OS=Homo sapiens OX=9606 GN=MDN1 PE=1 SV=2	32	32	7.8	7.8	0.000149815
Q96AG4	Q96AG4	Leucine-rich repeat-containing protein 59	LRRC59	sp|Q96AG4|LRC59_HUMAN Leucine-rich repeat-containing protein 59 OS=Homo sapiens OX=9606 GN=LRRC59 PE=1 SV=1	8	8	30.3	30.3	0.000153861
Q9UMX3	Q9UMX3	Bcl-2-related ovarian killer protein	BOK	sp|Q9UMX3|BOK_HUMAN Bcl-2-related ovarian killer protein OS=Homo sapiens OX=9606 GN=BOK PE=1 SV=1	4	4	21.2	21.2	0.000159563
P06748	P06748	Nucleophosmin	NPM1	sp|P06748|NPM_HUMAN Nucleophosmin OS=Homo sapiens OX=9606 GN=NPM1 PE=1 SV=2	26	26	90.5	90.5	0.000172757
P62995	P62995	Transformer-2 protein homolog beta	TRA2B	sp|P62995|TRA2B_HUMAN Transformer-2 protein homolog beta OS=Homo sapiens OX=9606 GN=TRA2B PE=1 SV=1	10	9	41	37.8	0.000174198
CON__ENSEMBL:ENSBTAP00000024462;P01861	CON__ENSEMBL:ENSBTAP00000024462				28	10	86.6	37.9	0.000187249
O60437;REV__Q8NDI1	O60437	Periplakin	PPL	sp|O60437|PEPL_HUMAN Periplakin OS=Homo sapiens OX=9606 GN=PPL PE=1 SV=4	105	105	62.4	62.4	0.000189246
P38646	P38646	Stress-70 protein, mitochondrial	HSPA9	sp|P38646|GRP75_HUMAN Stress-70 protein, mitochondrial OS=Homo sapiens OX=9606 GN=HSPA9 PE=1 SV=2	18	17	33.9	32.8	0.000191279
Q9NRI5	Q9NRI5	Disrupted in schizophrenia 1 protein	DISC1	sp|Q9NRI5|DISC1_HUMAN Disrupted in schizophrenia 1 protein OS=Homo sapiens OX=9606 GN=DISC1 PE=1 SV=3	1	1	0.9	0.9	0.00019704
Q96K58	Q96K58	Zinc finger protein 668	ZNF668	sp|Q96K58|ZN668_HUMAN Zinc finger protein 668 OS=Homo sapiens OX=9606 GN=ZNF668 PE=1 SV=3	7	7	14.4	14.4	0.000201342
Q9NX63	Q9NX63	MICOS complex subunit MIC19	CHCHD3	sp|Q9NX63|MIC19_HUMAN MICOS complex subunit MIC19 OS=Homo sapiens OX=9606 GN=CHCHD3 PE=1 SV=1	11	11	36.1	36.1	0.000205776
Q13242	Q13242	Serine/arginine-rich splicing factor 9	SRSF9	sp|Q13242|SRSF9_HUMAN Serine/arginine-rich splicing factor 9 OS=Homo sapiens OX=9606 GN=SRSF9 PE=1 SV=1	11	11	49.3	49.3	0.000206608
Q99459	Q99459	Cell division cycle 5-like protein	CDC5L	sp|Q99459|CDC5L_HUMAN Cell division cycle 5-like protein OS=Homo sapiens OX=9606 GN=CDC5L PE=1 SV=2	32	32	51.6	51.6	0.000208065
Q15149;REV__Q8IWV8	Q15149	Plectin	PLEC	sp|Q15149|PLEC_HUMAN Plectin OS=Homo sapiens OX=9606 GN=PLEC PE=1 SV=3	512	503	82.7	81.3	0.000208294
P17980	P17980	26S protease regulatory subunit 6A	PSMC3	sp|P17980|PRS6A_HUMAN 26S proteasome regulatory subunit 6A OS=Homo sapiens OX=9606 GN=PSMC3 PE=1 SV=3	16	16	44.6	44.6	0.000209423
O95707	O95707	Ribonuclease P protein subunit p29	POP4	sp|O95707|RPP29_HUMAN Ribonuclease P protein subunit p29 OS=Homo sapiens OX=9606 GN=POP4 PE=1 SV=2	4	4	19.5	19.5	0.000233865
P49756	P49756	RNA-binding protein 25	RBM25	sp|P49756|RBM25_HUMAN RNA-binding protein 25 OS=Homo sapiens OX=9606 GN=RBM25 PE=1 SV=3	36	36	37.2	37.2	0.000240089
Q13123	Q13123	Protein Red	IK	sp|Q13123|RED_HUMAN Protein Red OS=Homo sapiens OX=9606 GN=IK PE=1 SV=3	15	15	35.2	35.2	0.000242009
A0JLT2	A0JLT2	Mediator of RNA polymerase II transcription subunit 19	MED19	sp|A0JLT2|MED19_HUMAN Mediator of RNA polymerase II transcription subunit 19 OS=Homo sapiens OX=9606 GN=MED19 PE=1 SV=2	2	2	20.1	20.1	0.00024913
Q14684	Q14684	Ribosomal RNA processing protein 1 homolog B	RRP1B	sp|Q14684|RRP1B_HUMAN Ribosomal RNA processing protein 1 homolog B OS=Homo sapiens OX=9606 GN=RRP1B PE=1 SV=3	28	28	46.6	46.6	0.000252378
O00541	O00541	Pescadillo homolog	PES1	sp|O00541|PESC_HUMAN Pescadillo homolog OS=Homo sapiens OX=9606 GN=PES1 PE=1 SV=1	11	11	18.5	18.5	0.000252764
P48730;P49674	P48730;P49674	Casein kinase I isoform delta;Casein kinase I isoform epsilon	CSNK1D;CSNK1E	sp|P48730|KC1D_HUMAN Casein kinase I isoform delta OS=Homo sapiens OX=9606 GN=CSNK1D PE=1 SV=2;sp|P49674|KC1E_HUMAN Casein kinase I isoform epsilon OS=Homo sapiens OX=9606 GN=CSNK1E PE=1 SV=1	4	4	12	12	0.000254413
Q13761	Q13761	Runt-related transcription factor 3	RUNX3	sp|Q13761|RUNX3_HUMAN Runt-related transcription factor 3 OS=Homo sapiens OX=9606 GN=RUNX3 PE=1 SV=2	2	2	10.8	10.8	0.000271475
Q9Y2X9	Q9Y2X9	Zinc finger protein 281	ZNF281	sp|Q9Y2X9|ZN281_HUMAN Zinc finger protein 281 OS=Homo sapiens OX=9606 GN=ZNF281 PE=1 SV=1	15	15	29.1	29.1	0.000277959
Q15652	Q15652	Probable JmjC domain-containing histone demethylation protein 2C	JMJD1C	sp|Q15652|JHD2C_HUMAN Probable JmjC domain-containing histone demethylation protein 2C OS=Homo sapiens OX=9606 GN=JMJD1C PE=1 SV=2	1	1	0.8	0.8	0.000283932
Q13573	Q13573	SNW domain-containing protein 1	SNW1	sp|Q13573|SNW1_HUMAN SNW domain-containing protein 1 OS=Homo sapiens OX=9606 GN=SNW1 PE=1 SV=1	17	17	41.4	41.4	0.000292771
Q9NPF5	Q9NPF5	DNA methyltransferase 1-associated protein 1	DMAP1	sp|Q9NPF5|DMAP1_HUMAN DNA methyltransferase 1-associated protein 1 OS=Homo sapiens OX=9606 GN=DMAP1 PE=1 SV=1	4	4	11.1	11.1	0.000293062
Q12906;Q96SI9	Q12906	Interleukin enhancer-binding factor 3	ILF3	sp|Q12906|ILF3_HUMAN Interleukin enhancer-binding factor 3 OS=Homo sapiens OX=9606 GN=ILF3 PE=1 SV=3	28	28	36.4	36.4	0.000294389
Q9BW19	Q9BW19	Kinesin-like protein KIFC1	KIFC1	sp|Q9BW19|KIFC1_HUMAN Kinesin-like protein KIFC1 OS=Homo sapiens OX=9606 GN=KIFC1 PE=1 SV=2	5	5	8.5	8.5	0.000296803
Q9GZR7	Q9GZR7	ATP-dependent RNA helicase DDX24	DDX24	sp|Q9GZR7|DDX24_HUMAN ATP-dependent RNA helicase DDX24 OS=Homo sapiens OX=9606 GN=DDX24 PE=1 SV=1	31	31	53.1	53.1	0.00029893
Q16630	Q16630	Cleavage and polyadenylation specificity factor subunit 6	CPSF6	sp|Q16630|CPSF6_HUMAN Cleavage and polyadenylation specificity factor subunit 6 OS=Homo sapiens OX=9606 GN=CPSF6 PE=1 SV=2	17	17	33.9	33.9	0.000308553
Q969X6	Q969X6	Cirhin	CIRH1A	sp|Q969X6|UTP4_HUMAN U3 small nucleolar RNA-associated protein 4 homolog OS=Homo sapiens OX=9606 GN=UTP4 PE=1 SV=1	8	8	13.7	13.7	0.000314397
CON__P05787;P05787;CON__Q9NSB2;CON__Q6ISB0;Q9NSB2;CON__H-INV:HIT000016045	CON__P05787;P05787	Keratin, type II cytoskeletal 8	KRT8	;sp|P05787|K2C8_HUMAN Keratin, type II cytoskeletal 8 OS=Homo sapiens OX=9606 GN=KRT8 PE=1 SV=7	115	55	99.8	74.7	0.000318526
P33991	P33991	DNA replication licensing factor MCM4	MCM4	sp|P33991|MCM4_HUMAN DNA replication licensing factor MCM4 OS=Homo sapiens OX=9606 GN=MCM4 PE=1 SV=5	27	27	40.8	40.8	0.000318573
O43290	O43290	U4/U6.U5 tri-snRNP-associated protein 1	SART1	sp|O43290|SNUT1_HUMAN U4/U6.U5 tri-snRNP-associated protein 1 OS=Homo sapiens OX=9606 GN=SART1 PE=1 SV=1	32	32	45.9	45.9	0.000320905
P18077	P18077	60S ribosomal protein L35a	RPL35A	sp|P18077|RL35A_HUMAN 60S ribosomal protein L35a OS=Homo sapiens OX=9606 GN=RPL35A PE=1 SV=2	6	6	41.8	41.8	0.000327574
P07910;O60812;P0DMR1;B7ZW38;B2RXH8;Q86SE5	P07910	Heterogeneous nuclear ribonucleoproteins C1/C2	HNRNPC	sp|P07910|HNRPC_HUMAN Heterogeneous nuclear ribonucleoproteins C1/C2 OS=Homo sapiens OX=9606 GN=HNRNPC PE=1 SV=4	23	23	57.8	57.8	0.000336514
Q6ZN55	Q6ZN55	Zinc finger protein 574	ZNF574	sp|Q6ZN55|ZN574_HUMAN Zinc finger protein 574 OS=Homo sapiens OX=9606 GN=ZNF574 PE=1 SV=2	11	11	17.5	17.5	0.000341969
Q14669	Q14669	E3 ubiquitin-protein ligase TRIP12	TRIP12	sp|Q14669|TRIPC_HUMAN E3 ubiquitin-protein ligase TRIP12 OS=Homo sapiens OX=9606 GN=TRIP12 PE=1 SV=1	31	31	18.9	18.9	0.000344946
Q9BQ75	Q9BQ75	Protein CMSS1	CMSS1	sp|Q9BQ75|CMS1_HUMAN Protein CMSS1 OS=Homo sapiens OX=9606 GN=CMSS1 PE=1 SV=2	2	2	7.2	7.2	0.000345527
Q86VM9	Q86VM9	Zinc finger CCCH domain-containing protein 18	ZC3H18	sp|Q86VM9|ZCH18_HUMAN Zinc finger CCCH domain-containing protein 18 OS=Homo sapiens OX=9606 GN=ZC3H18 PE=1 SV=2	9	9	12.7	12.7	0.000347484
Q9NPI1	Q9NPI1	Bromodomain-containing protein 7	BRD7	sp|Q9NPI1|BRD7_HUMAN Bromodomain-containing protein 7 OS=Homo sapiens OX=9606 GN=BRD7 PE=1 SV=1	6	6	13.5	13.5	0.000348478
P42696	P42696	RNA-binding protein 34	RBM34	sp|P42696|RBM34_HUMAN RNA-binding protein 34 OS=Homo sapiens OX=9606 GN=RBM34 PE=1 SV=2	4	4	13	13	0.0003558
Q07955	Q07955	Serine/arginine-rich splicing factor 1	SRSF1	sp|Q07955|SRSF1_HUMAN Serine/arginine-rich splicing factor 1 OS=Homo sapiens OX=9606 GN=SRSF1 PE=1 SV=2	15	15	48.4	48.4	0.000361368
P30260	P30260	Cell division cycle protein 27 homolog	CDC27	sp|P30260|CDC27_HUMAN Cell division cycle protein 27 homolog OS=Homo sapiens OX=9606 GN=CDC27 PE=1 SV=2	14	14	21	21	0.000365961
O75335	O75335	Liprin-alpha-4	PPFIA4	sp|O75335|LIPA4_HUMAN Liprin-alpha-4 OS=Homo sapiens OX=9606 GN=PPFIA4 PE=2 SV=3	1	1	0.8	0.8	0.00036668
Q92922	Q92922	SWI/SNF complex subunit SMARCC1	SMARCC1	sp|Q92922|SMRC1_HUMAN SWI/SNF complex subunit SMARCC1 OS=Homo sapiens OX=9606 GN=SMARCC1 PE=1 SV=3	41	30	41.9	33.5	0.00038353
P61353	P61353	60S ribosomal protein L27	RPL27	sp|P61353|RL27_HUMAN 60S ribosomal protein L27 OS=Homo sapiens OX=9606 GN=RPL27 PE=1 SV=2	6	6	49.3	49.3	0.00038425
Q5RKV6	Q5RKV6	Exosome complex component MTR3	EXOSC6	sp|Q5RKV6|EXOS6_HUMAN Exosome complex component MTR3 OS=Homo sapiens OX=9606 GN=EXOSC6 PE=1 SV=1	2	2	14.7	14.7	0.000396219
Q12789	Q12789	General transcription factor 3C polypeptide 1	GTF3C1	sp|Q12789|TF3C1_HUMAN General transcription factor 3C polypeptide 1 OS=Homo sapiens OX=9606 GN=GTF3C1 PE=1 SV=4	48	48	30.6	30.6	0.000407391
Q96FQ6	Q96FQ6	Protein S100-A16	S100A16	sp|Q96FQ6|S10AG_HUMAN Protein S100-A16 OS=Homo sapiens OX=9606 GN=S100A16 PE=1 SV=1	2	2	22.3	22.3	0.000407488
Q8IWA0	Q8IWA0	WD repeat-containing protein 75	WDR75	sp|Q8IWA0|WDR75_HUMAN WD repeat-containing protein 75 OS=Homo sapiens OX=9606 GN=WDR75 PE=1 SV=1	21	21	32	32	0.000411877
O75494;Q8WXF0	O75494	Serine/arginine-rich splicing factor 10	SRSF10	sp|O75494|SRS10_HUMAN Serine/arginine-rich splicing factor 10 OS=Homo sapiens OX=9606 GN=SRSF10 PE=1 SV=1	9	9	31.7	31.7	0.000422153
O75151	O75151	Lysine-specific demethylase PHF2	PHF2	sp|O75151|PHF2_HUMAN Lysine-specific demethylase PHF2 OS=Homo sapiens OX=9606 GN=PHF2 PE=1 SV=4	3	2	3.1	1.8	0.000437274
P25205	P25205	DNA replication licensing factor MCM3	MCM3	sp|P25205|MCM3_HUMAN DNA replication licensing factor MCM3 OS=Homo sapiens OX=9606 GN=MCM3 PE=1 SV=3	36	36	58.2	58.2	0.000443306
Q86XP3	Q86XP3	ATP-dependent RNA helicase DDX42	DDX42	sp|Q86XP3|DDX42_HUMAN ATP-dependent RNA helicase DDX42 OS=Homo sapiens OX=9606 GN=DDX42 PE=1 SV=1	31	31	48.6	48.6	0.00044706
P49736	P49736	DNA replication licensing factor MCM2	MCM2	sp|P49736|MCM2_HUMAN DNA replication licensing factor MCM2 OS=Homo sapiens OX=9606 GN=MCM2 PE=1 SV=4	24	24	37.7	37.7	0.000452809
Q12872	Q12872	Splicing factor, suppressor of white-apricot homolog	SFSWAP	sp|Q12872|SFSWA_HUMAN Splicing factor, suppressor of white-apricot homolog OS=Homo sapiens OX=9606 GN=SFSWAP PE=1 SV=3	8	8	12	12	0.000457477
Q9BQ39	Q9BQ39	ATP-dependent RNA helicase DDX50	DDX50	sp|Q9BQ39|DDX50_HUMAN ATP-dependent RNA helicase DDX50 OS=Homo sapiens OX=9606 GN=DDX50 PE=1 SV=1	7	5	10.6	6.9	0.000473703
Q8N3E9	Q8N3E9	1-phosphatidylinositol 4,5-bisphosphate phosphodiesterase delta-3	PLCD3	sp|Q8N3E9|PLCD3_HUMAN 1-phosphatidylinositol 4,5-bisphosphate phosphodiesterase delta-3 OS=Homo sapiens OX=9606 GN=PLCD3 PE=1 SV=3	8	8	13.3	13.3	0.000485664
Q8IVC4	Q8IVC4	Zinc finger protein 584	ZNF584	sp|Q8IVC4|ZN584_HUMAN Zinc finger protein 584 OS=Homo sapiens OX=9606 GN=ZNF584 PE=2 SV=1	2	2	4.5	4.5	0.000486003
Q14676	Q14676	Mediator of DNA damage checkpoint protein 1	MDC1	sp|Q14676|MDC1_HUMAN Mediator of DNA damage checkpoint protein 1 OS=Homo sapiens OX=9606 GN=MDC1 PE=1 SV=3	16	16	12.4	12.4	0.000487966
P60468	P60468	Protein transport protein Sec61 subunit beta	SEC61B	sp|P60468|SC61B_HUMAN Protein transport protein Sec61 subunit beta OS=Homo sapiens OX=9606 GN=SEC61B PE=1 SV=2	2	2	27.1	27.1	0.000488221
Q9NVH1	Q9NVH1	DnaJ homolog subfamily C member 11	DNAJC11	sp|Q9NVH1|DJC11_HUMAN DnaJ homolog subfamily C member 11 OS=Homo sapiens OX=9606 GN=DNAJC11 PE=1 SV=2	10	10	24.7	24.7	0.000514452
Q9NS91	Q9NS91	E3 ubiquitin-protein ligase RAD18	RAD18	sp|Q9NS91|RAD18_HUMAN E3 ubiquitin-protein ligase RAD18 OS=Homo sapiens OX=9606 GN=RAD18 PE=1 SV=2	4	4	8.1	8.1	0.00051663
P31942	P31942	Heterogeneous nuclear ribonucleoprotein H3	HNRNPH3	sp|P31942|HNRH3_HUMAN Heterogeneous nuclear ribonucleoprotein H3 OS=Homo sapiens OX=9606 GN=HNRNPH3 PE=1 SV=2	8	7	30.6	28.3	0.000542121
Q9NW13	Q9NW13	RNA-binding protein 28	RBM28	sp|Q9NW13|RBM28_HUMAN RNA-binding protein 28 OS=Homo sapiens OX=9606 GN=RBM28 PE=1 SV=3	14	14	20.6	20.6	0.000563209
P46779	P46779	60S ribosomal protein L28	RPL28	sp|P46779|RL28_HUMAN 60S ribosomal protein L28 OS=Homo sapiens OX=9606 GN=RPL28 PE=1 SV=3	5	5	29.9	29.9	0.00058204
H7BZ55	H7BZ55	Putative ciliary rootlet coiled-coil protein-like 3 protein		sp|H7BZ55|CRCC2_HUMAN Putative ciliary rootlet coiled-coil protein 2 OS=Homo sapiens OX=9606 GN=CROCC2 PE=5 SV=3	2	2	1.1	1.1	0.000584341
O15446	O15446	DNA-directed RNA polymerase I subunit RPA34	CD3EAP	sp|O15446|RPA34_HUMAN DNA-directed RNA polymerase I subunit RPA34 OS=Homo sapiens OX=9606 GN=CD3EAP PE=1 SV=1	1	1	4.7	4.7	0.000584949
Q14573	Q14573	Inositol 1,4,5-trisphosphate receptor type 3	ITPR3	sp|Q14573|ITPR3_HUMAN Inositol 1,4,5-trisphosphate receptor type 3 OS=Homo sapiens OX=9606 GN=ITPR3 PE=1 SV=2	106	98	47.5	45.3	0.000586163
Q9H4G4	Q9H4G4	Golgi-associated plant pathogenesis-related protein 1	GLIPR2	sp|Q9H4G4|GAPR1_HUMAN Golgi-associated plant pathogenesis-related protein 1 OS=Homo sapiens OX=9606 GN=GLIPR2 PE=1 SV=3	5	5	56.5	56.5	0.000591112
Q15773	Q15773	Myeloid leukemia factor 2	MLF2	sp|Q15773|MLF2_HUMAN Myeloid leukemia factor 2 OS=Homo sapiens OX=9606 GN=MLF2 PE=1 SV=1	8	8	39.5	39.5	0.000591542
Q9NZM5	Q9NZM5	Glioma tumor suppressor candidate region gene 2 protein	GLTSCR2	sp|Q9NZM5|NOP53_HUMAN Ribosome biogenesis protein NOP53 OS=Homo sapiens OX=9606 GN=NOP53 PE=1 SV=2	12	12	33.3	33.3	0.000601048
Q12800	Q12800	Alpha-globin transcription factor CP2	TFCP2	sp|Q12800|TFCP2_HUMAN Alpha-globin transcription factor CP2 OS=Homo sapiens OX=9606 GN=TFCP2 PE=1 SV=2	3	2	9.2	5.6	0.000607831
O75190;Q8NHS0;Q8WWF6;P25686	O75190	DnaJ homolog subfamily B member 6	DNAJB6	sp|O75190|DNJB6_HUMAN DnaJ homolog subfamily B member 6 OS=Homo sapiens OX=9606 GN=DNAJB6 PE=1 SV=2	6	6	24.8	24.8	0.000610104
Q14807	Q14807	Kinesin-like protein KIF22	KIF22	sp|Q14807|KIF22_HUMAN Kinesin-like protein KIF22 OS=Homo sapiens OX=9606 GN=KIF22 PE=1 SV=5	6	6	12.3	12.3	0.000625571
Q12824	Q12824	SWI/SNF-related matrix-associated actin-dependent regulator of chromatin subfamily B member 1	SMARCB1	sp|Q12824|SNF5_HUMAN SWI/SNF-related matrix-associated actin-dependent regulator of chromatin subfamily B member 1 OS=Homo sapiens OX=9606 GN=SMARCB1 PE=1 SV=2	8	8	25.7	25.7	0.000654779
P62750	P62750	60S ribosomal protein L23a	RPL23A	sp|P62750|RL23A_HUMAN 60S ribosomal protein L23a OS=Homo sapiens OX=9606 GN=RPL23A PE=1 SV=1	4	4	21.2	21.2	0.000665649
Q9C075;CON__Q9C075;CON__Q99PS0	Q9C075;CON__Q9C075	Keratin, type I cytoskeletal 23	KRT23	sp|Q9C075|K1C23_HUMAN Keratin, type I cytoskeletal 23 OS=Homo sapiens OX=9606 GN=KRT23 PE=1 SV=2;	18	16	51.4	47.6	0.000673814
Q96GN5	Q96GN5	Cell division cycle-associated 7-like protein	CDCA7L	sp|Q96GN5|CDA7L_HUMAN Cell division cycle-associated 7-like protein OS=Homo sapiens OX=9606 GN=CDCA7L PE=1 SV=2	3	3	6.4	6.4	0.000686563
P12004	P12004	Proliferating cell nuclear antigen	PCNA	sp|P12004|PCNA_HUMAN Proliferating cell nuclear antigen OS=Homo sapiens OX=9606 GN=PCNA PE=1 SV=1	4	4	20.7	20.7	0.000692918
Q9Y6M9	Q9Y6M9	NADH dehydrogenase [ubiquinone] 1 beta subcomplex subunit 9	NDUFB9	sp|Q9Y6M9|NDUB9_HUMAN NADH dehydrogenase [ubiquinone] 1 beta subcomplex subunit 9 OS=Homo sapiens OX=9606 GN=NDUFB9 PE=1 SV=3	3	3	17.9	17.9	0.000694203
Q13428	Q13428	Treacle protein	TCOF1	sp|Q13428|TCOF_HUMAN Treacle protein OS=Homo sapiens OX=9606 GN=TCOF1 PE=1 SV=3	29	29	21.9	21.9	0.00069536
Q9UNM6	Q9UNM6	26S proteasome non-ATPase regulatory subunit 13	PSMD13	sp|Q9UNM6|PSD13_HUMAN 26S proteasome non-ATPase regulatory subunit 13 OS=Homo sapiens OX=9606 GN=PSMD13 PE=1 SV=2	13	13	41.8	41.8	0.000701384
Q16891	Q16891	MICOS complex subunit MIC60	IMMT	sp|Q16891|MIC60_HUMAN MICOS complex subunit MIC60 OS=Homo sapiens OX=9606 GN=IMMT PE=1 SV=1	42	42	63.2	63.2	0.000712749
Q9BZE4	Q9BZE4	Nucleolar GTP-binding protein 1	GTPBP4	sp|Q9BZE4|NOG1_HUMAN Nucleolar GTP-binding protein 1 OS=Homo sapiens OX=9606 GN=GTPBP4 PE=1 SV=3	20	20	37.4	37.4	0.000720113
Q9Y277	Q9Y277	Voltage-dependent anion-selective channel protein 3	VDAC3	sp|Q9Y277|VDAC3_HUMAN Voltage-dependent anion-selective channel protein 3 OS=Homo sapiens OX=9606 GN=VDAC3 PE=1 SV=1	5	5	18	18	0.000735758
O43676	O43676	NADH dehydrogenase [ubiquinone] 1 beta subcomplex subunit 3	NDUFB3	sp|O43676|NDUB3_HUMAN NADH dehydrogenase [ubiquinone] 1 beta subcomplex subunit 3 OS=Homo sapiens OX=9606 GN=NDUFB3 PE=1 SV=3	3	3	28.6	28.6	0.00073935
P26373	P26373	60S ribosomal protein L13	RPL13	sp|P26373|RL13_HUMAN 60S ribosomal protein L13 OS=Homo sapiens OX=9606 GN=RPL13 PE=1 SV=4	12	12	49.8	49.8	0.000775381
Q02241	Q02241	Kinesin-like protein KIF23	KIF23	sp|Q02241|KIF23_HUMAN Kinesin-like protein KIF23 OS=Homo sapiens OX=9606 GN=KIF23 PE=1 SV=3	6	6	8.6	8.6	0.000795738
P11021	P11021	78 kDa glucose-regulated protein	HSPA5	sp|P11021|BIP_HUMAN Endoplasmic reticulum chaperone BiP OS=Homo sapiens OX=9606 GN=HSPA5 PE=1 SV=2	14	13	27.8	25.4	0.000813682
Q9UQ35	Q9UQ35	Serine/arginine repetitive matrix protein 2	SRRM2	sp|Q9UQ35|SRRM2_HUMAN Serine/arginine repetitive matrix protein 2 OS=Homo sapiens OX=9606 GN=SRRM2 PE=1 SV=2	81	81	36.1	36.1	0.000814309
P62191	P62191	26S protease regulatory subunit 4	PSMC1	sp|P62191|PRS4_HUMAN 26S proteasome regulatory subunit 4 OS=Homo sapiens OX=9606 GN=PSMC1 PE=1 SV=1	11	11	37	37	0.000826196
Q8WVC0	Q8WVC0	RNA polymerase-associated protein LEO1	LEO1	sp|Q8WVC0|LEO1_HUMAN RNA polymerase-associated protein LEO1 OS=Homo sapiens OX=9606 GN=LEO1 PE=1 SV=1	8	8	17	17	0.000856496
P62318	P62318	Small nuclear ribonucleoprotein Sm D3	SNRPD3	sp|P62318|SMD3_HUMAN Small nuclear ribonucleoprotein Sm D3 OS=Homo sapiens OX=9606 GN=SNRPD3 PE=1 SV=1	6	6	54.8	54.8	0.000860919
P15924	P15924	Desmoplakin	DSP	sp|P15924|DESP_HUMAN Desmoplakin OS=Homo sapiens OX=9606 GN=DSP PE=1 SV=3	168	168	60.7	60.7	0.000868637
Q9ULW0	Q9ULW0	Targeting protein for Xklp2	TPX2	sp|Q9ULW0|TPX2_HUMAN Targeting protein for Xklp2 OS=Homo sapiens OX=9606 GN=TPX2 PE=1 SV=2	24	24	35.1	35.1	0.000909727
Q8TF68;Q5T0B9	Q8TF68	Zinc finger protein 384	ZNF384	sp|Q8TF68|ZN384_HUMAN Zinc finger protein 384 OS=Homo sapiens OX=9606 GN=ZNF384 PE=1 SV=2	16	16	39.7	39.7	0.000912788
Q10570	Q10570	Cleavage and polyadenylation specificity factor subunit 1	CPSF1	sp|Q10570|CPSF1_HUMAN Cleavage and polyadenylation specificity factor subunit 1 OS=Homo sapiens OX=9606 GN=CPSF1 PE=1 SV=2	39	39	34.7	34.7	0.000918624
Q9BY77	Q9BY77	Polymerase delta-interacting protein 3	POLDIP3	sp|Q9BY77|PDIP3_HUMAN Polymerase delta-interacting protein 3 OS=Homo sapiens OX=9606 GN=POLDIP3 PE=1 SV=2	15	15	51.5	51.5	0.000924209
Q9NVP1	Q9NVP1	ATP-dependent RNA helicase DDX18	DDX18	sp|Q9NVP1|DDX18_HUMAN ATP-dependent RNA helicase DDX18 OS=Homo sapiens OX=9606 GN=DDX18 PE=1 SV=2	26	26	46.6	46.6	0.000925775
Q96PK6	Q96PK6	RNA-binding protein 14	RBM14	sp|Q96PK6|RBM14_HUMAN RNA-binding protein 14 OS=Homo sapiens OX=9606 GN=RBM14 PE=1 SV=2	35	35	49.2	49.2	0.000926624
P46087	P46087	Probable 28S rRNA (cytosine(4447)-C(5))-methyltransferase	NOP2	sp|P46087|NOP2_HUMAN Probable 28S rRNA (cytosine(4447)-C(5))-methyltransferase OS=Homo sapiens OX=9606 GN=NOP2 PE=1 SV=2	22	22	33.9	33.9	0.000939105
Q9P2I0	Q9P2I0	Cleavage and polyadenylation specificity factor subunit 2	CPSF2	sp|Q9P2I0|CPSF2_HUMAN Cleavage and polyadenylation specificity factor subunit 2 OS=Homo sapiens OX=9606 GN=CPSF2 PE=1 SV=2	20	20	39.9	39.9	0.000958091
P46013	P46013	Antigen KI-67	MKI67	sp|P46013|KI67_HUMAN Proliferation marker protein Ki-67 OS=Homo sapiens OX=9606 GN=MKI67 PE=1 SV=2	139	139	58.6	58.6	0.000965508
Q9UKF6	Q9UKF6	Cleavage and polyadenylation specificity factor subunit 3	CPSF3	sp|Q9UKF6|CPSF3_HUMAN Cleavage and polyadenylation specificity factor subunit 3 OS=Homo sapiens OX=9606 GN=CPSF3 PE=1 SV=1	19	19	36.4	36.4	0.000968502
Q9P246	Q9P246	Stromal interaction molecule 2	STIM2	sp|Q9P246|STIM2_HUMAN Stromal interaction molecule 2 OS=Homo sapiens OX=9606 GN=STIM2 PE=1 SV=2	11	11	17.3	17.3	0.000969147
P0DMV9;P0DMV8	P0DMV9;P0DMV8	Heat shock 70 kDa protein 1B;Heat shock 70 kDa protein 1A	HSPA1B;HSPA1A	sp|P0DMV9|HS71B_HUMAN Heat shock 70 kDa protein 1B OS=Homo sapiens OX=9606 GN=HSPA1B PE=1 SV=1;sp|P0DMV8|HS71A_HUMAN Heat shock 70 kDa protein 1A OS=Homo sapiens OX=9606 GN=HSPA1A PE=1 SV=1	23	11	47	24.2	0.000972891
CON__Q05B55	CON__Q05B55				18	18	51.2	51.2	0.000975107
P35998	P35998	26S protease regulatory subunit 7	PSMC2	sp|P35998|PRS7_HUMAN 26S proteasome regulatory subunit 7 OS=Homo sapiens OX=9606 GN=PSMC2 PE=1 SV=3	19	19	49.9	49.9	0.00100112
O43395	O43395	U4/U6 small nuclear ribonucleoprotein Prp3	PRPF3	sp|O43395|PRPF3_HUMAN U4/U6 small nuclear ribonucleoprotein Prp3 OS=Homo sapiens OX=9606 GN=PRPF3 PE=1 SV=2	23	23	41	41	0.0010027
Q86W42	Q86W42	THO complex subunit 6 homolog	THOC6	sp|Q86W42|THOC6_HUMAN THO complex subunit 6 homolog OS=Homo sapiens OX=9606 GN=THOC6 PE=1 SV=1	7	7	25.8	25.8	0.00100341
Q14728	Q14728	Major facilitator superfamily domain-containing protein 10	MFSD10	sp|Q14728|MFS10_HUMAN Major facilitator superfamily domain-containing protein 10 OS=Homo sapiens OX=9606 GN=MFSD10 PE=1 SV=1	1	1	2.9	2.9	0.00100366
P55081;Q00653	P55081	Microfibrillar-associated protein 1	MFAP1	sp|P55081|MFAP1_HUMAN Microfibrillar-associated protein 1 OS=Homo sapiens OX=9606 GN=MFAP1 PE=1 SV=2	10	10	30.1	30.1	0.00100806
Q02880	Q02880	DNA topoisomerase 2-beta	TOP2B	sp|Q02880|TOP2B_HUMAN DNA topoisomerase 2-beta OS=Homo sapiens OX=9606 GN=TOP2B PE=1 SV=3	29	21	22.5	17.6	0.00101426
O95365	O95365	Zinc finger and BTB domain-containing protein 7A	ZBTB7A	sp|O95365|ZBT7A_HUMAN Zinc finger and BTB domain-containing protein 7A OS=Homo sapiens OX=9606 GN=ZBTB7A PE=1 SV=1	7	7	20.2	20.2	0.00101677
P62316	P62316	Small nuclear ribonucleoprotein Sm D2	SNRPD2	sp|P62316|SMD2_HUMAN Small nuclear ribonucleoprotein Sm D2 OS=Homo sapiens OX=9606 GN=SNRPD2 PE=1 SV=1	10	10	67.8	67.8	0.0010174
O75369	O75369	Filamin-B	FLNB	sp|O75369|FLNB_HUMAN Filamin-B OS=Homo sapiens OX=9606 GN=FLNB PE=1 SV=2	98	88	53.2	49.9	0.00102932
CON__Q3SX09;CON__P02070;P69892;P69891;P68871;P02100;P02042	CON__Q3SX09				5	5	31.3	31.3	0.00103103
Q96HA1;A8CG34;Q6PJE2;A6NF01	Q96HA1;A8CG34	Nuclear envelope pore membrane protein POM 121;Nuclear envelope pore membrane protein POM 121C	POM121;POM121C	sp|Q96HA1|P121A_HUMAN Nuclear envelope pore membrane protein POM 121 OS=Homo sapiens OX=9606 GN=POM121 PE=1 SV=2;sp|A8CG34|P121C_HUMAN Nuclear envelope pore membrane protein POM 121C OS=Homo sapiens OX=9606 GN=POM121C PE=1 SV=3	6	6	9.3	9.3	0.0010348
Q6UN15	Q6UN15	Pre-mRNA 3-end-processing factor FIP1	FIP1L1	sp|Q6UN15|FIP1_HUMAN Pre-mRNA 3-end-processing factor FIP1 OS=Homo sapiens OX=9606 GN=FIP1L1 PE=1 SV=1	14	14	42.8	42.8	0.00103574
Q09666;P48552	Q09666	Neuroblast differentiation-associated protein AHNAK	AHNAK	sp|Q09666|AHNK_HUMAN Neuroblast differentiation-associated protein AHNAK OS=Homo sapiens OX=9606 GN=AHNAK PE=1 SV=2	347	346	78.5	78.5	0.00105859
Q9H7D7	Q9H7D7	WD repeat-containing protein 26	WDR26	sp|Q9H7D7|WDR26_HUMAN WD repeat-containing protein 26 OS=Homo sapiens OX=9606 GN=WDR26 PE=1 SV=3	2	2	4.4	4.4	0.00106144
Q14592;Q5CZA5;O43296	Q14592	Zinc finger protein 460	ZNF460	sp|Q14592|ZN460_HUMAN Zinc finger protein 460 OS=Homo sapiens OX=9606 GN=ZNF460 PE=1 SV=2	5	5	12.6	12.6	0.00107357
Q00839	Q00839	Heterogeneous nuclear ribonucleoprotein U	HNRNPU	sp|Q00839|HNRPU_HUMAN Heterogeneous nuclear ribonucleoprotein U OS=Homo sapiens OX=9606 GN=HNRNPU PE=1 SV=6	37	37	45.8	45.8	0.0011012
P13987	P13987	CD59 glycoprotein	CD59	sp|P13987|CD59_HUMAN CD59 glycoprotein OS=Homo sapiens OX=9606 GN=CD59 PE=1 SV=1	3	3	25	25	0.00110439
O96008	O96008	Mitochondrial import receptor subunit TOM40 homolog	TOMM40	sp|O96008|TOM40_HUMAN Mitochondrial import receptor subunit TOM40 homolog OS=Homo sapiens OX=9606 GN=TOMM40 PE=1 SV=1	5	5	23	23	0.00111085
Q13243	Q13243	Serine/arginine-rich splicing factor 5	SRSF5	sp|Q13243|SRSF5_HUMAN Serine/arginine-rich splicing factor 5 OS=Homo sapiens OX=9606 GN=SRSF5 PE=1 SV=1	5	4	20.6	17.3	0.00111944
O00217	O00217	NADH dehydrogenase [ubiquinone] iron-sulfur protein 8, mitochondrial	NDUFS8	sp|O00217|NDUS8_HUMAN NADH dehydrogenase [ubiquinone] iron-sulfur protein 8, mitochondrial OS=Homo sapiens OX=9606 GN=NDUFS8 PE=1 SV=1	4	4	18.6	18.6	0.00112057
Q96PN7	Q96PN7	Transcriptional-regulating factor 1	TRERF1	sp|Q96PN7|TREF1_HUMAN Transcriptional-regulating factor 1 OS=Homo sapiens OX=9606 GN=TRERF1 PE=1 SV=1	4	4	6.6	6.6	0.00112523
Q13200	Q13200	26S proteasome non-ATPase regulatory subunit 2	PSMD2	sp|Q13200|PSMD2_HUMAN 26S proteasome non-ATPase regulatory subunit 2 OS=Homo sapiens OX=9606 GN=PSMD2 PE=1 SV=3	23	23	31.7	31.7	0.00113691
Q8NI27	Q8NI27	THO complex subunit 2	THOC2	sp|Q8NI27|THOC2_HUMAN THO complex subunit 2 OS=Homo sapiens OX=9606 GN=THOC2 PE=1 SV=2	23	23	16.8	16.8	0.00115972
Q96I25	Q96I25	Splicing factor 45	RBM17	sp|Q96I25|SPF45_HUMAN Splicing factor 45 OS=Homo sapiens OX=9606 GN=RBM17 PE=1 SV=1	10	10	33.7	33.7	0.00116276
Q9H944	Q9H944	Mediator of RNA polymerase II transcription subunit 20	MED20	sp|Q9H944|MED20_HUMAN Mediator of RNA polymerase II transcription subunit 20 OS=Homo sapiens OX=9606 GN=MED20 PE=1 SV=1	3	3	19.8	19.8	0.00120455
O43172	O43172	U4/U6 small nuclear ribonucleoprotein Prp4	PRPF4	sp|O43172|PRP4_HUMAN U4/U6 small nuclear ribonucleoprotein Prp4 OS=Homo sapiens OX=9606 GN=PRPF4 PE=1 SV=2	15	15	34.5	34.5	0.00121716
O00267	O00267	Transcription elongation factor SPT5	SUPT5H	sp|O00267|SPT5H_HUMAN Transcription elongation factor SPT5 OS=Homo sapiens OX=9606 GN=SUPT5H PE=1 SV=1	8	8	11.6	11.6	0.00122271
Q14566	Q14566	DNA replication licensing factor MCM6	MCM6	sp|Q14566|MCM6_HUMAN DNA replication licensing factor MCM6 OS=Homo sapiens OX=9606 GN=MCM6 PE=1 SV=1	30	30	39.5	39.5	0.0012304
O95232	O95232	Luc7-like protein 3	LUC7L3	sp|O95232|LC7L3_HUMAN Luc7-like protein 3 OS=Homo sapiens OX=9606 GN=LUC7L3 PE=1 SV=2	17	17	35.9	35.9	0.00123444
P14923	P14923	Junction plakoglobin	JUP	sp|P14923|PLAK_HUMAN Junction plakoglobin OS=Homo sapiens OX=9606 GN=JUP PE=1 SV=3	38	33	70.2	64.6	0.00123703
Q7KZ85	Q7KZ85	Transcription elongation factor SPT6	SUPT6H	sp|Q7KZ85|SPT6H_HUMAN Transcription elongation factor SPT6 OS=Homo sapiens OX=9606 GN=SUPT6H PE=1 SV=2	14	14	13.2	13.2	0.00124894
O43181	O43181	NADH dehydrogenase [ubiquinone] iron-sulfur protein 4, mitochondrial	NDUFS4	sp|O43181|NDUS4_HUMAN NADH dehydrogenase [ubiquinone] iron-sulfur protein 4, mitochondrial OS=Homo sapiens OX=9606 GN=NDUFS4 PE=1 SV=1	1	1	8.6	8.6	0.00128516
Q9Y5Q8	Q9Y5Q8	General transcription factor 3C polypeptide 5	GTF3C5	sp|Q9Y5Q8|TF3C5_HUMAN General transcription factor 3C polypeptide 5 OS=Homo sapiens OX=9606 GN=GTF3C5 PE=1 SV=2	12	12	28.3	28.3	0.00128951
Q9BTV4	Q9BTV4	Transmembrane protein 43	TMEM43	sp|Q9BTV4|TMM43_HUMAN Transmembrane protein 43 OS=Homo sapiens OX=9606 GN=TMEM43 PE=1 SV=1	3	3	14.2	14.2	0.00135941
P28290	P28290	Sperm-specific antigen 2	SSFA2	sp|P28290|ITPI2_HUMAN Protein ITPRID2 OS=Homo sapiens OX=9606 GN=ITPRID2 PE=1 SV=3	58	58	59.3	59.3	0.00136624
Q02487	Q02487	Desmocollin-2	DSC2	sp|Q02487|DSC2_HUMAN Desmocollin-2 OS=Homo sapiens OX=9606 GN=DSC2 PE=1 SV=1	2	1	3.6	2.1	0.00136721
Q12769	Q12769	Nuclear pore complex protein Nup160	NUP160	sp|Q12769|NU160_HUMAN Nuclear pore complex protein Nup160 OS=Homo sapiens OX=9606 GN=NUP160 PE=1 SV=3	20	20	19	19	0.00140577
Q5JVF3	Q5JVF3	PCI domain-containing protein 2	PCID2	sp|Q5JVF3|PCID2_HUMAN PCI domain-containing protein 2 OS=Homo sapiens OX=9606 GN=PCID2 PE=1 SV=2	5	5	15.8	15.8	0.00141491
O60216;Q9H4I0	O60216	Double-strand-break repair protein rad21 homolog	RAD21	sp|O60216|RAD21_HUMAN Double-strand-break repair protein rad21 homolog OS=Homo sapiens OX=9606 GN=RAD21 PE=1 SV=2	24	24	52.8	52.8	0.00142741
P35251	P35251	Replication factor C subunit 1	RFC1	sp|P35251|RFC1_HUMAN Replication factor C subunit 1 OS=Homo sapiens OX=9606 GN=RFC1 PE=1 SV=4	26	26	28.4	28.4	0.00144067
REV__Q15149;Q8IWV8	REV__Q15149;Q8IWV8	E3 ubiquitin-protein ligase UBR2	UBR2	sp|Q15149|PLEC_HUMAN Plectin OS=Homo sapiens OX=9606 GN=PLEC PE=1 SV=3;sp|Q8IWV8|UBR2_HUMAN E3 ubiquitin-protein ligase UBR2 OS=Homo sapiens OX=9606 GN=UBR2 PE=1 SV=1	2	2	0.4	0.4	0.00144072
Q96T88;Q96PU4	Q96T88	E3 ubiquitin-protein ligase UHRF1	UHRF1	sp|Q96T88|UHRF1_HUMAN E3 ubiquitin-protein ligase UHRF1 OS=Homo sapiens OX=9606 GN=UHRF1 PE=1 SV=1	10	10	13.7	13.7	0.00145937
A8MQ03	A8MQ03	Cysteine-rich tail protein 1	CYSRT1	sp|A8MQ03|CRTP1_HUMAN Cysteine-rich tail protein 1 OS=Homo sapiens OX=9606 GN=CYSRT1 PE=1 SV=1	3	3	31.2	31.2	0.00147497
P17029	P17029	Zinc finger protein with KRAB and SCAN domains 1	ZKSCAN1	sp|P17029|ZKSC1_HUMAN Zinc finger protein with KRAB and SCAN domains 1 OS=Homo sapiens OX=9606 GN=ZKSCAN1 PE=1 SV=3	11	11	32.3	32.3	0.00148624
O00505	O00505	Importin subunit alpha-4	KPNA3	sp|O00505|IMA4_HUMAN Importin subunit alpha-4 OS=Homo sapiens OX=9606 GN=KPNA3 PE=1 SV=2	3	3	10	10	0.0014867
P06733;P13929;P09104	P06733	Alpha-enolase	ENO1	sp|P06733|ENOA_HUMAN Alpha-enolase OS=Homo sapiens OX=9606 GN=ENO1 PE=1 SV=2	13	13	45.6	45.6	0.00149332
Q9C0J8	Q9C0J8	pre-mRNA 3 end processing protein WDR33	WDR33	sp|Q9C0J8|WDR33_HUMAN pre-mRNA 3 end processing protein WDR33 OS=Homo sapiens OX=9606 GN=WDR33 PE=1 SV=2	29	29	30.5	30.5	0.00152649
P68032;P63267;P62736;P68133	P68032;P63267;P62736;P68133	Actin, alpha cardiac muscle 1;Actin, gamma-enteric smooth muscle;Actin, aortic smooth muscle;Actin, alpha skeletal muscle	ACTC1;ACTG2;ACTA2;ACTA1	sp|P68032|ACTC_HUMAN Actin, alpha cardiac muscle 1 OS=Homo sapiens OX=9606 GN=ACTC1 PE=1 SV=1;sp|P63267|ACTH_HUMAN Actin, gamma-enteric smooth muscle OS=Homo sapiens OX=9606 GN=ACTG2 PE=1 SV=1;sp|P62736|ACTA_HUMAN Actin, aortic smooth muscle OS=Homo sapien	24	3	53.3	17	0.00153387
Q01804	Q01804	OTU domain-containing protein 4	OTUD4	sp|Q01804|OTUD4_HUMAN OTU domain-containing protein 4 OS=Homo sapiens OX=9606 GN=OTUD4 PE=1 SV=4	1	1	0.8	0.8	0.00154024
O75955	O75955	Flotillin-1	FLOT1	sp|O75955|FLOT1_HUMAN Flotillin-1 OS=Homo sapiens OX=9606 GN=FLOT1 PE=1 SV=3	10	10	29.7	29.7	0.00155743
Q9UQE7	Q9UQE7	Structural maintenance of chromosomes protein 3	SMC3	sp|Q9UQE7|SMC3_HUMAN Structural maintenance of chromosomes protein 3 OS=Homo sapiens OX=9606 GN=SMC3 PE=1 SV=2	57	57	47.4	47.4	0.00156194
Q9Y230	Q9Y230	RuvB-like 2	RUVBL2	sp|Q9Y230|RUVB2_HUMAN RuvB-like 2 OS=Homo sapiens OX=9606 GN=RUVBL2 PE=1 SV=3	23	23	59.2	59.2	0.00158637
CON__H-INV:HIT000292931	CON__H-INV:HIT000292931				47	3	55.5	5.4	0.001591
Q01130;Q9BRL6	Q01130	Serine/arginine-rich splicing factor 2	SRSF2	sp|Q01130|SRSF2_HUMAN Serine/arginine-rich splicing factor 2 OS=Homo sapiens OX=9606 GN=SRSF2 PE=1 SV=4	6	6	28.5	28.5	0.00165328
P62314	P62314	Small nuclear ribonucleoprotein Sm D1	SNRPD1	sp|P62314|SMD1_HUMAN Small nuclear ribonucleoprotein Sm D1 OS=Homo sapiens OX=9606 GN=SNRPD1 PE=1 SV=1	5	5	54.6	54.6	0.00165531
Q4L180	Q4L180	Filamin A-interacting protein 1-like	FILIP1L	sp|Q4L180|FIL1L_HUMAN Filamin A-interacting protein 1-like OS=Homo sapiens OX=9606 GN=FILIP1L PE=1 SV=2	1	1	1.1	1.1	0.00167315
Q9Y512	Q9Y512	Sorting and assembly machinery component 50 homolog	SAMM50	sp|Q9Y512|SAM50_HUMAN Sorting and assembly machinery component 50 homolog OS=Homo sapiens OX=9606 GN=SAMM50 PE=1 SV=3	20	20	51.2	51.2	0.00167495
P63162;P14678	P63162;P14678	Small nuclear ribonucleoprotein-associated protein N;Small nuclear ribonucleoprotein-associated proteins B and B	SNRPN;SNRPB	sp|P63162|RSMN_HUMAN Small nuclear ribonucleoprotein-associated protein N OS=Homo sapiens OX=9606 GN=SNRPN PE=1 SV=1;sp|P14678|RSMB_HUMAN Small nuclear ribonucleoprotein-associated proteins B and B OS=Homo sapiens OX=9606 GN=SNRPB PE=1 SV=2	6	6	21.7	21.7	0.00168885
Q5UIP0	Q5UIP0	Telomere-associated protein RIF1	RIF1	sp|Q5UIP0|RIF1_HUMAN Telomere-associated protein RIF1 OS=Homo sapiens OX=9606 GN=RIF1 PE=1 SV=2	11	11	6.4	6.4	0.00169831
Q96ST2	Q96ST2	Protein IWS1 homolog	IWS1	sp|Q96ST2|IWS1_HUMAN Protein IWS1 homolog OS=Homo sapiens OX=9606 GN=IWS1 PE=1 SV=2	14	14	16.8	16.8	0.00170973
Q29RF7	Q29RF7	Sister chromatid cohesion protein PDS5 homolog A	PDS5A	sp|Q29RF7|PDS5A_HUMAN Sister chromatid cohesion protein PDS5 homolog A OS=Homo sapiens OX=9606 GN=PDS5A PE=1 SV=1	34	31	32.3	30.7	0.00174067
Q92616	Q92616	Translational activator GCN1	GCN1L1	sp|Q92616|GCN1_HUMAN eIF-2-alpha kinase activator GCN1 OS=Homo sapiens OX=9606 GN=GCN1 PE=1 SV=6	7	7	4.9	4.9	0.00179535
P09012	P09012	U1 small nuclear ribonucleoprotein A	SNRPA	sp|P09012|SNRPA_HUMAN U1 small nuclear ribonucleoprotein A OS=Homo sapiens OX=9606 GN=SNRPA PE=1 SV=3	11	9	39.4	34	0.00179957
P18124	P18124	60S ribosomal protein L7	RPL7	sp|P18124|RL7_HUMAN 60S ribosomal protein L7 OS=Homo sapiens OX=9606 GN=RPL7 PE=1 SV=1	13	13	47.2	47.2	0.00180501
P08579	P08579	U2 small nuclear ribonucleoprotein B	SNRPB2	sp|P08579|RU2B_HUMAN U2 small nuclear ribonucleoprotein B OS=Homo sapiens OX=9606 GN=SNRPB2 PE=1 SV=1	8	6	44.9	38.2	0.00180713
Q8TDN6	Q8TDN6	Ribosome biogenesis protein BRX1 homolog	BRIX1	sp|Q8TDN6|BRX1_HUMAN Ribosome biogenesis protein BRX1 homolog OS=Homo sapiens OX=9606 GN=BRIX1 PE=1 SV=2	12	12	46.5	46.5	0.00181991
Q9NRZ9;Q8TE73	Q9NRZ9	Lymphoid-specific helicase	HELLS	sp|Q9NRZ9|HELLS_HUMAN Lymphoid-specific helicase OS=Homo sapiens OX=9606 GN=HELLS PE=1 SV=1	21	21	30.4	30.4	0.00186029
Q13415	Q13415	Origin recognition complex subunit 1	ORC1	sp|Q13415|ORC1_HUMAN Origin recognition complex subunit 1 OS=Homo sapiens OX=9606 GN=ORC1 PE=1 SV=2	13	13	21.8	21.8	0.00187212
Q8IVW6	Q8IVW6	AT-rich interactive domain-containing protein 3B	ARID3B	sp|Q8IVW6|ARI3B_HUMAN AT-rich interactive domain-containing protein 3B OS=Homo sapiens OX=9606 GN=ARID3B PE=1 SV=2	27	26	59.2	56.3	0.00187386
P07948	P07948	Tyrosine-protein kinase Lyn	LYN	sp|P07948|LYN_HUMAN Tyrosine-protein kinase Lyn OS=Homo sapiens OX=9606 GN=LYN PE=1 SV=3	12	10	30.5	27.5	0.00189562
P10599	P10599	Thioredoxin	TXN	sp|P10599|THIO_HUMAN Thioredoxin OS=Homo sapiens OX=9606 GN=TXN PE=1 SV=3	2	2	21	21	0.00190779
Q9H583	Q9H583	HEAT repeat-containing protein 1;HEAT repeat-containing protein 1, N-terminally processed	HEATR1	sp|Q9H583|HEAT1_HUMAN HEAT repeat-containing protein 1 OS=Homo sapiens OX=9606 GN=HEATR1 PE=1 SV=3	48	48	27.5	27.5	0.00191743
Q92785;Q92784;Q92782;Q92794;Q8WYB5	Q92785	Zinc finger protein ubi-d4	DPF2	sp|Q92785|REQU_HUMAN Zinc finger protein ubi-d4 OS=Homo sapiens OX=9606 GN=DPF2 PE=1 SV=2	12	12	37.9	37.9	0.00191854
P49711;Q8NI51	P49711	Transcriptional repressor CTCF	CTCF	sp|P49711|CTCF_HUMAN Transcriptional repressor CTCF OS=Homo sapiens OX=9606 GN=CTCF PE=1 SV=1	6	6	17.6	17.6	0.0019399
Q5C9Z4	Q5C9Z4	Nucleolar MIF4G domain-containing protein 1	NOM1	sp|Q5C9Z4|NOM1_HUMAN Nucleolar MIF4G domain-containing protein 1 OS=Homo sapiens OX=9606 GN=NOM1 PE=1 SV=1	15	15	21.4	21.4	0.00195619
Q14839;Q8TDI0;Q12873	Q14839	Chromodomain-helicase-DNA-binding protein 4	CHD4	sp|Q14839|CHD4_HUMAN Chromodomain-helicase-DNA-binding protein 4 OS=Homo sapiens OX=9606 GN=CHD4 PE=1 SV=2	79	79	48.1	48.1	0.00198299
P46777	P46777	60S ribosomal protein L5	RPL5	sp|P46777|RL5_HUMAN 60S ribosomal protein L5 OS=Homo sapiens OX=9606 GN=RPL5 PE=1 SV=3	11	11	40.1	40.1	0.00201264
Q14247	Q14247	Src substrate cortactin	CTTN	sp|Q14247|SRC8_HUMAN Src substrate cortactin OS=Homo sapiens OX=9606 GN=CTTN PE=1 SV=2	11	11	23.3	23.3	0.0020196
Q99848	Q99848	Probable rRNA-processing protein EBP2	EBNA1BP2	sp|Q99848|EBP2_HUMAN Probable rRNA-processing protein EBP2 OS=Homo sapiens OX=9606 GN=EBNA1BP2 PE=1 SV=2	14	14	45.8	45.8	0.00202124
Q6PD62	Q6PD62	RNA polymerase-associated protein CTR9 homolog	CTR9	sp|Q6PD62|CTR9_HUMAN RNA polymerase-associated protein CTR9 homolog OS=Homo sapiens OX=9606 GN=CTR9 PE=1 SV=1	22	22	25.4	25.4	0.00202368
Q96LW7	Q96LW7	Bcl10-interacting CARD protein	C9orf89	sp|Q96LW7|CAR19_HUMAN Caspase recruitment domain-containing protein 19 OS=Homo sapiens OX=9606 GN=CARD19 PE=1 SV=1	3	3	14.9	14.9	0.00204884
O15042	O15042	U2 snRNP-associated SURP motif-containing protein	U2SURP	sp|O15042|SR140_HUMAN U2 snRNP-associated SURP motif-containing protein OS=Homo sapiens OX=9606 GN=U2SURP PE=1 SV=2	30	30	31.2	31.2	0.00205162
P78316	P78316	Nucleolar protein 14	NOP14	sp|P78316|NOP14_HUMAN Nucleolar protein 14 OS=Homo sapiens OX=9606 GN=NOP14 PE=1 SV=3	11	11	16.2	16.2	0.0020731
P38919	P38919	Eukaryotic initiation factor 4A-III;Eukaryotic initiation factor 4A-III, N-terminally processed	EIF4A3	sp|P38919|IF4A3_HUMAN Eukaryotic initiation factor 4A-III OS=Homo sapiens OX=9606 GN=EIF4A3 PE=1 SV=4	23	20	60.8	55	0.00212371
Q8WUM0	Q8WUM0	Nuclear pore complex protein Nup133	NUP133	sp|Q8WUM0|NU133_HUMAN Nuclear pore complex protein Nup133 OS=Homo sapiens OX=9606 GN=NUP133 PE=1 SV=2	25	25	29.2	29.2	0.00214817
P21589	P21589	5-nucleotidase	NT5E	sp|P21589|5NTD_HUMAN 5-nucleotidase OS=Homo sapiens OX=9606 GN=NT5E PE=1 SV=1	14	14	35.7	35.7	0.00216435
P27449	P27449	V-type proton ATPase 16 kDa proteolipid subunit	ATP6V0C	sp|P27449|VATL_HUMAN V-type proton ATPase 16 kDa proteolipid subunit OS=Homo sapiens OX=9606 GN=ATP6V0C PE=1 SV=1	1	1	11.6	11.6	0.00216713
Q9UQR1	Q9UQR1	Zinc finger protein 148	ZNF148	sp|Q9UQR1|ZN148_HUMAN Zinc finger protein 148 OS=Homo sapiens OX=9606 GN=ZNF148 PE=1 SV=2	19	19	39.9	39.9	0.00218551
Q96JM3	Q96JM3	Chromosome alignment-maintaining phosphoprotein 1	CHAMP1	sp|Q96JM3|CHAP1_HUMAN Chromosome alignment-maintaining phosphoprotein 1 OS=Homo sapiens OX=9606 GN=CHAMP1 PE=1 SV=2	6	6	8.6	8.6	0.00221608
CON__P05784	CON__P05784				28	3	39	15.6	0.00225406
Q8NEG4	Q8NEG4	Protein FAM83F	FAM83F	sp|Q8NEG4|FA83F_HUMAN Protein FAM83F OS=Homo sapiens OX=9606 GN=FAM83F PE=1 SV=1	6	6	18.2	18.2	0.00226488
Q15154	Q15154	Pericentriolar material 1 protein	PCM1	sp|Q15154|PCM1_HUMAN Pericentriolar material 1 protein OS=Homo sapiens OX=9606 GN=PCM1 PE=1 SV=5	2	2	0.9	0.9	0.00227775
O94776	O94776	Metastasis-associated protein MTA2	MTA2	sp|O94776|MTA2_HUMAN Metastasis-associated protein MTA2 OS=Homo sapiens OX=9606 GN=MTA2 PE=1 SV=1	21	18	40.3	36.7	0.00228765
P58317;Q96LW1;Q96MU6	P58317	Zinc finger protein 121	ZNF121	sp|P58317|ZN121_HUMAN Zinc finger protein 121 OS=Homo sapiens OX=9606 GN=ZNF121 PE=3 SV=2	7	7	22.8	22.8	0.00233062
CON__P02769;CON__P02768-1;P02768	CON__P02769				31	31	53.7	53.7	0.00235066
Q01105;P0DME0	Q01105;P0DME0	Protein SET;Protein SETSIP	SET;SETSIP	sp|Q01105|SET_HUMAN Protein SET OS=Homo sapiens OX=9606 GN=SET PE=1 SV=3;sp|P0DME0|SETLP_HUMAN Protein SETSIP OS=Homo sapiens OX=9606 GN=SETSIP PE=1 SV=1	6	6	25.2	25.2	0.00235088
P55795	P55795	Heterogeneous nuclear ribonucleoprotein H2	HNRNPH2	sp|P55795|HNRH2_HUMAN Heterogeneous nuclear ribonucleoprotein H2 OS=Homo sapiens OX=9606 GN=HNRNPH2 PE=1 SV=1	21	10	53.2	35.4	0.00235707
P51532	P51532	Transcription activator BRG1	SMARCA4	sp|P51532|SMCA4_HUMAN Transcription activator BRG1 OS=Homo sapiens OX=9606 GN=SMARCA4 PE=1 SV=2	49	32	31.5	21.3	0.0023591
P09234	P09234	U1 small nuclear ribonucleoprotein C	SNRPC	sp|P09234|RU1C_HUMAN U1 small nuclear ribonucleoprotein C OS=Homo sapiens OX=9606 GN=SNRPC PE=1 SV=1	1	1	7.5	7.5	0.00241771
P12270	P12270	Nucleoprotein TPR	TPR	sp|P12270|TPR_HUMAN Nucleoprotein TPR OS=Homo sapiens OX=9606 GN=TPR PE=1 SV=3	107	107	48.3	48.3	0.00248138
P56182	P56182	Ribosomal RNA processing protein 1 homolog A	RRP1	sp|P56182|RRP1_HUMAN Ribosomal RNA processing protein 1 homolog A OS=Homo sapiens OX=9606 GN=RRP1 PE=1 SV=1	12	12	31.9	31.9	0.00249588
P57740	P57740	Nuclear pore complex protein Nup107	NUP107	sp|P57740|NU107_HUMAN Nuclear pore complex protein Nup107 OS=Homo sapiens OX=9606 GN=NUP107 PE=1 SV=1	19	19	27.9	27.9	0.00251478
Q9P2Y4	Q9P2Y4	Zinc finger protein 219	ZNF219	sp|Q9P2Y4|ZN219_HUMAN Zinc finger protein 219 OS=Homo sapiens OX=9606 GN=ZNF219 PE=1 SV=2	15	15	31.7	31.7	0.0025329
P62277	P62277	40S ribosomal protein S13	RPS13	sp|P62277|RS13_HUMAN 40S ribosomal protein S13 OS=Homo sapiens OX=9606 GN=RPS13 PE=1 SV=2	9	9	45.7	45.7	0.00255028
O60231	O60231	Putative pre-mRNA-splicing factor ATP-dependent RNA helicase DHX16	DHX16	sp|O60231|DHX16_HUMAN Pre-mRNA-splicing factor ATP-dependent RNA helicase DHX16 OS=Homo sapiens OX=9606 GN=DHX16 PE=1 SV=2	10	9	13.4	12.5	0.00257112
P84103	P84103	Serine/arginine-rich splicing factor 3	SRSF3	sp|P84103|SRSF3_HUMAN Serine/arginine-rich splicing factor 3 OS=Homo sapiens OX=9606 GN=SRSF3 PE=1 SV=1	11	10	46.3	46.3	0.0025733
Q9H2P0	Q9H2P0	Activity-dependent neuroprotector homeobox protein	ADNP	sp|Q9H2P0|ADNP_HUMAN Activity-dependent neuroprotector homeobox protein OS=Homo sapiens OX=9606 GN=ADNP PE=1 SV=1	26	26	27.8	27.8	0.00259672
P98179	P98179	RNA-binding protein 3	RBM3	sp|P98179|RBM3_HUMAN RNA-binding protein 3 OS=Homo sapiens OX=9606 GN=RBM3 PE=1 SV=1	5	5	49	49	0.00259833
Q96KQ7	Q96KQ7	Histone-lysine N-methyltransferase EHMT2	EHMT2	sp|Q96KQ7|EHMT2_HUMAN Histone-lysine N-methyltransferase EHMT2 OS=Homo sapiens OX=9606 GN=EHMT2 PE=1 SV=3	6	6	7.3	7.3	0.00259931
Q5SRE5	Q5SRE5	Nucleoporin NUP188 homolog	NUP188	sp|Q5SRE5|NU188_HUMAN Nucleoporin NUP188 homolog OS=Homo sapiens OX=9606 GN=NUP188 PE=1 SV=1	20	20	16.1	16.1	0.00260333
Q9H8H2	Q9H8H2	Probable ATP-dependent RNA helicase DDX31	DDX31	sp|Q9H8H2|DDX31_HUMAN Probable ATP-dependent RNA helicase DDX31 OS=Homo sapiens OX=9606 GN=DDX31 PE=1 SV=2	10	10	14.5	14.5	0.00263044
O75448	O75448	Mediator of RNA polymerase II transcription subunit 24	MED24	sp|O75448|MED24_HUMAN Mediator of RNA polymerase II transcription subunit 24 OS=Homo sapiens OX=9606 GN=MED24 PE=1 SV=1	4	4	5	5	0.00265705
Q9UEG4;Q8N8L2;Q8NC26;Q9H5V7;P0CG00;Q8TBZ5;Q6NSZ9;Q3KP31;P35789;Q5MCW4;Q9H165;Q9C0K0;Q6ZNA1;Q9UL36	Q9UEG4	Zinc finger protein 629	ZNF629	sp|Q9UEG4|ZN629_HUMAN Zinc finger protein 629 OS=Homo sapiens OX=9606 GN=ZNF629 PE=1 SV=2	15	13	23.9	18.8	0.00270536
P0DP25;P0DP24;P0DP23;P27482	P0DP25;P0DP24;P0DP23			sp|P0DP25|CALM3_HUMAN Calmodulin-3 OS=Homo sapiens OX=9606 GN=CALM3 PE=1 SV=1;sp|P0DP24|CALM2_HUMAN Calmodulin-2 OS=Homo sapiens OX=9606 GN=CALM2 PE=1 SV=1;sp|P0DP23|CALM1_HUMAN Calmodulin-1 OS=Homo sapiens OX=9606 GN=CALM1 PE=1 SV=1	5	5	45.6	45.6	0.00273183
Q14126	Q14126	Desmoglein-2	DSG2	sp|Q14126|DSG2_HUMAN Desmoglein-2 OS=Homo sapiens OX=9606 GN=DSG2 PE=1 SV=2	24	24	38.3	38.3	0.00274977
Q86YP4	Q86YP4	Transcriptional repressor p66-alpha	GATAD2A	sp|Q86YP4|P66A_HUMAN Transcriptional repressor p66-alpha OS=Homo sapiens OX=9606 GN=GATAD2A PE=1 SV=1	18	17	35.5	33.8	0.00275172
CON__ENSEMBL:ENSBTAP00000014147	CON__ENSEMBL:ENSBTAP00000014147				6	6	57.5	57.5	0.00276042
Q13416	Q13416	Origin recognition complex subunit 2	ORC2	sp|Q13416|ORC2_HUMAN Origin recognition complex subunit 2 OS=Homo sapiens OX=9606 GN=ORC2 PE=1 SV=2	4	4	7.1	7.1	0.00282934
A2RRD8;Q96IR2;Q86XN6	A2RRD8;Q96IR2	Zinc finger protein 320;Zinc finger protein 845	ZNF320;ZNF845	sp|A2RRD8|ZN320_HUMAN Zinc finger protein 320 OS=Homo sapiens OX=9606 GN=ZNF320 PE=1 SV=1;sp|Q96IR2|ZN845_HUMAN Zinc finger protein 845 OS=Homo sapiens OX=9606 GN=ZNF845 PE=1 SV=3	5	2	9	3.5	0.002838
Q969L2	Q969L2	Protein MAL2	MAL2	sp|Q969L2|MAL2_HUMAN Protein MAL2 OS=Homo sapiens OX=9606 GN=MAL2 PE=1 SV=1	1	1	6.2	6.2	0.00284172
Q9Y3C6	Q9Y3C6	Peptidyl-prolyl cis-trans isomerase-like 1	PPIL1	sp|Q9Y3C6|PPIL1_HUMAN Peptidyl-prolyl cis-trans isomerase-like 1 OS=Homo sapiens OX=9606 GN=PPIL1 PE=1 SV=1	3	3	19.3	19.3	0.002852
Q9Y6E2	Q9Y6E2	Basic leucine zipper and W2 domain-containing protein 2	BZW2	sp|Q9Y6E2|BZW2_HUMAN Basic leucine zipper and W2 domain-containing protein 2 OS=Homo sapiens OX=9606 GN=BZW2 PE=1 SV=1	1	1	2.1	2.1	0.00289799
Q15050	Q15050	Ribosome biogenesis regulatory protein homolog	RRS1	sp|Q15050|RRS1_HUMAN Ribosome biogenesis regulatory protein homolog OS=Homo sapiens OX=9606 GN=RRS1 PE=1 SV=2	10	10	33.7	33.7	0.00290086
P56537	P56537	Eukaryotic translation initiation factor 6	EIF6	sp|P56537|IF6_HUMAN Eukaryotic translation initiation factor 6 OS=Homo sapiens OX=9606 GN=EIF6 PE=1 SV=1	4	4	26.9	26.9	0.00295103
Q96DI7	Q96DI7	U5 small nuclear ribonucleoprotein 40 kDa protein	SNRNP40	sp|Q96DI7|SNR40_HUMAN U5 small nuclear ribonucleoprotein 40 kDa protein OS=Homo sapiens OX=9606 GN=SNRNP40 PE=1 SV=1	14	14	58.3	58.3	0.00295164
P31273;P17481;Q00444;P17509;P31268;P31267;P09630;P17482;P31274;P09067;P20719;P13378;P28356	P31273;P17481;Q00444;P17509;P31268;P31267;P09630;P17482;P31274;P09067;P20719;P13378;P28356	Homeobox protein Hox-C8;Homeobox protein Hox-B8;Homeobox protein Hox-C5;Homeobox protein Hox-B6;Homeobox protein Hox-A7;Homeobox protein Hox-A6;Homeobox protein Hox-C6;Homeobox protein Hox-B9;Homeobox protein Hox-C9;Homeobox protein Hox-B5;Homeobox protein Hox-A5;Homeobox protein Hox-D8;Homeobox protein Hox-D9	HOXC8;HOXB8;HOXC5;HOXB6;HOXA7;HOXA6;HOXC6;HOXB9;HOXC9;HOXB5;HOXA5;HOXD8;HOXD9	sp|P31273|HXC8_HUMAN Homeobox protein Hox-C8 OS=Homo sapiens OX=9606 GN=HOXC8 PE=1 SV=2;sp|P17481|HXB8_HUMAN Homeobox protein Hox-B8 OS=Homo sapiens OX=9606 GN=HOXB8 PE=2 SV=2;sp|Q00444|HXC5_HUMAN Homeobox protein Hox-C5 OS=Homo sapiens OX=9606 GN=HOXC5 PE	2	1	7.4	4.1	0.0029525
Q9UI09	Q9UI09	NADH dehydrogenase [ubiquinone] 1 alpha subcomplex subunit 12	NDUFA12	sp|Q9UI09|NDUAC_HUMAN NADH dehydrogenase [ubiquinone] 1 alpha subcomplex subunit 12 OS=Homo sapiens OX=9606 GN=NDUFA12 PE=1 SV=1	6	6	44.8	44.8	0.00297918
P35250	P35250	Replication factor C subunit 2	RFC2	sp|P35250|RFC2_HUMAN Replication factor C subunit 2 OS=Homo sapiens OX=9606 GN=RFC2 PE=1 SV=3	15	15	52	52	0.00298593
P12931;Q9H3Y6;P42685;P08581;Q04912	P12931	Proto-oncogene tyrosine-protein kinase Src	SRC	sp|P12931|SRC_HUMAN Proto-oncogene tyrosine-protein kinase Src OS=Homo sapiens OX=9606 GN=SRC PE=1 SV=3	9	4	18.5	9.5	0.00299658
O75150	O75150	E3 ubiquitin-protein ligase BRE1B	RNF40	sp|O75150|BRE1B_HUMAN E3 ubiquitin-protein ligase BRE1B OS=Homo sapiens OX=9606 GN=RNF40 PE=1 SV=5	20	18	22.8	20.7	0.00300572
O00161	O00161	Synaptosomal-associated protein 23	SNAP23	sp|O00161|SNP23_HUMAN Synaptosomal-associated protein 23 OS=Homo sapiens OX=9606 GN=SNAP23 PE=1 SV=1	6	6	32.2	32.2	0.0030197
O75400;Q6NWY9	O75400	Pre-mRNA-processing factor 40 homolog A	PRPF40A	sp|O75400|PR40A_HUMAN Pre-mRNA-processing factor 40 homolog A OS=Homo sapiens OX=9606 GN=PRPF40A PE=1 SV=2	27	27	27.2	27.2	0.00305245
Q9HCD5	Q9HCD5	Nuclear receptor coactivator 5	NCOA5	sp|Q9HCD5|NCOA5_HUMAN Nuclear receptor coactivator 5 OS=Homo sapiens OX=9606 GN=NCOA5 PE=1 SV=2	7	7	14.7	14.7	0.00306625
O00232	O00232	26S proteasome non-ATPase regulatory subunit 12	PSMD12	sp|O00232|PSD12_HUMAN 26S proteasome non-ATPase regulatory subunit 12 OS=Homo sapiens OX=9606 GN=PSMD12 PE=1 SV=3	8	8	17.8	17.8	0.00309895
Q96QC0	Q96QC0	Serine/threonine-protein phosphatase 1 regulatory subunit 10	PPP1R10	sp|Q96QC0|PP1RA_HUMAN Serine/threonine-protein phosphatase 1 regulatory subunit 10 OS=Homo sapiens OX=9606 GN=PPP1R10 PE=1 SV=1	10	10	15.1	15.1	0.00314343
Q86U86	Q86U86	Protein polybromo-1	PBRM1	sp|Q86U86|PB1_HUMAN Protein polybromo-1 OS=Homo sapiens OX=9606 GN=PBRM1 PE=1 SV=1	31	31	26.6	26.6	0.00314655
O75934	O75934	Pre-mRNA-splicing factor SPF27	BCAS2	sp|O75934|SPF27_HUMAN Pre-mRNA-splicing factor SPF27 OS=Homo sapiens OX=9606 GN=BCAS2 PE=1 SV=1	4	4	29.3	29.3	0.00319106
P50991	P50991	T-complex protein 1 subunit delta	CCT4	sp|P50991|TCPD_HUMAN T-complex protein 1 subunit delta OS=Homo sapiens OX=9606 GN=CCT4 PE=1 SV=4	21	21	50.1	50.1	0.00322132
P02452	P02452	Collagen alpha-1(I) chain	COL1A1	sp|P02452|CO1A1_HUMAN Collagen alpha-1(I) chain OS=Homo sapiens OX=9606 GN=COL1A1 PE=1 SV=5	2	2	1.2	1.2	0.00323081
P29692	P29692	Elongation factor 1-delta	EEF1D	sp|P29692|EF1D_HUMAN Elongation factor 1-delta OS=Homo sapiens OX=9606 GN=EEF1D PE=1 SV=5	7	7	33.1	33.1	0.00324423
O96019;O94805	O96019	Actin-like protein 6A	ACTL6A	sp|O96019|ACL6A_HUMAN Actin-like protein 6A OS=Homo sapiens OX=9606 GN=ACTL6A PE=1 SV=1	18	18	57.1	57.1	0.00333361
Q8N3U4;Q9UJ98	Q8N3U4	Cohesin subunit SA-2	STAG2	sp|Q8N3U4|STAG2_HUMAN Cohesin subunit SA-2 OS=Homo sapiens OX=9606 GN=STAG2 PE=1 SV=3	25	22	29.3	27	0.00334758
P48729;Q8N752	P48729	Casein kinase I isoform alpha	CSNK1A1	sp|P48729|KC1A_HUMAN Casein kinase I isoform alpha OS=Homo sapiens OX=9606 GN=CSNK1A1 PE=1 SV=2	9	9	33.2	33.2	0.00335159
Q13435	Q13435	Splicing factor 3B subunit 2	SF3B2	sp|Q13435|SF3B2_HUMAN Splicing factor 3B subunit 2 OS=Homo sapiens OX=9606 GN=SF3B2 PE=1 SV=2	44	44	50.2	50.2	0.00335806
P26358	P26358	DNA (cytosine-5)-methyltransferase 1	DNMT1	sp|P26358|DNMT1_HUMAN DNA (cytosine-5)-methyltransferase 1 OS=Homo sapiens OX=9606 GN=DNMT1 PE=1 SV=2	32	32	23	23	0.00336884
Q13823	Q13823	Nucleolar GTP-binding protein 2	GNL2	sp|Q13823|NOG2_HUMAN Nucleolar GTP-binding protein 2 OS=Homo sapiens OX=9606 GN=GNL2 PE=1 SV=1	6	6	10.7	10.7	0.00338524
P34932	P34932	Heat shock 70 kDa protein 4	HSPA4	sp|P34932|HSP74_HUMAN Heat shock 70 kDa protein 4 OS=Homo sapiens OX=9606 GN=HSPA4 PE=1 SV=4	5	5	10.1	10.1	0.0033985
P04792	P04792	Heat shock protein beta-1	HSPB1	sp|P04792|HSPB1_HUMAN Heat shock protein beta-1 OS=Homo sapiens OX=9606 GN=HSPB1 PE=1 SV=2	11	11	59.5	59.5	0.0034165
A6NGQ2	A6NGQ2	Oocyte-expressed protein homolog	OOEP	sp|A6NGQ2|OOEP_HUMAN Oocyte-expressed protein homolog OS=Homo sapiens OX=9606 GN=OOEP PE=1 SV=3	1	1	7.4	7.4	0.00341766
Q9HCS7	Q9HCS7	Pre-mRNA-splicing factor SYF1	XAB2	sp|Q9HCS7|SYF1_HUMAN Pre-mRNA-splicing factor SYF1 OS=Homo sapiens OX=9606 GN=XAB2 PE=1 SV=2	17	17	25.3	25.3	0.0035042
O43143	O43143	Pre-mRNA-splicing factor ATP-dependent RNA helicase DHX15	DHX15	sp|O43143|DHX15_HUMAN Pre-mRNA-splicing factor ATP-dependent RNA helicase DHX15 OS=Homo sapiens OX=9606 GN=DHX15 PE=1 SV=2	28	27	37	35.8	0.0035067
P62304	P62304	Small nuclear ribonucleoprotein E	SNRPE	sp|P62304|RUXE_HUMAN Small nuclear ribonucleoprotein E OS=Homo sapiens OX=9606 GN=SNRPE PE=1 SV=1	3	3	52.2	52.2	0.00350764
P51970	P51970	NADH dehydrogenase [ubiquinone] 1 alpha subcomplex subunit 8	NDUFA8	sp|P51970|NDUA8_HUMAN NADH dehydrogenase [ubiquinone] 1 alpha subcomplex subunit 8 OS=Homo sapiens OX=9606 GN=NDUFA8 PE=1 SV=3	3	3	30.2	30.2	0.00351235
Q8IWX8	Q8IWX8	Calcium homeostasis endoplasmic reticulum protein	CHERP	sp|Q8IWX8|CHERP_HUMAN Calcium homeostasis endoplasmic reticulum protein OS=Homo sapiens OX=9606 GN=CHERP PE=1 SV=3	18	18	24	24	0.00353119
Q6NZI2	Q6NZI2	Polymerase I and transcript release factor	PTRF	sp|Q6NZI2|CAVN1_HUMAN Caveolae-associated protein 1 OS=Homo sapiens OX=9606 GN=CAVIN1 PE=1 SV=1	7	7	21.3	21.3	0.00354564
Q5T8P6	Q5T8P6	RNA-binding protein 26	RBM26	sp|Q5T8P6|RBM26_HUMAN RNA-binding protein 26 OS=Homo sapiens OX=9606 GN=RBM26 PE=1 SV=3	23	22	20.9	19.7	0.00363305
P37198	P37198	Nuclear pore glycoprotein p62	NUP62	sp|P37198|NUP62_HUMAN Nuclear pore glycoprotein p62 OS=Homo sapiens OX=9606 GN=NUP62 PE=1 SV=3	8	8	21.3	21.3	0.00365877
O43242	O43242	26S proteasome non-ATPase regulatory subunit 3	PSMD3	sp|O43242|PSMD3_HUMAN 26S proteasome non-ATPase regulatory subunit 3 OS=Homo sapiens OX=9606 GN=PSMD3 PE=1 SV=2	22	22	45.5	45.5	0.00370108
CON__ENSEMBL:ENSBTAP00000011227	CON__ENSEMBL:ENSBTAP00000011227				5	4	59.1	59.1	0.00375779
Q14571	Q14571	Inositol 1,4,5-trisphosphate receptor type 2	ITPR2	sp|Q14571|ITPR2_HUMAN Inositol 1,4,5-trisphosphate receptor type 2 OS=Homo sapiens OX=9606 GN=ITPR2 PE=1 SV=2	16	8	7.4	5	0.00376316
Q92878	Q92878	DNA repair protein RAD50	RAD50	sp|Q92878|RAD50_HUMAN DNA repair protein RAD50 OS=Homo sapiens OX=9606 GN=RAD50 PE=1 SV=1	6	6	5	5	0.00379649
Q68CP9	Q68CP9	AT-rich interactive domain-containing protein 2	ARID2	sp|Q68CP9|ARID2_HUMAN AT-rich interactive domain-containing protein 2 OS=Homo sapiens OX=9606 GN=ARID2 PE=1 SV=2	11	11	10.6	10.6	0.0038217
P43686	P43686	26S protease regulatory subunit 6B	PSMC4	sp|P43686|PRS6B_HUMAN 26S proteasome regulatory subunit 6B OS=Homo sapiens OX=9606 GN=PSMC4 PE=1 SV=2	17	17	69.9	69.9	0.00383842
Q8N684	Q8N684	Cleavage and polyadenylation specificity factor subunit 7	CPSF7	sp|Q8N684|CPSF7_HUMAN Cleavage and polyadenylation specificity factor subunit 7 OS=Homo sapiens OX=9606 GN=CPSF7 PE=1 SV=1	11	11	28	28	0.00384014
Q8NFJ5	Q8NFJ5	Retinoic acid-induced protein 3	GPRC5A	sp|Q8NFJ5|RAI3_HUMAN Retinoic acid-induced protein 3 OS=Homo sapiens OX=9606 GN=GPRC5A PE=1 SV=2	5	5	21	21	0.00395519
Q14204	Q14204	Cytoplasmic dynein 1 heavy chain 1	DYNC1H1	sp|Q14204|DYHC1_HUMAN Cytoplasmic dynein 1 heavy chain 1 OS=Homo sapiens OX=9606 GN=DYNC1H1 PE=1 SV=5	120	120	32.8	32.8	0.00397645
Q15029	Q15029	116 kDa U5 small nuclear ribonucleoprotein component	EFTUD2	sp|Q15029|U5S1_HUMAN 116 kDa U5 small nuclear ribonucleoprotein component OS=Homo sapiens OX=9606 GN=EFTUD2 PE=1 SV=1	45	44	64.1	63.1	0.00398929
CON__ENSEMBL:ENSBTAP00000033053;CON__Q1RMK2	CON__ENSEMBL:ENSBTAP00000033053				5	4	42.4	42.4	0.00399545
Q96JM7	Q96JM7	Lethal(3)malignant brain tumor-like protein 3	L3MBTL3	sp|Q96JM7|LMBL3_HUMAN Lethal(3)malignant brain tumor-like protein 3 OS=Homo sapiens OX=9606 GN=L3MBTL3 PE=1 SV=2	8	8	12.6	12.6	0.00399697
Q9H633	Q9H633	Ribonuclease P protein subunit p21	RPP21	sp|Q9H633|RPP21_HUMAN Ribonuclease P protein subunit p21 OS=Homo sapiens OX=9606 GN=RPP21 PE=1 SV=1	2	2	24.7	24.7	0.0039974
P52597	P52597	Heterogeneous nuclear ribonucleoprotein F;Heterogeneous nuclear ribonucleoprotein F, N-terminally processed	HNRNPF	sp|P52597|HNRPF_HUMAN Heterogeneous nuclear ribonucleoprotein F OS=Homo sapiens OX=9606 GN=HNRNPF PE=1 SV=3	23	20	69.6	67.2	0.00400252
Q6SPF0	Q6SPF0	Atherin	SAMD1	sp|Q6SPF0|SAMD1_HUMAN Atherin OS=Homo sapiens OX=9606 GN=SAMD1 PE=1 SV=1	4	4	8.7	8.7	0.00401957
Q99988	Q99988	Growth/differentiation factor 15	GDF15	sp|Q99988|GDF15_HUMAN Growth/differentiation factor 15 OS=Homo sapiens OX=9606 GN=GDF15 PE=1 SV=3	7	7	39.6	39.6	0.00402048
Q02447	Q02447	Transcription factor Sp3	SP3	sp|Q02447|SP3_HUMAN Transcription factor Sp3 OS=Homo sapiens OX=9606 GN=SP3 PE=1 SV=3	3	3	5.8	5.8	0.0040563
P78347;Q86UP8;Q6EKJ0	P78347	General transcription factor II-I	GTF2I	sp|P78347|GTF2I_HUMAN General transcription factor II-I OS=Homo sapiens OX=9606 GN=GTF2I PE=1 SV=2	39	39	45.6	45.6	0.00415021
P17036	P17036	Zinc finger protein 3	ZNF3	sp|P17036|ZNF3_HUMAN Zinc finger protein 3 OS=Homo sapiens OX=9606 GN=ZNF3 PE=1 SV=3	3	3	9.4	9.4	0.00419211
Q9Y5Q9	Q9Y5Q9	General transcription factor 3C polypeptide 3	GTF3C3	sp|Q9Y5Q9|TF3C3_HUMAN General transcription factor 3C polypeptide 3 OS=Homo sapiens OX=9606 GN=GTF3C3 PE=1 SV=1	12	12	19.6	19.6	0.00419469
Q14160;Q9BTT6	Q14160	Protein scribble homolog	SCRIB	sp|Q14160|SCRIB_HUMAN Protein scribble homolog OS=Homo sapiens OX=9606 GN=SCRIB PE=1 SV=4	15	15	12.8	12.8	0.00420523
P10606	P10606	Cytochrome c oxidase subunit 5B, mitochondrial	COX5B	sp|P10606|COX5B_HUMAN Cytochrome c oxidase subunit 5B, mitochondrial OS=Homo sapiens OX=9606 GN=COX5B PE=1 SV=2	5	5	30.2	30.2	0.00421004
Q9NX58	Q9NX58	Cell growth-regulating nucleolar protein	LYAR	sp|Q9NX58|LYAR_HUMAN Cell growth-regulating nucleolar protein OS=Homo sapiens OX=9606 GN=LYAR PE=1 SV=2	21	21	52.2	52.2	0.00424578
Q8WXI9	Q8WXI9	Transcriptional repressor p66-beta	GATAD2B	sp|Q8WXI9|P66B_HUMAN Transcriptional repressor p66-beta OS=Homo sapiens OX=9606 GN=GATAD2B PE=1 SV=1	13	12	32	30.2	0.00426318
O15294	O15294	UDP-N-acetylglucosamine--peptide N-acetylglucosaminyltransferase 110 kDa subunit	OGT	sp|O15294|OGT1_HUMAN UDP-N-acetylglucosamine--peptide N-acetylglucosaminyltransferase 110 kDa subunit OS=Homo sapiens OX=9606 GN=OGT PE=1 SV=3	5	5	5.4	5.4	0.00426589
Q9P0J0	Q9P0J0	NADH dehydrogenase [ubiquinone] 1 alpha subcomplex subunit 13	NDUFA13	sp|Q9P0J0|NDUAD_HUMAN NADH dehydrogenase [ubiquinone] 1 alpha subcomplex subunit 13 OS=Homo sapiens OX=9606 GN=NDUFA13 PE=1 SV=3	6	6	41.7	41.7	0.00433961
Q8N8A6	Q8N8A6	ATP-dependent RNA helicase DDX51	DDX51	sp|Q8N8A6|DDX51_HUMAN ATP-dependent RNA helicase DDX51 OS=Homo sapiens OX=9606 GN=DDX51 PE=1 SV=3	11	11	21.3	21.3	0.00436738
Q69YN4	Q69YN4	Protein virilizer homolog	KIAA1429	sp|Q69YN4|VIR_HUMAN Protein virilizer homolog OS=Homo sapiens OX=9606 GN=VIRMA PE=1 SV=2	19	19	14.5	14.5	0.00444777
P09661	P09661	U2 small nuclear ribonucleoprotein A	SNRPA1	sp|P09661|RU2A_HUMAN U2 small nuclear ribonucleoprotein A OS=Homo sapiens OX=9606 GN=SNRPA1 PE=1 SV=2	12	12	47.1	47.1	0.00446374
P05783;CON__H-INV:HIT000015463;CON__Q92764;Q92764	P05783	Keratin, type I cytoskeletal 18	KRT18	sp|P05783|K1C18_HUMAN Keratin, type I cytoskeletal 18 OS=Homo sapiens OX=9606 GN=KRT18 PE=1 SV=2	95	68	99.8	83.7	0.00446976
P62070	P62070	Ras-related protein R-Ras2	RRAS2	sp|P62070|RRAS2_HUMAN Ras-related protein R-Ras2 OS=Homo sapiens OX=9606 GN=RRAS2 PE=1 SV=1	6	4	36.3	23	0.00448036
CON__Q6KB66-1;Q6KB66	CON__Q6KB66-1;Q6KB66	Keratin, type II cytoskeletal 80	KRT80	;sp|Q6KB66|K2C80_HUMAN Keratin, type II cytoskeletal 80 OS=Homo sapiens OX=9606 GN=KRT80 PE=1 SV=2	18	13	41.6	30.8	0.00449447
Q8TEM1	Q8TEM1	Nuclear pore membrane glycoprotein 210	NUP210	sp|Q8TEM1|PO210_HUMAN Nuclear pore membrane glycoprotein 210 OS=Homo sapiens OX=9606 GN=NUP210 PE=1 SV=3	16	16	11.7	11.7	0.00450081
Q93074;Q86YW9	Q93074	Mediator of RNA polymerase II transcription subunit 12	MED12	sp|Q93074|MED12_HUMAN Mediator of RNA polymerase II transcription subunit 12 OS=Homo sapiens OX=9606 GN=MED12 PE=1 SV=4	15	15	10.6	10.6	0.00452635
CON__P12763;P02765	CON__P12763				10	10	35.1	35.1	0.00453599
O95169	O95169	NADH dehydrogenase [ubiquinone] 1 beta subcomplex subunit 8, mitochondrial	NDUFB8	sp|O95169|NDUB8_HUMAN NADH dehydrogenase [ubiquinone] 1 beta subcomplex subunit 8, mitochondrial OS=Homo sapiens OX=9606 GN=NDUFB8 PE=1 SV=1	4	4	27.4	27.4	0.00454385
Q96E52	Q96E52	Metalloendopeptidase OMA1, mitochondrial	OMA1	sp|Q96E52|OMA1_HUMAN Metalloendopeptidase OMA1, mitochondrial OS=Homo sapiens OX=9606 GN=OMA1 PE=1 SV=1	1	1	2.9	2.9	0.00454776
Q14974	Q14974	Importin subunit beta-1	KPNB1	sp|Q14974|IMB1_HUMAN Importin subunit beta-1 OS=Homo sapiens OX=9606 GN=KPNB1 PE=1 SV=2	19	19	26.5	26.5	0.00464105
P33992	P33992	DNA replication licensing factor MCM5	MCM5	sp|P33992|MCM5_HUMAN DNA replication licensing factor MCM5 OS=Homo sapiens OX=9606 GN=MCM5 PE=1 SV=5	35	35	55.2	55.2	0.00466082
P20700	P20700	Lamin-B1	LMNB1	sp|P20700|LMNB1_HUMAN Lamin-B1 OS=Homo sapiens OX=9606 GN=LMNB1 PE=1 SV=2	38	36	66.9	64	0.00468732
O14628	O14628	Zinc finger protein 195	ZNF195	sp|O14628|ZN195_HUMAN Zinc finger protein 195 OS=Homo sapiens OX=9606 GN=ZNF195 PE=1 SV=2	5	4	11.9	9.1	0.00471997
P31930	P31930	Cytochrome b-c1 complex subunit 1, mitochondrial	UQCRC1	sp|P31930|QCR1_HUMAN Cytochrome b-c1 complex subunit 1, mitochondrial OS=Homo sapiens OX=9606 GN=UQCRC1 PE=1 SV=3	6	6	20.2	20.2	0.00475006
P39023;Q92901	P39023	60S ribosomal protein L3	RPL3	sp|P39023|RL3_HUMAN 60S ribosomal protein L3 OS=Homo sapiens OX=9606 GN=RPL3 PE=1 SV=2	16	16	44.4	44.4	0.00479052
P49959	P49959	Double-strand break repair protein MRE11A	MRE11A	sp|P49959|MRE11_HUMAN Double-strand break repair protein MRE11 OS=Homo sapiens OX=9606 GN=MRE11 PE=1 SV=3	3	3	4.5	4.5	0.00480181
Q9H6W3	Q9H6W3	Bifunctional lysine-specific demethylase and histidyl-hydroxylase NO66	NO66	sp|Q9H6W3|RIOX1_HUMAN Ribosomal oxygenase 1 OS=Homo sapiens OX=9606 GN=RIOX1 PE=1 SV=2	7	7	20.7	20.7	0.00482143
Q01085;P31483	Q01085;P31483	Nucleolysin TIAR;Nucleolysin TIA-1 isoform p40	TIAL1;TIA1	sp|Q01085|TIAR_HUMAN Nucleolysin TIAR OS=Homo sapiens OX=9606 GN=TIAL1 PE=1 SV=1;sp|P31483|TIA1_HUMAN Nucleolysin TIA-1 isoform p40 OS=Homo sapiens OX=9606 GN=TIA1 PE=1 SV=3	2	2	5.6	5.6	0.00491
P26641	P26641	Elongation factor 1-gamma	EEF1G	sp|P26641|EF1G_HUMAN Elongation factor 1-gamma OS=Homo sapiens OX=9606 GN=EEF1G PE=1 SV=3	18	18	55.4	55.4	0.0049766
P10644	P10644	cAMP-dependent protein kinase type I-alpha regulatory subunit;cAMP-dependent protein kinase type I-alpha regulatory subunit, N-terminally processed	PRKAR1A	sp|P10644|KAP0_HUMAN cAMP-dependent protein kinase type I-alpha regulatory subunit OS=Homo sapiens OX=9606 GN=PRKAR1A PE=1 SV=1	2	2	7.9	7.9	0.00499291
Q15269	Q15269	Periodic tryptophan protein 2 homolog	PWP2	sp|Q15269|PWP2_HUMAN Periodic tryptophan protein 2 homolog OS=Homo sapiens OX=9606 GN=PWP2 PE=2 SV=2	21	21	27.9	27.9	0.0050097
Q07666;Q5VWX1	Q07666	KH domain-containing, RNA-binding, signal transduction-associated protein 1	KHDRBS1	sp|Q07666|KHDR1_HUMAN KH domain-containing, RNA-binding, signal transduction-associated protein 1 OS=Homo sapiens OX=9606 GN=KHDRBS1 PE=1 SV=1	15	14	25.3	25.3	0.00503878
O15551;O14493;O95484;P56747	O15551;O14493;O95484;P56747	Claudin-3;Claudin-4;Claudin-9;Claudin-6	CLDN3;CLDN4;CLDN9;CLDN6	sp|O15551|CLD3_HUMAN Claudin-3 OS=Homo sapiens OX=9606 GN=CLDN3 PE=1 SV=1;sp|O14493|CLD4_HUMAN Claudin-4 OS=Homo sapiens OX=9606 GN=CLDN4 PE=1 SV=1;sp|O95484|CLD9_HUMAN Claudin-9 OS=Homo sapiens OX=9606 GN=CLDN9 PE=1 SV=1;sp|P56747|CLD6_HUMAN Claudin-6 OS=	2	2	13.6	13.6	0.00506112
Q9Y2R4	Q9Y2R4	Probable ATP-dependent RNA helicase DDX52	DDX52	sp|Q9Y2R4|DDX52_HUMAN Probable ATP-dependent RNA helicase DDX52 OS=Homo sapiens OX=9606 GN=DDX52 PE=1 SV=3	14	14	31.9	31.9	0.00506996
Q8TAQ2	Q8TAQ2	SWI/SNF complex subunit SMARCC2	SMARCC2	sp|Q8TAQ2|SMRC2_HUMAN SWI/SNF complex subunit SMARCC2 OS=Homo sapiens OX=9606 GN=SMARCC2 PE=1 SV=1	42	31	36.3	28.7	0.00510539
Q6UW68	Q6UW68	Transmembrane protein 205	TMEM205	sp|Q6UW68|TM205_HUMAN Transmembrane protein 205 OS=Homo sapiens OX=9606 GN=TMEM205 PE=1 SV=1	2	2	15.9	15.9	0.00534808
Q9H6R4	Q9H6R4	Nucleolar protein 6	NOL6	sp|Q9H6R4|NOL6_HUMAN Nucleolar protein 6 OS=Homo sapiens OX=9606 GN=NOL6 PE=1 SV=2	15	15	20.4	20.4	0.0053976
Q5T3I0	Q5T3I0	G patch domain-containing protein 4	GPATCH4	sp|Q5T3I0|GPTC4_HUMAN G patch domain-containing protein 4 OS=Homo sapiens OX=9606 GN=GPATCH4 PE=1 SV=2	2	2	3.8	3.8	0.00541816
Q9Y2G7;Q8N141;Q9HCL3;Q8TAF7;P17039	Q9Y2G7;Q8N141;Q9HCL3;Q8TAF7;P17039	Zinc finger protein 30 homolog;Zinc finger protein 82 homolog;Zinc finger protein 14 homolog;Zinc finger protein 461;Zinc finger protein 30	ZFP30;ZFP82;ZFP14;ZNF461;ZNF30	sp|Q9Y2G7|ZFP30_HUMAN Zinc finger protein 30 homolog OS=Homo sapiens OX=9606 GN=ZFP30 PE=1 SV=1;sp|Q8N141|ZFP82_HUMAN Zinc finger protein 82 homolog OS=Homo sapiens OX=9606 GN=ZFP82 PE=1 SV=1;sp|Q9HCL3|ZFP14_HUMAN Zinc finger protein 14 homolog OS=Homo sap	1	1	2.1	2.1	0.00541956
P18074	P18074	TFIIH basal transcription factor complex helicase XPD subunit	ERCC2	sp|P18074|ERCC2_HUMAN General transcription and DNA repair factor IIH helicase subunit XPD OS=Homo sapiens OX=9606 GN=ERCC2 PE=1 SV=1	10	10	18.6	18.6	0.0054241
Q2KHR3	Q2KHR3	Glutamine and serine-rich protein 1	QSER1	sp|Q2KHR3|QSER1_HUMAN Glutamine and serine-rich protein 1 OS=Homo sapiens OX=9606 GN=QSER1 PE=1 SV=3	30	30	28.6	28.6	0.00549596
Q9NPI6	Q9NPI6	mRNA-decapping enzyme 1A	DCP1A	sp|Q9NPI6|DCP1A_HUMAN mRNA-decapping enzyme 1A OS=Homo sapiens OX=9606 GN=DCP1A PE=1 SV=3	18	18	56.9	56.9	0.0054969
P29992;O95837;P50148	P29992;O95837;P50148	Guanine nucleotide-binding protein subunit alpha-11;Guanine nucleotide-binding protein subunit alpha-14;Guanine nucleotide-binding protein G(q) subunit alpha	GNA11;GNA14;GNAQ	sp|P29992|GNA11_HUMAN Guanine nucleotide-binding protein subunit alpha-11 OS=Homo sapiens OX=9606 GN=GNA11 PE=1 SV=2;sp|O95837|GNA14_HUMAN Guanine nucleotide-binding protein subunit alpha-14 OS=Homo sapiens OX=9606 GN=GNA14 PE=1 SV=1;sp|P50148|GNAQ_HUMAN G	2	2	7.2	7.2	0.00552147
P15954	P15954	Cytochrome c oxidase subunit 7C, mitochondrial	COX7C	sp|P15954|COX7C_HUMAN Cytochrome c oxidase subunit 7C, mitochondrial OS=Homo sapiens OX=9606 GN=COX7C PE=1 SV=1	2	2	28.6	28.6	0.00552308
P13010	P13010	X-ray repair cross-complementing protein 5	XRCC5	sp|P13010|XRCC5_HUMAN X-ray repair cross-complementing protein 5 OS=Homo sapiens OX=9606 GN=XRCC5 PE=1 SV=3	25	25	50.5	50.5	0.00558937
Q96A72	Q96A72	Protein mago nashi homolog 2	MAGOHB	sp|Q96A72|MGN2_HUMAN Protein mago nashi homolog 2 OS=Homo sapiens OX=9606 GN=MAGOHB PE=1 SV=1	4	1	32.4	6.1	0.00559677
Q9UKV3	Q9UKV3	Apoptotic chromatin condensation inducer in the nucleus	ACIN1	sp|Q9UKV3|ACINU_HUMAN Apoptotic chromatin condensation inducer in the nucleus OS=Homo sapiens OX=9606 GN=ACIN1 PE=1 SV=2	29	29	26.4	26.4	0.00563776
Q96HS1	Q96HS1	Serine/threonine-protein phosphatase PGAM5, mitochondrial	PGAM5	sp|Q96HS1|PGAM5_HUMAN Serine/threonine-protein phosphatase PGAM5, mitochondrial OS=Homo sapiens OX=9606 GN=PGAM5 PE=1 SV=2	11	11	46.7	46.7	0.00568514
Q49A26	Q49A26	Putative oxidoreductase GLYR1	GLYR1	sp|Q49A26|GLYR1_HUMAN Putative oxidoreductase GLYR1 OS=Homo sapiens OX=9606 GN=GLYR1 PE=1 SV=4	4	4	9.4	9.4	0.00571045
Q9Y5J1	Q9Y5J1	U3 small nucleolar RNA-associated protein 18 homolog	UTP18	sp|Q9Y5J1|UTP18_HUMAN U3 small nucleolar RNA-associated protein 18 homolog OS=Homo sapiens OX=9606 GN=UTP18 PE=1 SV=3	13	13	35.4	35.4	0.00575117
Q92466	Q92466	DNA damage-binding protein 2	DDB2	sp|Q92466|DDB2_HUMAN DNA damage-binding protein 2 OS=Homo sapiens OX=9606 GN=DDB2 PE=1 SV=1	8	8	29.7	29.7	0.00577539
P13073	P13073	Cytochrome c oxidase subunit 4 isoform 1, mitochondrial	COX4I1	sp|P13073|COX41_HUMAN Cytochrome c oxidase subunit 4 isoform 1, mitochondrial OS=Homo sapiens OX=9606 GN=COX4I1 PE=1 SV=1	10	10	53.3	53.3	0.00582183
Q16795	Q16795	NADH dehydrogenase [ubiquinone] 1 alpha subcomplex subunit 9, mitochondrial	NDUFA9	sp|Q16795|NDUA9_HUMAN NADH dehydrogenase [ubiquinone] 1 alpha subcomplex subunit 9, mitochondrial OS=Homo sapiens OX=9606 GN=NDUFA9 PE=1 SV=2	15	15	49.3	49.3	0.00582991
O15047	O15047	Histone-lysine N-methyltransferase SETD1A	SETD1A	sp|O15047|SET1A_HUMAN Histone-lysine N-methyltransferase SETD1A OS=Homo sapiens OX=9606 GN=SETD1A PE=1 SV=3	5	5	3.9	3.9	0.00588301
P17931	P17931	Galectin-3	LGALS3	sp|P17931|LEG3_HUMAN Galectin-3 OS=Homo sapiens OX=9606 GN=LGALS3 PE=1 SV=5	2	2	10	10	0.00591152
Q5VTR2	Q5VTR2	E3 ubiquitin-protein ligase BRE1A	RNF20	sp|Q5VTR2|BRE1A_HUMAN E3 ubiquitin-protein ligase BRE1A OS=Homo sapiens OX=9606 GN=RNF20 PE=1 SV=2	27	25	35.9	33.7	0.00593426
Q9NTI5	Q9NTI5	Sister chromatid cohesion protein PDS5 homolog B	PDS5B	sp|Q9NTI5|PDS5B_HUMAN Sister chromatid cohesion protein PDS5 homolog B OS=Homo sapiens OX=9606 GN=PDS5B PE=1 SV=1	16	13	12.3	10.9	0.00594687
Q08211	Q08211	ATP-dependent RNA helicase A	DHX9	sp|Q08211|DHX9_HUMAN ATP-dependent RNA helicase A OS=Homo sapiens OX=9606 GN=DHX9 PE=1 SV=4	53	53	47.1	47.1	0.00596322
P51665	P51665	26S proteasome non-ATPase regulatory subunit 7	PSMD7	sp|P51665|PSMD7_HUMAN 26S proteasome non-ATPase regulatory subunit 7 OS=Homo sapiens OX=9606 GN=PSMD7 PE=1 SV=2	8	8	36.4	36.4	0.00602178
Q9UKM9	Q9UKM9	RNA-binding protein Raly	RALY	sp|Q9UKM9|RALY_HUMAN RNA-binding protein Raly OS=Homo sapiens OX=9606 GN=RALY PE=1 SV=1	12	12	39.5	39.5	0.00604586
Q8IX12	Q8IX12	Cell division cycle and apoptosis regulator protein 1	CCAR1	sp|Q8IX12|CCAR1_HUMAN Cell division cycle and apoptosis regulator protein 1 OS=Homo sapiens OX=9606 GN=CCAR1 PE=1 SV=2	33	33	32.3	32.3	0.00607339
P28331	P28331	NADH-ubiquinone oxidoreductase 75 kDa subunit, mitochondrial	NDUFS1	sp|P28331|NDUS1_HUMAN NADH-ubiquinone oxidoreductase 75 kDa subunit, mitochondrial OS=Homo sapiens OX=9606 GN=NDUFS1 PE=1 SV=3	19	19	34.9	34.9	0.00607383
P22695	P22695	Cytochrome b-c1 complex subunit 2, mitochondrial	UQCRC2	sp|P22695|QCR2_HUMAN Cytochrome b-c1 complex subunit 2, mitochondrial OS=Homo sapiens OX=9606 GN=UQCRC2 PE=1 SV=3	10	10	30.2	30.2	0.00611303
O75607	O75607	Nucleoplasmin-3	NPM3	sp|O75607|NPM3_HUMAN Nucleoplasmin-3 OS=Homo sapiens OX=9606 GN=NPM3 PE=1 SV=3	5	5	53.9	53.9	0.00623766
Q9NWB6	Q9NWB6	Arginine and glutamate-rich protein 1	ARGLU1	sp|Q9NWB6|ARGL1_HUMAN Arginine and glutamate-rich protein 1 OS=Homo sapiens OX=9606 GN=ARGLU1 PE=1 SV=1	7	7	20.1	20.1	0.00631726
O75643	O75643	U5 small nuclear ribonucleoprotein 200 kDa helicase	SNRNP200	sp|O75643|U520_HUMAN U5 small nuclear ribonucleoprotein 200 kDa helicase OS=Homo sapiens OX=9606 GN=SNRNP200 PE=1 SV=2	93	93	51.9	51.9	0.00635158
Q00341	Q00341	Vigilin	HDLBP	sp|Q00341|VIGLN_HUMAN Vigilin OS=Homo sapiens OX=9606 GN=HDLBP PE=1 SV=2	2	2	2.9	2.9	0.00636609
P48556	P48556	26S proteasome non-ATPase regulatory subunit 8	PSMD8	sp|P48556|PSMD8_HUMAN 26S proteasome non-ATPase regulatory subunit 8 OS=Homo sapiens OX=9606 GN=PSMD8 PE=1 SV=2	5	5	13.7	13.7	0.0063678
P08621	P08621	U1 small nuclear ribonucleoprotein 70 kDa	SNRNP70	sp|P08621|RU17_HUMAN U1 small nuclear ribonucleoprotein 70 kDa OS=Homo sapiens OX=9606 GN=SNRNP70 PE=1 SV=2	21	21	52.4	52.4	0.00638378
Q92485	Q92485	Acid sphingomyelinase-like phosphodiesterase 3b	SMPDL3B	sp|Q92485|ASM3B_HUMAN Acid sphingomyelinase-like phosphodiesterase 3b OS=Homo sapiens OX=9606 GN=SMPDL3B PE=1 SV=2	6	6	20.9	20.9	0.0064126
P20674	P20674	Cytochrome c oxidase subunit 5A, mitochondrial	COX5A	sp|P20674|COX5A_HUMAN Cytochrome c oxidase subunit 5A, mitochondrial OS=Homo sapiens OX=9606 GN=COX5A PE=1 SV=2	7	7	52.7	52.7	0.00643616
Q9UKN8	Q9UKN8	General transcription factor 3C polypeptide 4	GTF3C4	sp|Q9UKN8|TF3C4_HUMAN General transcription factor 3C polypeptide 4 OS=Homo sapiens OX=9606 GN=GTF3C4 PE=1 SV=2	17	17	33.1	33.1	0.00644504
O75475	O75475	PC4 and SFRS1-interacting protein	PSIP1	sp|O75475|PSIP1_HUMAN PC4 and SFRS1-interacting protein OS=Homo sapiens OX=9606 GN=PSIP1 PE=1 SV=1	8	8	17.9	17.9	0.00644981
Q02878	Q02878	60S ribosomal protein L6	RPL6	sp|Q02878|RL6_HUMAN 60S ribosomal protein L6 OS=Homo sapiens OX=9606 GN=RPL6 PE=1 SV=3	13	13	42	42	0.00658151
Q9NQZ2	Q9NQZ2	Something about silencing protein 10	UTP3	sp|Q9NQZ2|SAS10_HUMAN Something about silencing protein 10 OS=Homo sapiens OX=9606 GN=UTP3 PE=1 SV=1	4	4	8.6	8.6	0.00666489
Q9H8H0	Q9H8H0	Nucleolar protein 11	NOL11	sp|Q9H8H0|NOL11_HUMAN Nucleolar protein 11 OS=Homo sapiens OX=9606 GN=NOL11 PE=1 SV=1	6	6	9.7	9.7	0.00667654
O14684	O14684	Prostaglandin E synthase	PTGES	sp|O14684|PTGES_HUMAN Prostaglandin E synthase OS=Homo sapiens OX=9606 GN=PTGES PE=1 SV=2	1	1	6.6	6.6	0.00675645
Q86U42	Q86U42	Polyadenylate-binding protein 2	PABPN1	sp|Q86U42|PABP2_HUMAN Polyadenylate-binding protein 2 OS=Homo sapiens OX=9606 GN=PABPN1 PE=1 SV=3	10	10	35.9	35.9	0.00677392
Q6NZY4	Q6NZY4	Zinc finger CCHC domain-containing protein 8	ZCCHC8	sp|Q6NZY4|ZCHC8_HUMAN Zinc finger CCHC domain-containing protein 8 OS=Homo sapiens OX=9606 GN=ZCCHC8 PE=1 SV=2	4	4	12	12	0.00680335
O60264	O60264	SWI/SNF-related matrix-associated actin-dependent regulator of chromatin subfamily A member 5	SMARCA5	sp|O60264|SMCA5_HUMAN SWI/SNF-related matrix-associated actin-dependent regulator of chromatin subfamily A member 5 OS=Homo sapiens OX=9606 GN=SMARCA5 PE=1 SV=1	39	27	38.6	29.6	0.00680368
P25786	P25786	Proteasome subunit alpha type-1	PSMA1	sp|P25786|PSA1_HUMAN Proteasome subunit alpha type-1 OS=Homo sapiens OX=9606 GN=PSMA1 PE=1 SV=1	2	2	8.7	8.7	0.00680456
P35499;Q99250	P35499;Q99250	Sodium channel protein type 4 subunit alpha;Sodium channel protein type 2 subunit alpha	SCN4A;SCN2A	sp|P35499|SCN4A_HUMAN Sodium channel protein type 4 subunit alpha OS=Homo sapiens OX=9606 GN=SCN4A PE=1 SV=4;sp|Q99250|SCN2A_HUMAN Sodium channel protein type 2 subunit alpha OS=Homo sapiens OX=9606 GN=SCN2A PE=1 SV=3	1	1	0.5	0.5	0.00682046
Q92841	Q92841	Probable ATP-dependent RNA helicase DDX17	DDX17	sp|Q92841|DDX17_HUMAN Probable ATP-dependent RNA helicase DDX17 OS=Homo sapiens OX=9606 GN=DDX17 PE=1 SV=2	28	20	41.6	29.8	0.00684075
Q13418	Q13418	Integrin-linked protein kinase	ILK	sp|Q13418|ILK_HUMAN Integrin-linked protein kinase OS=Homo sapiens OX=9606 GN=ILK PE=1 SV=2	3	3	7.3	7.3	0.00687441
P61981;Q04917	P61981	14-3-3 protein gamma;14-3-3 protein gamma, N-terminally processed	YWHAG	sp|P61981|1433G_HUMAN 14-3-3 protein gamma OS=Homo sapiens OX=9606 GN=YWHAG PE=1 SV=2	6	3	26.7	15.8	0.00691745
P03915	P03915	NADH-ubiquinone oxidoreductase chain 5	MT-ND5	sp|P03915|NU5M_HUMAN NADH-ubiquinone oxidoreductase chain 5 OS=Homo sapiens OX=9606 GN=MT-ND5 PE=1 SV=2	3	3	9.8	9.8	0.00707029
Q96F86	Q96F86	Enhancer of mRNA-decapping protein 3	EDC3	sp|Q96F86|EDC3_HUMAN Enhancer of mRNA-decapping protein 3 OS=Homo sapiens OX=9606 GN=EDC3 PE=1 SV=1	25	25	70.5	70.5	0.00711434
Q15024	Q15024	Exosome complex component RRP42	EXOSC7	sp|Q15024|EXOS7_HUMAN Exosome complex component RRP42 OS=Homo sapiens OX=9606 GN=EXOSC7 PE=1 SV=3	5	5	18.9	18.9	0.00711906
Q6PJT7	Q6PJT7	Zinc finger CCCH domain-containing protein 14	ZC3H14	sp|Q6PJT7|ZC3HE_HUMAN Zinc finger CCCH domain-containing protein 14 OS=Homo sapiens OX=9606 GN=ZC3H14 PE=1 SV=1	9	9	17.3	17.3	0.00716528
Q01844	Q01844	RNA-binding protein EWS	EWSR1	sp|Q01844|EWS_HUMAN RNA-binding protein EWS OS=Homo sapiens OX=9606 GN=EWSR1 PE=1 SV=1	5	5	9.9	9.9	0.00728329
Q15554	Q15554	Telomeric repeat-binding factor 2	TERF2	sp|Q15554|TERF2_HUMAN Telomeric repeat-binding factor 2 OS=Homo sapiens OX=9606 GN=TERF2 PE=1 SV=3	14	14	38.6	38.6	0.0073121
O14497	O14497	AT-rich interactive domain-containing protein 1A	ARID1A	sp|O14497|ARI1A_HUMAN AT-rich interactive domain-containing protein 1A OS=Homo sapiens OX=9606 GN=ARID1A PE=1 SV=3	27	26	16.3	15.4	0.00733348
O75152;A0A1B0GTU1	O75152	Zinc finger CCCH domain-containing protein 11A	ZC3H11A	sp|O75152|ZC11A_HUMAN Zinc finger CCCH domain-containing protein 11A OS=Homo sapiens OX=9606 GN=ZC3H11A PE=1 SV=3	7	7	10.5	10.5	0.00734704
P52292	P52292	Importin subunit alpha-1	KPNA2	sp|P52292|IMA1_HUMAN Importin subunit alpha-1 OS=Homo sapiens OX=9606 GN=KPNA2 PE=1 SV=1	12	12	34.8	34.8	0.00742237
Q9NVU7	Q9NVU7	Protein SDA1 homolog	SDAD1	sp|Q9NVU7|SDA1_HUMAN Protein SDA1 homolog OS=Homo sapiens OX=9606 GN=SDAD1 PE=1 SV=3	11	11	16.3	16.3	0.00743085
P31943	P31943	Heterogeneous nuclear ribonucleoprotein H;Heterogeneous nuclear ribonucleoprotein H, N-terminally processed	HNRNPH1	sp|P31943|HNRH1_HUMAN Heterogeneous nuclear ribonucleoprotein H OS=Homo sapiens OX=9606 GN=HNRNPH1 PE=1 SV=4	27	14	66.1	44.5	0.00744647
O14639	O14639	Actin-binding LIM protein 1	ABLIM1	sp|O14639|ABLM1_HUMAN Actin-binding LIM protein 1 OS=Homo sapiens OX=9606 GN=ABLIM1 PE=1 SV=3	4	4	7.5	7.5	0.00763905
Q92576	Q92576	PHD finger protein 3	PHF3	sp|Q92576|PHF3_HUMAN PHD finger protein 3 OS=Homo sapiens OX=9606 GN=PHF3 PE=1 SV=3	6	6	5.1	5.1	0.00766261
O75533	O75533	Splicing factor 3B subunit 1	SF3B1	sp|O75533|SF3B1_HUMAN Splicing factor 3B subunit 1 OS=Homo sapiens OX=9606 GN=SF3B1 PE=1 SV=3	62	62	62.3	62.3	0.00766802
O95104	O95104	Splicing factor, arginine/serine-rich 15	SCAF4	sp|O95104|SCAF4_HUMAN SR-related and CTD-associated factor 4 OS=Homo sapiens OX=9606 GN=SCAF4 PE=1 SV=3	4	2	3.4	1.7	0.00770437
Q99735	Q99735	Microsomal glutathione S-transferase 2	MGST2	sp|Q99735|MGST2_HUMAN Microsomal glutathione S-transferase 2 OS=Homo sapiens OX=9606 GN=MGST2 PE=1 SV=1	1	1	9.5	9.5	0.00792448
P00403	P00403	Cytochrome c oxidase subunit 2	MT-CO2	sp|P00403|COX2_HUMAN Cytochrome c oxidase subunit 2 OS=Homo sapiens OX=9606 GN=MT-CO2 PE=1 SV=1	6	6	41.9	41.9	0.00793326
P06493;P24941;Q00526	P06493	Cyclin-dependent kinase 1	CDK1	sp|P06493|CDK1_HUMAN Cyclin-dependent kinase 1 OS=Homo sapiens OX=9606 GN=CDK1 PE=1 SV=3	11	10	44.1	41.4	0.00795574
Q9UHX1	Q9UHX1	Poly(U)-binding-splicing factor PUF60	PUF60	sp|Q9UHX1|PUF60_HUMAN Poly(U)-binding-splicing factor PUF60 OS=Homo sapiens OX=9606 GN=PUF60 PE=1 SV=1	18	18	48.5	48.5	0.00796418
P16070	P16070	CD44 antigen	CD44	sp|P16070|CD44_HUMAN CD44 antigen OS=Homo sapiens OX=9606 GN=CD44 PE=1 SV=3	6	6	9.4	9.4	0.00797148
P36873	P36873	Serine/threonine-protein phosphatase PP1-gamma catalytic subunit	PPP1CC	sp|P36873|PP1G_HUMAN Serine/threonine-protein phosphatase PP1-gamma catalytic subunit OS=Homo sapiens OX=9606 GN=PPP1CC PE=1 SV=1	9	2	31.9	7.4	0.0079827
Q9BQ04	Q9BQ04	RNA-binding protein 4B	RBM4B	sp|Q9BQ04|RBM4B_HUMAN RNA-binding protein 4B OS=Homo sapiens OX=9606 GN=RBM4B PE=1 SV=1	18	3	55.2	16.7	0.00804733
Q8WXA9	Q8WXA9	Splicing regulatory glutamine/lysine-rich protein 1	SREK1	sp|Q8WXA9|SREK1_HUMAN Splicing regulatory glutamine/lysine-rich protein 1 OS=Homo sapiens OX=9606 GN=SREK1 PE=1 SV=1	3	3	9.1	9.1	0.00815953
Q92797	Q92797	Symplekin	SYMPK	sp|Q92797|SYMPK_HUMAN Symplekin OS=Homo sapiens OX=9606 GN=SYMPK PE=1 SV=2	28	28	32.3	32.3	0.00822313
O96000	O96000	NADH dehydrogenase [ubiquinone] 1 beta subcomplex subunit 10	NDUFB10	sp|O96000|NDUBA_HUMAN NADH dehydrogenase [ubiquinone] 1 beta subcomplex subunit 10 OS=Homo sapiens OX=9606 GN=NDUFB10 PE=1 SV=3	2	2	14	14	0.00822787
Q9NYB0	Q9NYB0	Telomeric repeat-binding factor 2-interacting protein 1	TERF2IP	sp|Q9NYB0|TE2IP_HUMAN Telomeric repeat-binding factor 2-interacting protein 1 OS=Homo sapiens OX=9606 GN=TERF2IP PE=1 SV=1	8	8	33.1	33.1	0.00823065
Q6PJG2	Q6PJG2	ELM2 and SANT domain-containing protein 1	ELMSAN1	sp|Q6PJG2|EMSA1_HUMAN ELM2 and SANT domain-containing protein 1 OS=Homo sapiens OX=9606 GN=ELMSAN1 PE=1 SV=2	7	7	11.2	11.2	0.00828905
P08754	P08754	Guanine nucleotide-binding protein G(k) subunit alpha	GNAI3	sp|P08754|GNAI3_HUMAN Guanine nucleotide-binding protein G(i) subunit alpha OS=Homo sapiens OX=9606 GN=GNAI3 PE=1 SV=3	11	5	38.7	21.5	0.00830732
Q96FV9	Q96FV9	THO complex subunit 1	THOC1	sp|Q96FV9|THOC1_HUMAN THO complex subunit 1 OS=Homo sapiens OX=9606 GN=THOC1 PE=1 SV=1	5	5	8.1	8.1	0.00834002
Q13185;P83916	Q13185	Chromobox protein homolog 3	CBX3	sp|Q13185|CBX3_HUMAN Chromobox protein homolog 3 OS=Homo sapiens OX=9606 GN=CBX3 PE=1 SV=4	8	8	51.9	51.9	0.00844106
Q86WX3	Q86WX3	Active regulator of SIRT1	RPS19BP1	sp|Q86WX3|AROS_HUMAN Active regulator of SIRT1 OS=Homo sapiens OX=9606 GN=RPS19BP1 PE=1 SV=1	1	1	9.6	9.6	0.00849456
P51636	P51636	Caveolin-2	CAV2	sp|P51636|CAV2_HUMAN Caveolin-2 OS=Homo sapiens OX=9606 GN=CAV2 PE=1 SV=2	3	3	34	34	0.00856317
P52739	P52739	Zinc finger protein 131	ZNF131	sp|P52739|ZN131_HUMAN Zinc finger protein 131 OS=Homo sapiens OX=9606 GN=ZNF131 PE=1 SV=2	5	5	14.9	14.9	0.00879399
Q13838	Q13838	Spliceosome RNA helicase DDX39B	DDX39B	sp|Q13838|DX39B_HUMAN Spliceosome RNA helicase DDX39B OS=Homo sapiens OX=9606 GN=DDX39B PE=1 SV=1	9	1	23.6	4.4	0.0088014
Q9NXE4	Q9NXE4	Sphingomyelin phosphodiesterase 4	SMPD4	sp|Q9NXE4|NSMA3_HUMAN Sphingomyelin phosphodiesterase 4 OS=Homo sapiens OX=9606 GN=SMPD4 PE=1 SV=3	2	2	2.8	2.8	0.00884015
O60244	O60244	Mediator of RNA polymerase II transcription subunit 14	MED14	sp|O60244|MED14_HUMAN Mediator of RNA polymerase II transcription subunit 14 OS=Homo sapiens OX=9606 GN=MED14 PE=1 SV=2	11	11	12.2	12.2	0.00891739
CON__P35900;P35900;CON__Q9D312	CON__P35900;P35900	Keratin, type I cytoskeletal 20	KRT20	;sp|P35900|K1C20_HUMAN Keratin, type I cytoskeletal 20 OS=Homo sapiens OX=9606 GN=KRT20 PE=1 SV=1	30	26	77.8	71.9	0.00903245
Q9Y5S9	Q9Y5S9	RNA-binding protein 8A	RBM8A	sp|Q9Y5S9|RBM8A_HUMAN RNA-binding protein 8A OS=Homo sapiens OX=9606 GN=RBM8A PE=1 SV=1	5	5	42	42	0.00908187
Q9NR12	Q9NR12	PDZ and LIM domain protein 7	PDLIM7	sp|Q9NR12|PDLI7_HUMAN PDZ and LIM domain protein 7 OS=Homo sapiens OX=9606 GN=PDLIM7 PE=1 SV=1	9	9	22.1	22.1	0.00912598
P07947;P06241;P08631	P07947	Tyrosine-protein kinase Yes	YES1	sp|P07947|YES_HUMAN Tyrosine-protein kinase Yes OS=Homo sapiens OX=9606 GN=YES1 PE=1 SV=3	14	9	35.2	26.3	0.00913495
Q8TDD1	Q8TDD1	ATP-dependent RNA helicase DDX54	DDX54	sp|Q8TDD1|DDX54_HUMAN ATP-dependent RNA helicase DDX54 OS=Homo sapiens OX=9606 GN=DDX54 PE=1 SV=2	13	13	19.1	19.1	0.00914743
Q6P2E9	Q6P2E9	Enhancer of mRNA-decapping protein 4	EDC4	sp|Q6P2E9|EDC4_HUMAN Enhancer of mRNA-decapping protein 4 OS=Homo sapiens OX=9606 GN=EDC4 PE=1 SV=1	33	33	36.6	36.6	0.00917677
Q8N163	Q8N163	Cell cycle and apoptosis regulator protein 2	CCAR2	sp|Q8N163|CCAR2_HUMAN Cell cycle and apoptosis regulator protein 2 OS=Homo sapiens OX=9606 GN=CCAR2 PE=1 SV=2	35	35	54.1	54.1	0.00918138
P52756	P52756	RNA-binding protein 5	RBM5	sp|P52756|RBM5_HUMAN RNA-binding protein 5 OS=Homo sapiens OX=9606 GN=RBM5 PE=1 SV=2	4	3	5.4	4.5	0.00918643
O95602	O95602	DNA-directed RNA polymerase I subunit RPA1	POLR1A	sp|O95602|RPA1_HUMAN DNA-directed RNA polymerase I subunit RPA1 OS=Homo sapiens OX=9606 GN=POLR1A PE=1 SV=2	10	10	9.5	9.5	0.00935147
P27824	P27824	Calnexin	CANX	sp|P27824|CALX_HUMAN Calnexin OS=Homo sapiens OX=9606 GN=CANX PE=1 SV=2	5	5	11.7	11.7	0.00936005
Q92925	Q92925	SWI/SNF-related matrix-associated actin-dependent regulator of chromatin subfamily D member 2	SMARCD2	sp|Q92925|SMRD2_HUMAN SWI/SNF-related matrix-associated actin-dependent regulator of chromatin subfamily D member 2 OS=Homo sapiens OX=9606 GN=SMARCD2 PE=1 SV=3	17	15	40.7	35.2	0.00945193
P26368	P26368	Splicing factor U2AF 65 kDa subunit	U2AF2	sp|P26368|U2AF2_HUMAN Splicing factor U2AF 65 kDa subunit OS=Homo sapiens OX=9606 GN=U2AF2 PE=1 SV=4	18	18	49.9	49.9	0.0094635
Q9BUQ8	Q9BUQ8	Probable ATP-dependent RNA helicase DDX23	DDX23	sp|Q9BUQ8|DDX23_HUMAN Probable ATP-dependent RNA helicase DDX23 OS=Homo sapiens OX=9606 GN=DDX23 PE=1 SV=3	35	35	43.3	43.3	0.00957672
Q8WXX5	Q8WXX5	DnaJ homolog subfamily C member 9	DNAJC9	sp|Q8WXX5|DNJC9_HUMAN DnaJ homolog subfamily C member 9 OS=Homo sapiens OX=9606 GN=DNAJC9 PE=1 SV=1	3	3	13.1	13.1	0.00978052
P0DN76;Q01081;Q8WU68	P0DN76;Q01081;Q8WU68	Splicing factor U2AF 35 kDa subunit;Splicing factor U2AF 26 kDa subunit	U2AF1;U2AF1L4	sp|P0DN76|U2AF5_HUMAN Splicing factor U2AF 35 kDa subunit-like protein OS=Homo sapiens OX=9606 GN=U2AF1L5 PE=1 SV=1;sp|Q01081|U2AF1_HUMAN Splicing factor U2AF 35 kDa subunit OS=Homo sapiens OX=9606 GN=U2AF1 PE=1 SV=3;sp|Q8WU68|U2AF4_HUMAN Splicing factor U	12	12	55.8	55.8	0.00979882
Q9P0U3	Q9P0U3	Sentrin-specific protease 1	SENP1	sp|Q9P0U3|SENP1_HUMAN Sentrin-specific protease 1 OS=Homo sapiens OX=9606 GN=SENP1 PE=1 SV=2	3	3	5.6	5.6	0.00985971
Q08945	Q08945	FACT complex subunit SSRP1	SSRP1	sp|Q08945|SSRP1_HUMAN FACT complex subunit SSRP1 OS=Homo sapiens OX=9606 GN=SSRP1 PE=1 SV=1	20	20	36.4	36.4	0.00989061
P62258	P62258	14-3-3 protein epsilon	YWHAE	sp|P62258|1433E_HUMAN 14-3-3 protein epsilon OS=Homo sapiens OX=9606 GN=YWHAE PE=1 SV=1	6	4	27.1	20	0.0099453
P28799	P28799	Granulins;Acrogranin;Paragranulin;Granulin-1;Granulin-2;Granulin-3;Granulin-4;Granulin-5;Granulin-6;Granulin-7	GRN	sp|P28799|GRN_HUMAN Progranulin OS=Homo sapiens OX=9606 GN=GRN PE=1 SV=2	2	2	3.5	3.5	0.0100109
O75691	O75691	Small subunit processome component 20 homolog	UTP20	sp|O75691|UTP20_HUMAN Small subunit processome component 20 homolog OS=Homo sapiens OX=9606 GN=UTP20 PE=1 SV=3	14	14	6.6	6.6	0.0100726
P42167	P42167	Lamina-associated polypeptide 2, isoforms beta/gamma;Thymopoietin;Thymopentin	TMPO	sp|P42167|LAP2B_HUMAN Lamina-associated polypeptide 2, isoforms beta/gamma OS=Homo sapiens OX=9606 GN=TMPO PE=1 SV=2	18	10	56.2	28	0.01014
CON__Q9H552	CON__Q9H552				25	4	29.5	7.8	0.0101462
Q92769	Q92769	Histone deacetylase 2	HDAC2	sp|Q92769|HDAC2_HUMAN Histone deacetylase 2 OS=Homo sapiens OX=9606 GN=HDAC2 PE=1 SV=2	15	11	39.8	30.5	0.0101705
Q9UM00	Q9UM00	Transmembrane and coiled-coil domain-containing protein 1	TMCO1	sp|Q9UM00|TMCO1_HUMAN Calcium load-activated calcium channel OS=Homo sapiens OX=9606 GN=TMCO1 PE=1 SV=2	1	1	6.3	6.3	0.010189
O60287	O60287	Nucleolar pre-ribosomal-associated protein 1	URB1	sp|O60287|NPA1P_HUMAN Nucleolar pre-ribosomal-associated protein 1 OS=Homo sapiens OX=9606 GN=URB1 PE=1 SV=4	13	13	7.4	7.4	0.0102122
Q03252	Q03252	Lamin-B2	LMNB2	sp|Q03252|LMNB2_HUMAN Lamin-B2 OS=Homo sapiens OX=9606 GN=LMNB2 PE=1 SV=4	37	35	60.6	57.9	0.0102953
Q96AE4	Q96AE4	Far upstream element-binding protein 1	FUBP1	sp|Q96AE4|FUBP1_HUMAN Far upstream element-binding protein 1 OS=Homo sapiens OX=9606 GN=FUBP1 PE=1 SV=3	3	1	3.6	1.2	0.0103579
Q96DT7	Q96DT7	Zinc finger and BTB domain-containing protein 10	ZBTB10	sp|Q96DT7|ZBT10_HUMAN Zinc finger and BTB domain-containing protein 10 OS=Homo sapiens OX=9606 GN=ZBTB10 PE=1 SV=2	1	1	3	3	0.0103632
CON__Q3T052	CON__Q3T052				3	3	2.8	2.8	0.0103806
Q16531	Q16531	DNA damage-binding protein 1	DDB1	sp|Q16531|DDB1_HUMAN DNA damage-binding protein 1 OS=Homo sapiens OX=9606 GN=DDB1 PE=1 SV=1	34	34	30.6	30.6	0.0104234
P60953	P60953	Cell division control protein 42 homolog	CDC42	sp|P60953|CDC42_HUMAN Cell division control protein 42 homolog OS=Homo sapiens OX=9606 GN=CDC42 PE=1 SV=2	2	2	14.1	14.1	0.0104883
Q96ST3	Q96ST3	Paired amphipathic helix protein Sin3a	SIN3A	sp|Q96ST3|SIN3A_HUMAN Paired amphipathic helix protein Sin3a OS=Homo sapiens OX=9606 GN=SIN3A PE=1 SV=2	27	27	27.9	27.9	0.0105164
P14373	P14373	Zinc finger protein RFP	TRIM27	sp|P14373|TRI27_HUMAN Zinc finger protein RFP OS=Homo sapiens OX=9606 GN=TRIM27 PE=1 SV=1	16	16	36.3	36.3	0.010539
O14880	O14880	Microsomal glutathione S-transferase 3	MGST3	sp|O14880|MGST3_HUMAN Microsomal glutathione S-transferase 3 OS=Homo sapiens OX=9606 GN=MGST3 PE=1 SV=1	2	2	18.4	18.4	0.0105571
Q9C0B5	Q9C0B5	Palmitoyltransferase ZDHHC5	ZDHHC5	sp|Q9C0B5|ZDHC5_HUMAN Palmitoyltransferase ZDHHC5 OS=Homo sapiens OX=9606 GN=ZDHHC5 PE=1 SV=2	5	5	8.7	8.7	0.0106428
Q5T280	Q5T280	Putative methyltransferase C9orf114	C9orf114	sp|Q5T280|CI114_HUMAN Putative methyltransferase C9orf114 OS=Homo sapiens OX=9606 GN=SPOUT1 PE=1 SV=3	4	4	14.4	14.4	0.010738
Q08380	Q08380	Galectin-3-binding protein	LGALS3BP	sp|Q08380|LG3BP_HUMAN Galectin-3-binding protein OS=Homo sapiens OX=9606 GN=LGALS3BP PE=1 SV=1	1	1	1.9	1.9	0.0107475
Q15637	Q15637	Splicing factor 1	SF1	sp|Q15637|SF01_HUMAN Splicing factor 1 OS=Homo sapiens OX=9606 GN=SF1 PE=1 SV=4	13	13	27.4	27.4	0.0108928
P35249	P35249	Replication factor C subunit 4	RFC4	sp|P35249|RFC4_HUMAN Replication factor C subunit 4 OS=Homo sapiens OX=9606 GN=RFC4 PE=1 SV=2	10	10	33.9	33.9	0.0110117
Q14562	Q14562	ATP-dependent RNA helicase DHX8	DHX8	sp|Q14562|DHX8_HUMAN ATP-dependent RNA helicase DHX8 OS=Homo sapiens OX=9606 GN=DHX8 PE=1 SV=1	4	3	4.3	3.6	0.0111246
P10515	P10515	Dihydrolipoyllysine-residue acetyltransferase component of pyruvate dehydrogenase complex, mitochondrial	DLAT	sp|P10515|ODP2_HUMAN Dihydrolipoyllysine-residue acetyltransferase component of pyruvate dehydrogenase complex, mitochondrial OS=Homo sapiens OX=9606 GN=DLAT PE=1 SV=3	7	7	13.1	13.1	0.011125
Q6VMQ6	Q6VMQ6	Activating transcription factor 7-interacting protein 1	ATF7IP	sp|Q6VMQ6|MCAF1_HUMAN Activating transcription factor 7-interacting protein 1 OS=Homo sapiens OX=9606 GN=ATF7IP PE=1 SV=3	5	5	5.9	5.9	0.011237
P08243	P08243	Asparagine synthetase [glutamine-hydrolyzing]	ASNS	sp|P08243|ASNS_HUMAN Asparagine synthetase [glutamine-hydrolyzing] OS=Homo sapiens OX=9606 GN=ASNS PE=1 SV=4	3	3	7.7	7.7	0.0112513
Q96QD9	Q96QD9	UAP56-interacting factor	FYTTD1	sp|Q96QD9|UIF_HUMAN UAP56-interacting factor OS=Homo sapiens OX=9606 GN=FYTTD1 PE=1 SV=3	1	1	3.5	3.5	0.0112791
Q13601	Q13601	KRR1 small subunit processome component homolog	KRR1	sp|Q13601|KRR1_HUMAN KRR1 small subunit processome component homolog OS=Homo sapiens OX=9606 GN=KRR1 PE=1 SV=4	6	6	16.8	16.8	0.0113654
Q6P2C8	Q6P2C8	Mediator of RNA polymerase II transcription subunit 27	MED27	sp|Q6P2C8|MED27_HUMAN Mediator of RNA polymerase II transcription subunit 27 OS=Homo sapiens OX=9606 GN=MED27 PE=1 SV=1	2	2	5.8	5.8	0.0115191
Q9H4M9	Q9H4M9	EH domain-containing protein 1	EHD1	sp|Q9H4M9|EHD1_HUMAN EH domain-containing protein 1 OS=Homo sapiens OX=9606 GN=EHD1 PE=1 SV=2	4	3	11	9.4	0.0115409
P49721	P49721	Proteasome subunit beta type-2	PSMB2	sp|P49721|PSB2_HUMAN Proteasome subunit beta type-2 OS=Homo sapiens OX=9606 GN=PSMB2 PE=1 SV=1	1	1	5.5	5.5	0.0116091
Q7Z5G4	Q7Z5G4	Golgin subfamily A member 7	GOLGA7	sp|Q7Z5G4|GOGA7_HUMAN Golgin subfamily A member 7 OS=Homo sapiens OX=9606 GN=GOLGA7 PE=1 SV=2	2	2	19	19	0.0116108
O43809	O43809	Cleavage and polyadenylation specificity factor subunit 5	NUDT21	sp|O43809|CPSF5_HUMAN Cleavage and polyadenylation specificity factor subunit 5 OS=Homo sapiens OX=9606 GN=NUDT21 PE=1 SV=1	10	10	47.1	47.1	0.0116117
O00268;Q92750	O00268	Transcription initiation factor TFIID subunit 4	TAF4	sp|O00268|TAF4_HUMAN Transcription initiation factor TFIID subunit 4 OS=Homo sapiens OX=9606 GN=TAF4 PE=1 SV=2	5	5	6.8	6.8	0.0116535
P14866	P14866	Heterogeneous nuclear ribonucleoprotein L	HNRNPL	sp|P14866|HNRPL_HUMAN Heterogeneous nuclear ribonucleoprotein L OS=Homo sapiens OX=9606 GN=HNRNPL PE=1 SV=2	21	20	49.9	48.7	0.0116817
O76062	O76062	Delta(14)-sterol reductase	TM7SF2	sp|O76062|ERG24_HUMAN Delta(14)-sterol reductase TM7SF2 OS=Homo sapiens OX=9606 GN=TM7SF2 PE=1 SV=3	1	1	3.1	3.1	0.0118914
P52272	P52272	Heterogeneous nuclear ribonucleoprotein M	HNRNPM	sp|P52272|HNRPM_HUMAN Heterogeneous nuclear ribonucleoprotein M OS=Homo sapiens OX=9606 GN=HNRNPM PE=1 SV=3	72	72	83.4	83.4	0.0120805
Q9NVI7	Q9NVI7	ATPase family AAA domain-containing protein 3A	ATAD3A	sp|Q9NVI7|ATD3A_HUMAN ATPase family AAA domain-containing protein 3A OS=Homo sapiens OX=9606 GN=ATAD3A PE=1 SV=2	23	8	39.1	17.4	0.0120919
O15156	O15156	Zinc finger and BTB domain-containing protein 7B	ZBTB7B	sp|O15156|ZBT7B_HUMAN Zinc finger and BTB domain-containing protein 7B OS=Homo sapiens OX=9606 GN=ZBTB7B PE=1 SV=2	1	1	4.8	4.8	0.0120954
P10589;P24468;P10588	P10589;P24468	COUP transcription factor 1;COUP transcription factor 2	NR2F1;NR2F2	sp|P10589|COT1_HUMAN COUP transcription factor 1 OS=Homo sapiens OX=9606 GN=NR2F1 PE=1 SV=1;sp|P24468|COT2_HUMAN COUP transcription factor 2 OS=Homo sapiens OX=9606 GN=NR2F2 PE=1 SV=1	12	12	31.9	31.9	0.012108
O95347	O95347	Structural maintenance of chromosomes protein 2	SMC2	sp|O95347|SMC2_HUMAN Structural maintenance of chromosomes protein 2 OS=Homo sapiens OX=9606 GN=SMC2 PE=1 SV=2	2	2	1.8	1.8	0.0121128
Q9BWE0	Q9BWE0	Replication initiator 1	REPIN1	sp|Q9BWE0|REPI1_HUMAN Replication initiator 1 OS=Homo sapiens OX=9606 GN=REPIN1 PE=1 SV=1	10	10	21.2	21.2	0.0121207
P05388;Q8NHW5	P05388;Q8NHW5	60S acidic ribosomal protein P0;60S acidic ribosomal protein P0-like	RPLP0;RPLP0P6	sp|P05388|RLA0_HUMAN 60S acidic ribosomal protein P0 OS=Homo sapiens OX=9606 GN=RPLP0 PE=1 SV=1;sp|Q8NHW5|RLA0L_HUMAN 60S acidic ribosomal protein P0-like OS=Homo sapiens OX=9606 GN=RPLP0P6 PE=5 SV=1	10	10	43.8	43.8	0.0121321
O14548	O14548	Cytochrome c oxidase subunit 7A-related protein, mitochondrial	COX7A2L	sp|O14548|COX7R_HUMAN Cytochrome c oxidase subunit 7A-related protein, mitochondrial OS=Homo sapiens OX=9606 GN=COX7A2L PE=1 SV=2	3	3	46.5	46.5	0.0122008
Q96A70	Q96A70	Antizyme inhibitor 2	AZIN2	sp|Q96A70|AZIN2_HUMAN Antizyme inhibitor 2 OS=Homo sapiens OX=9606 GN=AZIN2 PE=1 SV=1	1	1	1.5	1.5	0.0122639
Q13247	Q13247	Serine/arginine-rich splicing factor 6	SRSF6	sp|Q13247|SRSF6_HUMAN Serine/arginine-rich splicing factor 6 OS=Homo sapiens OX=9606 GN=SRSF6 PE=1 SV=2	11	7	29.1	17.4	0.0123161
Q1ED39	Q1ED39	Lysine-rich nucleolar protein 1	KNOP1	sp|Q1ED39|KNOP1_HUMAN Lysine-rich nucleolar protein 1 OS=Homo sapiens OX=9606 GN=KNOP1 PE=1 SV=1	5	5	15.9	15.9	0.0124142
P11387;Q969P6	P11387	DNA topoisomerase 1	TOP1	sp|P11387|TOP1_HUMAN DNA topoisomerase 1 OS=Homo sapiens OX=9606 GN=TOP1 PE=1 SV=2	31	31	38.6	38.6	0.0126497
P55072	P55072	Transitional endoplasmic reticulum ATPase	VCP	sp|P55072|TERA_HUMAN Transitional endoplasmic reticulum ATPase OS=Homo sapiens OX=9606 GN=VCP PE=1 SV=4	29	29	52.7	52.7	0.0127108
CON__ENSEMBL:ENSBTAP00000024146;P20742	CON__ENSEMBL:ENSBTAP00000024146				34	29	33.2	30.1	0.0128361
Q9Y6G9	Q9Y6G9	Cytoplasmic dynein 1 light intermediate chain 1	DYNC1LI1	sp|Q9Y6G9|DC1L1_HUMAN Cytoplasmic dynein 1 light intermediate chain 1 OS=Homo sapiens OX=9606 GN=DYNC1LI1 PE=1 SV=3	5	5	9.9	9.9	0.0128391
O43920	O43920	NADH dehydrogenase [ubiquinone] iron-sulfur protein 5	NDUFS5	sp|O43920|NDUS5_HUMAN NADH dehydrogenase [ubiquinone] iron-sulfur protein 5 OS=Homo sapiens OX=9606 GN=NDUFS5 PE=1 SV=3	1	1	11.3	11.3	0.0130232
O95400	O95400	CD2 antigen cytoplasmic tail-binding protein 2	CD2BP2	sp|O95400|CD2B2_HUMAN CD2 antigen cytoplasmic tail-binding protein 2 OS=Homo sapiens OX=9606 GN=CD2BP2 PE=1 SV=1	8	8	32.3	32.3	0.0130987
Q6P2Q9	Q6P2Q9	Pre-mRNA-processing-splicing factor 8	PRPF8	sp|Q6P2Q9|PRP8_HUMAN Pre-mRNA-processing-splicing factor 8 OS=Homo sapiens OX=9606 GN=PRPF8 PE=1 SV=2	108	108	53.6	53.6	0.0131943
Q8NEP9	Q8NEP9	Zinc finger protein 555	ZNF555	sp|Q8NEP9|ZN555_HUMAN Zinc finger protein 555 OS=Homo sapiens OX=9606 GN=ZNF555 PE=1 SV=4	2	1	3.2	1.8	0.013197
P14625;Q58FF3	P14625	Endoplasmin	HSP90B1	sp|P14625|ENPL_HUMAN Endoplasmin OS=Homo sapiens OX=9606 GN=HSP90B1 PE=1 SV=1	6	5	11.1	9.6	0.0132596
Q12874	Q12874	Splicing factor 3A subunit 3	SF3A3	sp|Q12874|SF3A3_HUMAN Splicing factor 3A subunit 3 OS=Homo sapiens OX=9606 GN=SF3A3 PE=1 SV=1	13	13	29.1	29.1	0.0134687
Q9UBB9	Q9UBB9	Tuftelin-interacting protein 11	TFIP11	sp|Q9UBB9|TFP11_HUMAN Tuftelin-interacting protein 11 OS=Homo sapiens OX=9606 GN=TFIP11 PE=1 SV=1	11	11	16.4	16.4	0.0135145
P52948	P52948	Nuclear pore complex protein Nup98-Nup96;Nuclear pore complex protein Nup98;Nuclear pore complex protein Nup96	NUP98	sp|P52948|NUP98_HUMAN Nuclear pore complex protein Nup98-Nup96 OS=Homo sapiens OX=9606 GN=NUP98 PE=1 SV=4	24	24	15.5	15.5	0.0138094
P49336;Q9BWU1	P49336;Q9BWU1	Cyclin-dependent kinase 8;Cyclin-dependent kinase 19	CDK8;CDK19	sp|P49336|CDK8_HUMAN Cyclin-dependent kinase 8 OS=Homo sapiens OX=9606 GN=CDK8 PE=1 SV=1;sp|Q9BWU1|CDK19_HUMAN Cyclin-dependent kinase 19 OS=Homo sapiens OX=9606 GN=CDK19 PE=1 SV=1	3	3	7.1	7.1	0.0138642
Q9UJX5	Q9UJX5	Anaphase-promoting complex subunit 4	ANAPC4	sp|Q9UJX5|APC4_HUMAN Anaphase-promoting complex subunit 4 OS=Homo sapiens OX=9606 GN=ANAPC4 PE=1 SV=2	3	3	5.6	5.6	0.0139316
Q68CQ4	Q68CQ4	Digestive organ expansion factor homolog	DIEXF	sp|Q68CQ4|DIEXF_HUMAN Digestive organ expansion factor homolog OS=Homo sapiens OX=9606 GN=DIEXF PE=1 SV=2	2	2	2.4	2.4	0.0140287
Q9BZJ0	Q9BZJ0	Crooked neck-like protein 1	CRNKL1	sp|Q9BZJ0|CRNL1_HUMAN Crooked neck-like protein 1 OS=Homo sapiens OX=9606 GN=CRNKL1 PE=1 SV=4	9	9	10.4	10.4	0.0140448
O00231	O00231	26S proteasome non-ATPase regulatory subunit 11	PSMD11	sp|O00231|PSD11_HUMAN 26S proteasome non-ATPase regulatory subunit 11 OS=Homo sapiens OX=9606 GN=PSMD11 PE=1 SV=3	8	8	22.7	22.7	0.0141454
O75489	O75489	NADH dehydrogenase [ubiquinone] iron-sulfur protein 3, mitochondrial	NDUFS3	sp|O75489|NDUS3_HUMAN NADH dehydrogenase [ubiquinone] iron-sulfur protein 3, mitochondrial OS=Homo sapiens OX=9606 GN=NDUFS3 PE=1 SV=1	13	13	50.4	50.4	0.0142611
Q96T37;Q8NDT2	Q96T37	Putative RNA-binding protein 15	RBM15	sp|Q96T37|RBM15_HUMAN RNA-binding protein 15 OS=Homo sapiens OX=9606 GN=RBM15 PE=1 SV=2	19	19	25.7	25.7	0.0143164
O95299	O95299	NADH dehydrogenase [ubiquinone] 1 alpha subcomplex subunit 10, mitochondrial	NDUFA10	sp|O95299|NDUAA_HUMAN NADH dehydrogenase [ubiquinone] 1 alpha subcomplex subunit 10, mitochondrial OS=Homo sapiens OX=9606 GN=NDUFA10 PE=1 SV=1	6	6	22.5	22.5	0.014669
Q09028	Q09028	Histone-binding protein RBBP4	RBBP4	sp|Q09028|RBBP4_HUMAN Histone-binding protein RBBP4 OS=Homo sapiens OX=9606 GN=RBBP4 PE=1 SV=3	15	9	56.9	44.7	0.014706
Q52LW3	Q52LW3	Rho GTPase-activating protein 29	ARHGAP29	sp|Q52LW3|RHG29_HUMAN Rho GTPase-activating protein 29 OS=Homo sapiens OX=9606 GN=ARHGAP29 PE=1 SV=2	1	1	1.2	1.2	0.0148076
Q8N9T8	Q8N9T8	Protein KRI1 homolog	KRI1	sp|Q8N9T8|KRI1_HUMAN Protein KRI1 homolog OS=Homo sapiens OX=9606 GN=KRI1 PE=1 SV=3	15	15	26.9	26.9	0.0148257
Q8NFC6	Q8NFC6	Biorientation of chromosomes in cell division protein 1-like 1	BOD1L1	sp|Q8NFC6|BD1L1_HUMAN Biorientation of chromosomes in cell division protein 1-like 1 OS=Homo sapiens OX=9606 GN=BOD1L1 PE=1 SV=2	2	2	0.7	0.7	0.0148707
P04637	P04637	Cellular tumor antigen p53	TP53	sp|P04637|P53_HUMAN Cellular tumor antigen p53 OS=Homo sapiens OX=9606 GN=TP53 PE=1 SV=4	3	3	7.9	7.9	0.0148853
Q3L8U1;Q8TD26;Q9P2D1;O14646;O14647	Q3L8U1;Q8TD26;Q9P2D1	Chromodomain-helicase-DNA-binding protein 9;Chromodomain-helicase-DNA-binding protein 6;Chromodomain-helicase-DNA-binding protein 7	CHD9;CHD6;CHD7	sp|Q3L8U1|CHD9_HUMAN Chromodomain-helicase-DNA-binding protein 9 OS=Homo sapiens OX=9606 GN=CHD9 PE=1 SV=2;sp|Q8TD26|CHD6_HUMAN Chromodomain-helicase-DNA-binding protein 6 OS=Homo sapiens OX=9606 GN=CHD6 PE=1 SV=4;sp|Q9P2D1|CHD7_HUMAN Chromodomain-helicase	5	2	2	1	0.0149376
Q14145	Q14145	Kelch-like ECH-associated protein 1	KEAP1	sp|Q14145|KEAP1_HUMAN Kelch-like ECH-associated protein 1 OS=Homo sapiens OX=9606 GN=KEAP1 PE=1 SV=2	6	6	10.9	10.9	0.0149951
Q8NFD5	Q8NFD5	AT-rich interactive domain-containing protein 1B	ARID1B	sp|Q8NFD5|ARI1B_HUMAN AT-rich interactive domain-containing protein 1B OS=Homo sapiens OX=9606 GN=ARID1B PE=1 SV=2	4	3	2.5	1.7	0.015063
P51610	P51610	Host cell factor 1;HCF N-terminal chain 1;HCF N-terminal chain 2;HCF N-terminal chain 3;HCF N-terminal chain 4;HCF N-terminal chain 5;HCF N-terminal chain 6;HCF C-terminal chain 1;HCF C-terminal chain 2;HCF C-terminal chain 3;HCF C-terminal chain 4;HCF C-terminal chain 5;HCF C-terminal chain 6	HCFC1	sp|P51610|HCFC1_HUMAN Host cell factor 1 OS=Homo sapiens OX=9606 GN=HCFC1 PE=1 SV=2	9	9	5.5	5.5	0.0153697
Q9H1A4	Q9H1A4	Anaphase-promoting complex subunit 1	ANAPC1	sp|Q9H1A4|APC1_HUMAN Anaphase-promoting complex subunit 1 OS=Homo sapiens OX=9606 GN=ANAPC1 PE=1 SV=1	13	13	10.4	10.4	0.0153942
Q9UNX4	Q9UNX4	WD repeat-containing protein 3	WDR3	sp|Q9UNX4|WDR3_HUMAN WD repeat-containing protein 3 OS=Homo sapiens OX=9606 GN=WDR3 PE=1 SV=1	24	24	34.4	34.4	0.0154506
O94832	O94832	Unconventional myosin-Id	MYO1D	sp|O94832|MYO1D_HUMAN Unconventional myosin-Id OS=Homo sapiens OX=9606 GN=MYO1D PE=1 SV=2	17	17	19.8	19.8	0.0155041
Q9UIG0	Q9UIG0	Tyrosine-protein kinase BAZ1B	BAZ1B	sp|Q9UIG0|BAZ1B_HUMAN Tyrosine-protein kinase BAZ1B OS=Homo sapiens OX=9606 GN=BAZ1B PE=1 SV=2	15	15	11.7	11.7	0.0156893
O00159	O00159	Unconventional myosin-Ic	MYO1C	sp|O00159|MYO1C_HUMAN Unconventional myosin-Ic OS=Homo sapiens OX=9606 GN=MYO1C PE=1 SV=4	30	30	32	32	0.0157306
P17097	P17097	Zinc finger protein 7	ZNF7	sp|P17097|ZNF7_HUMAN Zinc finger protein 7 OS=Homo sapiens OX=9606 GN=ZNF7 PE=1 SV=1	4	4	7	7	0.015735
A6NFI3	A6NFI3	Zinc finger protein 316	ZNF316	sp|A6NFI3|ZN316_HUMAN Zinc finger protein 316 OS=Homo sapiens OX=9606 GN=ZNF316 PE=1 SV=1	7	7	9.5	9.5	0.0160003
O00487	O00487	26S proteasome non-ATPase regulatory subunit 14	PSMD14	sp|O00487|PSDE_HUMAN 26S proteasome non-ATPase regulatory subunit 14 OS=Homo sapiens OX=9606 GN=PSMD14 PE=1 SV=1	5	5	24.2	24.2	0.0160071
Q9UMS4	Q9UMS4	Pre-mRNA-processing factor 19	PRPF19	sp|Q9UMS4|PRP19_HUMAN Pre-mRNA-processing factor 19 OS=Homo sapiens OX=9606 GN=PRPF19 PE=1 SV=1	18	18	59.7	59.7	0.0160758
O95478	O95478	Ribosome biogenesis protein NSA2 homolog	NSA2	sp|O95478|NSA2_HUMAN Ribosome biogenesis protein NSA2 homolog OS=Homo sapiens OX=9606 GN=NSA2 PE=1 SV=1	2	2	8.8	8.8	0.016118
Q8IZL8	Q8IZL8	Proline-, glutamic acid- and leucine-rich protein 1	PELP1	sp|Q8IZL8|PELP1_HUMAN Proline-, glutamic acid- and leucine-rich protein 1 OS=Homo sapiens OX=9606 GN=PELP1 PE=1 SV=2	14	14	21.4	21.4	0.0161339
Q15393	Q15393	Splicing factor 3B subunit 3	SF3B3	sp|Q15393|SF3B3_HUMAN Splicing factor 3B subunit 3 OS=Homo sapiens OX=9606 GN=SF3B3 PE=1 SV=4	39	39	43.5	43.5	0.0162928
Q7L014	Q7L014	Probable ATP-dependent RNA helicase DDX46	DDX46	sp|Q7L014|DDX46_HUMAN Probable ATP-dependent RNA helicase DDX46 OS=Homo sapiens OX=9606 GN=DDX46 PE=1 SV=2	33	33	37.5	37.5	0.0164044
Q9NQ55	Q9NQ55	Suppressor of SWI4 1 homolog	PPAN	sp|Q9NQ55|SSF1_HUMAN Suppressor of SWI4 1 homolog OS=Homo sapiens OX=9606 GN=PPAN PE=2 SV=1	7	7	22.2	22.2	0.0164222
Q14202	Q14202	Zinc finger MYM-type protein 3	ZMYM3	sp|Q14202|ZMYM3_HUMAN Zinc finger MYM-type protein 3 OS=Homo sapiens OX=9606 GN=ZMYM3 PE=1 SV=2	5	3	4.8	3.6	0.016435
Q86SQ0	Q86SQ0	Pleckstrin homology-like domain family B member 2	PHLDB2	sp|Q86SQ0|PHLB2_HUMAN Pleckstrin homology-like domain family B member 2 OS=Homo sapiens OX=9606 GN=PHLDB2 PE=1 SV=2	6	6	6.5	6.5	0.0164413
Q9BQG0	Q9BQG0	Myb-binding protein 1A	MYBBP1A	sp|Q9BQG0|MBB1A_HUMAN Myb-binding protein 1A OS=Homo sapiens OX=9606 GN=MYBBP1A PE=1 SV=2	49	49	43.1	43.1	0.0165158
Q9UPN3	Q9UPN3	Microtubule-actin cross-linking factor 1, isoforms 1/2/3/5	MACF1	sp|Q9UPN3|MACF1_HUMAN Microtubule-actin cross-linking factor 1, isoforms 1/2/3/5 OS=Homo sapiens OX=9606 GN=MACF1 PE=1 SV=4	4	3	0.5	0.4	0.0165715
Q9NX14	Q9NX14	NADH dehydrogenase [ubiquinone] 1 beta subcomplex subunit 11, mitochondrial	NDUFB11	sp|Q9NX14|NDUBB_HUMAN NADH dehydrogenase [ubiquinone] 1 beta subcomplex subunit 11, mitochondrial OS=Homo sapiens OX=9606 GN=NDUFB11 PE=1 SV=1	2	2	22.2	22.2	0.0166065
Q8NFH5	Q8NFH5	Nucleoporin NUP53	NUP35	sp|Q8NFH5|NUP35_HUMAN Nucleoporin NUP35 OS=Homo sapiens OX=9606 GN=NUP35 PE=1 SV=1	4	4	16	16	0.0166651
Q8WWY3	Q8WWY3	U4/U6 small nuclear ribonucleoprotein Prp31	PRPF31	sp|Q8WWY3|PRP31_HUMAN U4/U6 small nuclear ribonucleoprotein Prp31 OS=Homo sapiens OX=9606 GN=PRPF31 PE=1 SV=2	16	16	46.5	46.5	0.0166934
P14868	P14868	Aspartate--tRNA ligase, cytoplasmic	DARS	sp|P14868|SYDC_HUMAN Aspartate--tRNA ligase, cytoplasmic OS=Homo sapiens OX=9606 GN=DARS PE=1 SV=2	8	8	22.4	22.4	0.0166935
CON__P00761	CON__P00761				6	6	25.1	25.1	0.0168088
O76094	O76094	Signal recognition particle subunit SRP72	SRP72	sp|O76094|SRP72_HUMAN Signal recognition particle subunit SRP72 OS=Homo sapiens OX=9606 GN=SRP72 PE=1 SV=3	2	2	6	6	0.0168242
P26640	P26640	Valine--tRNA ligase	VARS	sp|P26640|SYVC_HUMAN Valine--tRNA ligase OS=Homo sapiens OX=9606 GN=VARS PE=1 SV=4	12	12	12	12	0.0168842
Q15542	Q15542	Transcription initiation factor TFIID subunit 5	TAF5	sp|Q15542|TAF5_HUMAN Transcription initiation factor TFIID subunit 5 OS=Homo sapiens OX=9606 GN=TAF5 PE=1 SV=3	4	4	8.5	8.5	0.017193
O43913	O43913	Origin recognition complex subunit 5	ORC5	sp|O43913|ORC5_HUMAN Origin recognition complex subunit 5 OS=Homo sapiens OX=9606 GN=ORC5 PE=1 SV=1	12	12	29.7	29.7	0.0172768
CON__P34955	CON__P34955				16	16	32	32	0.0172812
P35232	P35232	Prohibitin	PHB	sp|P35232|PHB_HUMAN Prohibitin OS=Homo sapiens OX=9606 GN=PHB PE=1 SV=1	20	20	84.9	84.9	0.017302
CON__Q1RMN8	CON__Q1RMN8				9	9	46.2	46.2	0.0173159
Q15061	Q15061	WD repeat-containing protein 43	WDR43	sp|Q15061|WDR43_HUMAN WD repeat-containing protein 43 OS=Homo sapiens OX=9606 GN=WDR43 PE=1 SV=3	10	10	15.1	15.1	0.0173932
Q13769	Q13769	THO complex subunit 5 homolog	THOC5	sp|Q13769|THOC5_HUMAN THO complex subunit 5 homolog OS=Homo sapiens OX=9606 GN=THOC5 PE=1 SV=2	6	6	14.1	14.1	0.0178046
Q15427	Q15427	Splicing factor 3B subunit 4	SF3B4	sp|Q15427|SF3B4_HUMAN Splicing factor 3B subunit 4 OS=Homo sapiens OX=9606 GN=SF3B4 PE=1 SV=1	5	5	17.2	17.2	0.0179693
Q9H501	Q9H501	ESF1 homolog	ESF1	sp|Q9H501|ESF1_HUMAN ESF1 homolog OS=Homo sapiens OX=9606 GN=ESF1 PE=1 SV=1	6	6	7.8	7.8	0.0179823
Q5T5P2	Q5T5P2	Sickle tail protein homolog	KIAA1217	sp|Q5T5P2|SKT_HUMAN Sickle tail protein homolog OS=Homo sapiens OX=9606 GN=KIAA1217 PE=1 SV=2	4	4	2.5	2.5	0.0182357
Q07021	Q07021	Complement component 1 Q subcomponent-binding protein, mitochondrial	C1QBP	sp|Q07021|C1QBP_HUMAN Complement component 1 Q subcomponent-binding protein, mitochondrial OS=Homo sapiens OX=9606 GN=C1QBP PE=1 SV=1	8	8	51.4	51.4	0.0184758
Q9Y5B9	Q9Y5B9	FACT complex subunit SPT16	SUPT16H	sp|Q9Y5B9|SP16H_HUMAN FACT complex subunit SPT16 OS=Homo sapiens OX=9606 GN=SUPT16H PE=1 SV=1	28	28	31.4	31.4	0.0185102
Q9NQ29	Q9NQ29	Putative RNA-binding protein Luc7-like 1	LUC7L	sp|Q9NQ29|LUC7L_HUMAN Putative RNA-binding protein Luc7-like 1 OS=Homo sapiens OX=9606 GN=LUC7L PE=1 SV=1	5	1	12.9	3	0.0185139
Q15008	Q15008	26S proteasome non-ATPase regulatory subunit 6	PSMD6	sp|Q15008|PSMD6_HUMAN 26S proteasome non-ATPase regulatory subunit 6 OS=Homo sapiens OX=9606 GN=PSMD6 PE=1 SV=1	5	5	16.5	16.5	0.0185276
O75683	O75683	Surfeit locus protein 6	SURF6	sp|O75683|SURF6_HUMAN Surfeit locus protein 6 OS=Homo sapiens OX=9606 GN=SURF6 PE=1 SV=3	4	4	16.1	16.1	0.0186084
P03905	P03905	NADH-ubiquinone oxidoreductase chain 4	MT-ND4	sp|P03905|NU4M_HUMAN NADH-ubiquinone oxidoreductase chain 4 OS=Homo sapiens OX=9606 GN=MT-ND4 PE=1 SV=1	3	3	8.1	8.1	0.0186915
Q14692	Q14692	Ribosome biogenesis protein BMS1 homolog	BMS1	sp|Q14692|BMS1_HUMAN Ribosome biogenesis protein BMS1 homolog OS=Homo sapiens OX=9606 GN=BMS1 PE=1 SV=1	4	4	5.5	5.5	0.0187749
P35030	P35030	Trypsin-3	PRSS3	sp|P35030|TRY3_HUMAN Trypsin-3 OS=Homo sapiens OX=9606 GN=PRSS3 PE=1 SV=2	1	1	4.3	4.3	0.018776
Q9H0S4	Q9H0S4	Probable ATP-dependent RNA helicase DDX47	DDX47	sp|Q9H0S4|DDX47_HUMAN Probable ATP-dependent RNA helicase DDX47 OS=Homo sapiens OX=9606 GN=DDX47 PE=1 SV=1	14	14	39.8	39.8	0.0187824
O14776	O14776	Transcription elongation regulator 1	TCERG1	sp|O14776|TCRG1_HUMAN Transcription elongation regulator 1 OS=Homo sapiens OX=9606 GN=TCERG1 PE=1 SV=2	2	2	2.1	2.1	0.0187968
Q12888	Q12888	Tumor suppressor p53-binding protein 1	TP53BP1	sp|Q12888|TP53B_HUMAN TP53-binding protein 1 OS=Homo sapiens OX=9606 GN=TP53BP1 PE=1 SV=2	49	49	38.9	38.9	0.018839
Q8IXT5	Q8IXT5	RNA-binding protein 12B	RBM12B	sp|Q8IXT5|RB12B_HUMAN RNA-binding protein 12B OS=Homo sapiens OX=9606 GN=RBM12B PE=1 SV=2	3	3	3.3	3.3	0.0188657
Q96PV6	Q96PV6	Leukocyte receptor cluster member 8	LENG8	sp|Q96PV6|LENG8_HUMAN Leukocyte receptor cluster member 8 OS=Homo sapiens OX=9606 GN=LENG8 PE=1 SV=3	3	3	4.4	4.4	0.0192691
Q9Y3B4	Q9Y3B4	Splicing factor 3B subunit 6	SF3B6	sp|Q9Y3B4|SF3B6_HUMAN Splicing factor 3B subunit 6 OS=Homo sapiens OX=9606 GN=SF3B6 PE=1 SV=1	4	4	34.4	34.4	0.0193485
P09917	P09917	Arachidonate 5-lipoxygenase	ALOX5	sp|P09917|LOX5_HUMAN Arachidonate 5-lipoxygenase OS=Homo sapiens OX=9606 GN=ALOX5 PE=1 SV=2	2	2	5.5	5.5	0.0193673
Q5SY16	Q5SY16	Polynucleotide 5-hydroxyl-kinase NOL9	NOL9	sp|Q5SY16|NOL9_HUMAN Polynucleotide 5-hydroxyl-kinase NOL9 OS=Homo sapiens OX=9606 GN=NOL9 PE=1 SV=1	7	7	15.7	15.7	0.0194644
P32322	P32322	Pyrroline-5-carboxylate reductase 1, mitochondrial	PYCR1	sp|P32322|P5CR1_HUMAN Pyrroline-5-carboxylate reductase 1, mitochondrial OS=Homo sapiens OX=9606 GN=PYCR1 PE=1 SV=2	4	3	16.3	12.2	0.0194734
Q9ULD2	Q9ULD2	Microtubule-associated tumor suppressor 1	MTUS1	sp|Q9ULD2|MTUS1_HUMAN Microtubule-associated tumor suppressor 1 OS=Homo sapiens OX=9606 GN=MTUS1 PE=1 SV=2	2	2	1.4	1.4	0.0195134
Q96HW7	Q96HW7	Integrator complex subunit 4	INTS4	sp|Q96HW7|INT4_HUMAN Integrator complex subunit 4 OS=Homo sapiens OX=9606 GN=INTS4 PE=1 SV=2	25	25	34.4	34.4	0.0195162
Q9HCP0;Q9Y6M4;P78368	Q9HCP0;Q9Y6M4	Casein kinase I isoform gamma-1;Casein kinase I isoform gamma-3	CSNK1G1;CSNK1G3	sp|Q9HCP0|KC1G1_HUMAN Casein kinase I isoform gamma-1 OS=Homo sapiens OX=9606 GN=CSNK1G1 PE=1 SV=1;sp|Q9Y6M4|KC1G3_HUMAN Casein kinase I isoform gamma-3 OS=Homo sapiens OX=9606 GN=CSNK1G3 PE=1 SV=2	4	4	11.8	11.8	0.0195929
O95139	O95139	NADH dehydrogenase [ubiquinone] 1 beta subcomplex subunit 6	NDUFB6	sp|O95139|NDUB6_HUMAN NADH dehydrogenase [ubiquinone] 1 beta subcomplex subunit 6 OS=Homo sapiens OX=9606 GN=NDUFB6 PE=1 SV=3	2	2	24.2	24.2	0.0196041
Q9BW27	Q9BW27	Nuclear pore complex protein Nup85	NUP85	sp|Q9BW27|NUP85_HUMAN Nuclear pore complex protein Nup85 OS=Homo sapiens OX=9606 GN=NUP85 PE=1 SV=1	10	10	22.3	22.3	0.0198537
Q13868	Q13868	Exosome complex component RRP4	EXOSC2	sp|Q13868|EXOS2_HUMAN Exosome complex component RRP4 OS=Homo sapiens OX=9606 GN=EXOSC2 PE=1 SV=2	7	7	30	30	0.0198538
Q9Y3C1	Q9Y3C1	Nucleolar protein 16	NOP16	sp|Q9Y3C1|NOP16_HUMAN Nucleolar protein 16 OS=Homo sapiens OX=9606 GN=NOP16 PE=1 SV=2	6	6	33.1	33.1	0.0203625
Q96GM8	Q96GM8	Target of EGR1 protein 1	TOE1	sp|Q96GM8|TOE1_HUMAN Target of EGR1 protein 1 OS=Homo sapiens OX=9606 GN=TOE1 PE=1 SV=1	2	2	7.3	7.3	0.0204051
O75781;Q8IXS6	O75781	Paralemmin-1	PALM	sp|O75781|PALM_HUMAN Paralemmin-1 OS=Homo sapiens OX=9606 GN=PALM PE=1 SV=2	4	4	12.1	12.1	0.0206213
Q96KR1	Q96KR1	Zinc finger RNA-binding protein	ZFR	sp|Q96KR1|ZFR_HUMAN Zinc finger RNA-binding protein OS=Homo sapiens OX=9606 GN=ZFR PE=1 SV=2	17	17	24.2	24.2	0.0206252
Q7Z589	Q7Z589	Protein EMSY	EMSY	sp|Q7Z589|EMSY_HUMAN BRCA2-interacting transcriptional repressor EMSY OS=Homo sapiens OX=9606 GN=EMSY PE=1 SV=2	16	16	15.5	15.5	0.0206971
P19012	P19012	Keratin, type I cytoskeletal 15	KRT15	sp|P19012|K1C15_HUMAN Keratin, type I cytoskeletal 15 OS=Homo sapiens OX=9606 GN=KRT15 PE=1 SV=3	31	1	69.1	3.3	0.0207805
Q92610	Q92610	Zinc finger protein 592	ZNF592	sp|Q92610|ZN592_HUMAN Zinc finger protein 592 OS=Homo sapiens OX=9606 GN=ZNF592 PE=1 SV=2	2	2	1.9	1.9	0.0208684
Q7Z3K3	Q7Z3K3	Pogo transposable element with ZNF domain	POGZ	sp|Q7Z3K3|POGZ_HUMAN Pogo transposable element with ZNF domain OS=Homo sapiens OX=9606 GN=POGZ PE=1 SV=2	6	6	5.4	5.4	0.0209791
Q9Y4A5	Q9Y4A5	Transformation/transcription domain-associated protein	TRRAP	sp|Q9Y4A5|TRRAP_HUMAN Transformation/transcription domain-associated protein OS=Homo sapiens OX=9606 GN=TRRAP PE=1 SV=3	22	22	7	7	0.0209997
Q5T200	Q5T200	Zinc finger CCCH domain-containing protein 13	ZC3H13	sp|Q5T200|ZC3HD_HUMAN Zinc finger CCCH domain-containing protein 13 OS=Homo sapiens OX=9606 GN=ZC3H13 PE=1 SV=1	19	19	13.2	13.2	0.0210853
O43422	O43422	52 kDa repressor of the inhibitor of the protein kinase	PRKRIR	sp|O43422|P52K_HUMAN 52 kDa repressor of the inhibitor of the protein kinase OS=Homo sapiens OX=9606 GN=THAP12 PE=1 SV=2	2	2	3.3	3.3	0.0211187
Q969G3;P46459	Q969G3	SWI/SNF-related matrix-associated actin-dependent regulator of chromatin subfamily E member 1	SMARCE1	sp|Q969G3|SMCE1_HUMAN SWI/SNF-related matrix-associated actin-dependent regulator of chromatin subfamily E member 1 OS=Homo sapiens OX=9606 GN=SMARCE1 PE=1 SV=2	14	14	38.2	38.2	0.0211384
Q9BTA9	Q9BTA9	WW domain-containing adapter protein with coiled-coil	WAC	sp|Q9BTA9|WAC_HUMAN WW domain-containing adapter protein with coiled-coil OS=Homo sapiens OX=9606 GN=WAC PE=1 SV=3	8	8	19.6	19.6	0.021149
O60841	O60841	Eukaryotic translation initiation factor 5B	EIF5B	sp|O60841|IF2P_HUMAN Eukaryotic translation initiation factor 5B OS=Homo sapiens OX=9606 GN=EIF5B PE=1 SV=4	1	1	2.5	2.5	0.0212557
O95373	O95373	Importin-7	IPO7	sp|O95373|IPO7_HUMAN Importin-7 OS=Homo sapiens OX=9606 GN=IPO7 PE=1 SV=1	4	4	4.4	4.4	0.0212772
P49207	P49207	60S ribosomal protein L34	RPL34	sp|P49207|RL34_HUMAN 60S ribosomal protein L34 OS=Homo sapiens OX=9606 GN=RPL34 PE=1 SV=3	6	6	36.8	36.8	0.0215553
Q14683	Q14683	Structural maintenance of chromosomes protein 1A	SMC1A	sp|Q14683|SMC1A_HUMAN Structural maintenance of chromosomes protein 1A OS=Homo sapiens OX=9606 GN=SMC1A PE=1 SV=2	54	54	48.4	48.4	0.0216265
P27105	P27105	Erythrocyte band 7 integral membrane protein	STOM	sp|P27105|STOM_HUMAN Erythrocyte band 7 integral membrane protein OS=Homo sapiens OX=9606 GN=STOM PE=1 SV=3	4	4	15.6	15.6	0.0222423
Q15648	Q15648	Mediator of RNA polymerase II transcription subunit 1	MED1	sp|Q15648|MED1_HUMAN Mediator of RNA polymerase II transcription subunit 1 OS=Homo sapiens OX=9606 GN=MED1 PE=1 SV=4	15	15	11.4	11.4	0.0223269
Q9BWF3	Q9BWF3	RNA-binding protein 4	RBM4	sp|Q9BWF3|RBM4_HUMAN RNA-binding protein 4 OS=Homo sapiens OX=9606 GN=RBM4 PE=1 SV=1	19	4	62.4	24.5	0.0223573
P35658	P35658	Nuclear pore complex protein Nup214	NUP214	sp|P35658|NU214_HUMAN Nuclear pore complex protein Nup214 OS=Homo sapiens OX=9606 GN=NUP214 PE=1 SV=2	33	33	23.6	23.6	0.0224406
Q9BT40	Q9BT40	Inositol polyphosphate 5-phosphatase K	INPP5K	sp|Q9BT40|INP5K_HUMAN Inositol polyphosphate 5-phosphatase K OS=Homo sapiens OX=9606 GN=INPP5K PE=1 SV=3	2	2	4.5	4.5	0.0224598
Q5BKZ1	Q5BKZ1	DBIRD complex subunit ZNF326	ZNF326	sp|Q5BKZ1|ZN326_HUMAN DBIRD complex subunit ZNF326 OS=Homo sapiens OX=9606 GN=ZNF326 PE=1 SV=2	8	8	16.3	16.3	0.0224736
P12074	P12074	Cytochrome c oxidase subunit 6A1, mitochondrial	COX6A1	sp|P12074|CX6A1_HUMAN Cytochrome c oxidase subunit 6A1, mitochondrial OS=Homo sapiens OX=9606 GN=COX6A1 PE=1 SV=4	1	1	26.6	26.6	0.0225575
Q9Y618	Q9Y618	Nuclear receptor corepressor 2	NCOR2	sp|Q9Y618|NCOR2_HUMAN Nuclear receptor corepressor 2 OS=Homo sapiens OX=9606 GN=NCOR2 PE=1 SV=3	8	8	4.8	4.8	0.0225885
O95071	O95071	E3 ubiquitin-protein ligase UBR5	UBR5	sp|O95071|UBR5_HUMAN E3 ubiquitin-protein ligase UBR5 OS=Homo sapiens OX=9606 GN=UBR5 PE=1 SV=2	12	12	7	7	0.0226391
Q9UBD5	Q9UBD5	Origin recognition complex subunit 3	ORC3	sp|Q9UBD5|ORC3_HUMAN Origin recognition complex subunit 3 OS=Homo sapiens OX=9606 GN=ORC3 PE=1 SV=1	6	6	11.4	11.4	0.0227131
Q14978	Q14978	Nucleolar and coiled-body phosphoprotein 1	NOLC1	sp|Q14978|NOLC1_HUMAN Nucleolar and coiled-body phosphoprotein 1 OS=Homo sapiens OX=9606 GN=NOLC1 PE=1 SV=2	30	30	33	33	0.0228511
Q9BQ61	Q9BQ61	Uncharacterized protein C19orf43	C19orf43	sp|Q9BQ61|TRIR_HUMAN Telomerase RNA component interacting RNase OS=Homo sapiens OX=9606 GN=TRIR PE=1 SV=1	3	3	19.9	19.9	0.022941
P63010;Q10567	P63010	AP-2 complex subunit beta	AP2B1	sp|P63010|AP2B1_HUMAN AP-2 complex subunit beta OS=Homo sapiens OX=9606 GN=AP2B1 PE=1 SV=1	3	3	4.7	4.7	0.0229772
Q9P258	Q9P258	Protein RCC2	RCC2	sp|Q9P258|RCC2_HUMAN Protein RCC2 OS=Homo sapiens OX=9606 GN=RCC2 PE=1 SV=2	16	16	37.5	37.5	0.0230348
Q9Y3B9	Q9Y3B9	RRP15-like protein	RRP15	sp|Q9Y3B9|RRP15_HUMAN RRP15-like protein OS=Homo sapiens OX=9606 GN=RRP15 PE=1 SV=2	4	4	15.2	15.2	0.0230358
Q99569;Q9UQB3	Q99569	Plakophilin-4	PKP4	sp|Q99569|PKP4_HUMAN Plakophilin-4 OS=Homo sapiens OX=9606 GN=PKP4 PE=1 SV=2	4	4	4.5	4.5	0.023037
Q6P1J9	Q6P1J9	Parafibromin	CDC73	sp|Q6P1J9|CDC73_HUMAN Parafibromin OS=Homo sapiens OX=9606 GN=CDC73 PE=1 SV=1	13	13	26	26	0.0230804
P55060	P55060	Exportin-2	CSE1L	sp|P55060|XPO2_HUMAN Exportin-2 OS=Homo sapiens OX=9606 GN=CSE1L PE=1 SV=3	2	2	2.5	2.5	0.0231657
P62753	P62753	40S ribosomal protein S6	RPS6	sp|P62753|RS6_HUMAN 40S ribosomal protein S6 OS=Homo sapiens OX=9606 GN=RPS6 PE=1 SV=1	4	4	18.1	18.1	0.0232862
Q9H0L4	Q9H0L4	Cleavage stimulation factor subunit 2 tau variant	CSTF2T	sp|Q9H0L4|CSTFT_HUMAN Cleavage stimulation factor subunit 2 tau variant OS=Homo sapiens OX=9606 GN=CSTF2T PE=1 SV=1	5	2	10.4	2.8	0.0234477
O43707;P35609;Q08043	O43707	Alpha-actinin-4	ACTN4	sp|O43707|ACTN4_HUMAN Alpha-actinin-4 OS=Homo sapiens OX=9606 GN=ACTN4 PE=1 SV=2	38	25	54.8	38.4	0.0234808
Q9BSC4	Q9BSC4	Nucleolar protein 10	NOL10	sp|Q9BSC4|NOL10_HUMAN Nucleolar protein 10 OS=Homo sapiens OX=9606 GN=NOL10 PE=1 SV=1	5	5	9.6	9.6	0.0235173
Q86TE4	Q86TE4	Leucine zipper protein 2	LUZP2	sp|Q86TE4|LUZP2_HUMAN Leucine zipper protein 2 OS=Homo sapiens OX=9606 GN=LUZP2 PE=2 SV=2	3	3	7.2	7.2	0.0235439
P61962	P61962	DDB1- and CUL4-associated factor 7	DCAF7	sp|P61962|DCAF7_HUMAN DDB1- and CUL4-associated factor 7 OS=Homo sapiens OX=9606 GN=DCAF7 PE=1 SV=1	4	4	13.7	13.7	0.0235707
O00148	O00148	ATP-dependent RNA helicase DDX39A	DDX39A	sp|O00148|DX39A_HUMAN ATP-dependent RNA helicase DDX39A OS=Homo sapiens OX=9606 GN=DDX39A PE=1 SV=2	16	8	46.6	27.4	0.023628
O75319	O75319	RNA/RNP complex-1-interacting phosphatase	DUSP11	sp|O75319|DUS11_HUMAN RNA/RNP complex-1-interacting phosphatase OS=Homo sapiens OX=9606 GN=DUSP11 PE=1 SV=2	2	2	9.3	9.3	0.0238465
Q96DT5	Q96DT5	Dynein heavy chain 11, axonemal	DNAH11	sp|Q96DT5|DYH11_HUMAN Dynein heavy chain 11, axonemal OS=Homo sapiens OX=9606 GN=DNAH11 PE=1 SV=4	2	2	0.4	0.4	0.023987
P78332	P78332	RNA-binding protein 6	RBM6	sp|P78332|RBM6_HUMAN RNA-binding protein 6 OS=Homo sapiens OX=9606 GN=RBM6 PE=1 SV=5	4	3	3.8	3.2	0.0240008
CON__P13646-1	CON__P13646-1				25	2	48.3	3.5	0.0240132
Q9NR56	Q9NR56	Muscleblind-like protein 1	MBNL1	sp|Q9NR56|MBNL1_HUMAN Muscleblind-like protein 1 OS=Homo sapiens OX=9606 GN=MBNL1 PE=1 SV=2	8	5	25.3	18	0.0240698
P47756	P47756	F-actin-capping protein subunit beta	CAPZB	sp|P47756|CAPZB_HUMAN F-actin-capping protein subunit beta OS=Homo sapiens OX=9606 GN=CAPZB PE=1 SV=4	2	2	10.8	10.8	0.0242053
Q8NAV1	Q8NAV1	Pre-mRNA-splicing factor 38A	PRPF38A	sp|Q8NAV1|PR38A_HUMAN Pre-mRNA-splicing factor 38A OS=Homo sapiens OX=9606 GN=PRPF38A PE=1 SV=1	4	4	18.3	18.3	0.0242182
Q9NYV6;A6NIE6	Q9NYV6;A6NIE6	RNA polymerase I-specific transcription initiation factor RRN3;Putative RRN3-like protein RRN3P2	RRN3;RRN3P2	sp|Q9NYV6|RRN3_HUMAN RNA polymerase I-specific transcription initiation factor RRN3 OS=Homo sapiens OX=9606 GN=RRN3 PE=1 SV=1;sp|A6NIE6|RN3P2_HUMAN Putative RRN3-like protein RRN3P2 OS=Homo sapiens OX=9606 GN=RRN3P2 PE=5 SV=3	2	2	2.9	2.9	0.0244821
P49790	P49790	Nuclear pore complex protein Nup153	NUP153	sp|P49790|NU153_HUMAN Nuclear pore complex protein Nup153 OS=Homo sapiens OX=9606 GN=NUP153 PE=1 SV=2	21	21	18.2	18.2	0.0245322
Q9NWH9	Q9NWH9	SAFB-like transcription modulator	SLTM	sp|Q9NWH9|SLTM_HUMAN SAFB-like transcription modulator OS=Homo sapiens OX=9606 GN=SLTM PE=1 SV=2	23	23	26	26	0.0246035
Q6WCQ1	Q6WCQ1	Myosin phosphatase Rho-interacting protein	MPRIP	sp|Q6WCQ1|MPRIP_HUMAN Myosin phosphatase Rho-interacting protein OS=Homo sapiens OX=9606 GN=MPRIP PE=1 SV=3	25	25	33.8	33.8	0.0248598
P17844	P17844	Probable ATP-dependent RNA helicase DDX5	DDX5	sp|P17844|DDX5_HUMAN Probable ATP-dependent RNA helicase DDX5 OS=Homo sapiens OX=9606 GN=DDX5 PE=1 SV=1	47	39	66.9	54.9	0.024864
Q8WVB6	Q8WVB6	Chromosome transmission fidelity protein 18 homolog	CHTF18	sp|Q8WVB6|CTF18_HUMAN Chromosome transmission fidelity protein 18 homolog OS=Homo sapiens OX=9606 GN=CHTF18 PE=1 SV=1	2	2	2.9	2.9	0.0249016
Q9NPH2	Q9NPH2	Inositol-3-phosphate synthase 1	ISYNA1	sp|Q9NPH2|INO1_HUMAN Inositol-3-phosphate synthase 1 OS=Homo sapiens OX=9606 GN=ISYNA1 PE=1 SV=1	5	5	10.8	10.8	0.0250032
Q92759	Q92759	General transcription factor IIH subunit 4	GTF2H4	sp|Q92759|TF2H4_HUMAN General transcription factor IIH subunit 4 OS=Homo sapiens OX=9606 GN=GTF2H4 PE=1 SV=1	5	5	16.2	16.2	0.0251042
P03886	P03886	NADH-ubiquinone oxidoreductase chain 1	MT-ND1	sp|P03886|NU1M_HUMAN NADH-ubiquinone oxidoreductase chain 1 OS=Homo sapiens OX=9606 GN=MT-ND1 PE=1 SV=1	2	2	6.3	6.3	0.0251186
Q9Y5B6	Q9Y5B6	PAX3- and PAX7-binding protein 1	PAXBP1	sp|Q9Y5B6|PAXB1_HUMAN PAX3- and PAX7-binding protein 1 OS=Homo sapiens OX=9606 GN=PAXBP1 PE=1 SV=2	8	8	13.3	13.3	0.0251649
Q7Z6E9	Q7Z6E9	E3 ubiquitin-protein ligase RBBP6	RBBP6	sp|Q7Z6E9|RBBP6_HUMAN E3 ubiquitin-protein ligase RBBP6 OS=Homo sapiens OX=9606 GN=RBBP6 PE=1 SV=1	6	6	5.4	5.4	0.025223
Q9UFC0	Q9UFC0	Leucine-rich repeat and WD repeat-containing protein 1	LRWD1	sp|Q9UFC0|LRWD1_HUMAN Leucine-rich repeat and WD repeat-containing protein 1 OS=Homo sapiens OX=9606 GN=LRWD1 PE=1 SV=2	3	3	8.2	8.2	0.0252544
P54108;P16562	P54108;P16562	Cysteine-rich secretory protein 3;Cysteine-rich secretory protein 2	CRISP3;CRISP2	sp|P54108|CRIS3_HUMAN Cysteine-rich secretory protein 3 OS=Homo sapiens OX=9606 GN=CRISP3 PE=1 SV=1;sp|P16562|CRIS2_HUMAN Cysteine-rich secretory protein 2 OS=Homo sapiens OX=9606 GN=CRISP2 PE=1 SV=1	2	2	7.8	7.8	0.0253861
Q9NPD3	Q9NPD3	Exosome complex component RRP41	EXOSC4	sp|Q9NPD3|EXOS4_HUMAN Exosome complex component RRP41 OS=Homo sapiens OX=9606 GN=EXOSC4 PE=1 SV=3	2	2	9.8	9.8	0.0254768
Q9BTC0	Q9BTC0	Death-inducer obliterator 1	DIDO1	sp|Q9BTC0|DIDO1_HUMAN Death-inducer obliterator 1 OS=Homo sapiens OX=9606 GN=DIDO1 PE=1 SV=5	6	6	3.8	3.8	0.0255118
Q12830	Q12830	Nucleosome-remodeling factor subunit BPTF	BPTF	sp|Q12830|BPTF_HUMAN Nucleosome-remodeling factor subunit BPTF OS=Homo sapiens OX=9606 GN=BPTF PE=1 SV=3	8	8	2.8	2.8	0.0256557
P49755	P49755	Transmembrane emp24 domain-containing protein 10	TMED10	sp|P49755|TMEDA_HUMAN Transmembrane emp24 domain-containing protein 10 OS=Homo sapiens OX=9606 GN=TMED10 PE=1 SV=2	2	2	12.8	12.8	0.0257963
Q99832	Q99832	T-complex protein 1 subunit eta	CCT7	sp|Q99832|TCPH_HUMAN T-complex protein 1 subunit eta OS=Homo sapiens OX=9606 GN=CCT7 PE=1 SV=2	15	15	42	42	0.026077
Q99729	Q99729	Heterogeneous nuclear ribonucleoprotein A/B	HNRNPAB	sp|Q99729|ROAA_HUMAN Heterogeneous nuclear ribonucleoprotein A/B OS=Homo sapiens OX=9606 GN=HNRNPAB PE=1 SV=2	5	4	17.8	15.7	0.0263104
Q8WYA6	Q8WYA6	Beta-catenin-like protein 1	CTNNBL1	sp|Q8WYA6|CTBL1_HUMAN Beta-catenin-like protein 1 OS=Homo sapiens OX=9606 GN=CTNNBL1 PE=1 SV=1	12	12	19.7	19.7	0.0265705
Q9NRP0	Q9NRP0	Oligosaccharyltransferase complex subunit OSTC	OSTC	sp|Q9NRP0|OSTC_HUMAN Oligosaccharyltransferase complex subunit OSTC OS=Homo sapiens OX=9606 GN=OSTC PE=1 SV=1	1	1	8.1	8.1	0.0267113
P43246	P43246	DNA mismatch repair protein Msh2	MSH2	sp|P43246|MSH2_HUMAN DNA mismatch repair protein Msh2 OS=Homo sapiens OX=9606 GN=MSH2 PE=1 SV=1	7	7	9.2	9.2	0.026912
P62136	P62136	Serine/threonine-protein phosphatase PP1-alpha catalytic subunit	PPP1CA	sp|P62136|PP1A_HUMAN Serine/threonine-protein phosphatase PP1-alpha catalytic subunit OS=Homo sapiens OX=9606 GN=PPP1CA PE=1 SV=1	11	4	43	19.1	0.0270385
Q9H2D6	Q9H2D6	TRIO and F-actin-binding protein	TRIOBP	sp|Q9H2D6|TARA_HUMAN TRIO and F-actin-binding protein OS=Homo sapiens OX=9606 GN=TRIOBP PE=1 SV=3	3	3	1.6	1.6	0.0270593
Q9BTC8	Q9BTC8	Metastasis-associated protein MTA3	MTA3	sp|Q9BTC8|MTA3_HUMAN Metastasis-associated protein MTA3 OS=Homo sapiens OX=9606 GN=MTA3 PE=1 SV=2	7	2	12.8	4.2	0.0272063
P19447	P19447	TFIIH basal transcription factor complex helicase XPB subunit	ERCC3	sp|P19447|ERCC3_HUMAN General transcription and DNA repair factor IIH helicase subunit XPB OS=Homo sapiens OX=9606 GN=ERCC3 PE=1 SV=1	7	7	12.7	12.7	0.0273851
O94906	O94906	Pre-mRNA-processing factor 6	PRPF6	sp|O94906|PRP6_HUMAN Pre-mRNA-processing factor 6 OS=Homo sapiens OX=9606 GN=PRPF6 PE=1 SV=1	47	47	54.3	54.3	0.0275339
Q9NZN4	Q9NZN4	EH domain-containing protein 2	EHD2	sp|Q9NZN4|EHD2_HUMAN EH domain-containing protein 2 OS=Homo sapiens OX=9606 GN=EHD2 PE=1 SV=2	8	7	18.4	16.8	0.0277353
Q5T9A4	Q5T9A4	ATPase family AAA domain-containing protein 3B	ATAD3B	sp|Q5T9A4|ATD3B_HUMAN ATPase family AAA domain-containing protein 3B OS=Homo sapiens OX=9606 GN=ATAD3B PE=1 SV=1	17	3	27.2	7.4	0.0278732
P62244	P62244	40S ribosomal protein S15a	RPS15A	sp|P62244|RS15A_HUMAN 40S ribosomal protein S15a OS=Homo sapiens OX=9606 GN=RPS15A PE=1 SV=2	4	4	40	40	0.0280228
Q9H223	Q9H223	EH domain-containing protein 4	EHD4	sp|Q9H223|EHD4_HUMAN EH domain-containing protein 4 OS=Homo sapiens OX=9606 GN=EHD4 PE=1 SV=1	12	11	30.7	28.7	0.028183
Q13409	Q13409	Cytoplasmic dynein 1 intermediate chain 2	DYNC1I2	sp|Q13409|DC1I2_HUMAN Cytoplasmic dynein 1 intermediate chain 2 OS=Homo sapiens OX=9606 GN=DYNC1I2 PE=1 SV=3	5	5	9.6	9.6	0.0285092
P49821	P49821	NADH dehydrogenase [ubiquinone] flavoprotein 1, mitochondrial	NDUFV1	sp|P49821|NDUV1_HUMAN NADH dehydrogenase [ubiquinone] flavoprotein 1, mitochondrial OS=Homo sapiens OX=9606 GN=NDUFV1 PE=1 SV=4	8	8	21.6	21.6	0.0291278
CON__P08727;CON__P19001;CON__Q8N1A0;CON__A2A5Y0;CON__Q14532;CON__A2AB72;CON__O76013;CON__O76014;CON__REFSEQ:XP_986630;Q8N1A0;Q14532;O76014;O76013	CON__P08727				84	2	100	9.8	0.0291801
P62917	P62917	60S ribosomal protein L8	RPL8	sp|P62917|RL8_HUMAN 60S ribosomal protein L8 OS=Homo sapiens OX=9606 GN=RPL8 PE=1 SV=2	7	7	35.8	35.8	0.0295571
O94886	O94886	CSC1-like protein 1	TMEM63A	sp|O94886|CSCL1_HUMAN CSC1-like protein 1 OS=Homo sapiens OX=9606 GN=TMEM63A PE=1 SV=3	1	1	1.5	1.5	0.0295947
P24928	P24928	DNA-directed RNA polymerase II subunit RPB1	POLR2A	sp|P24928|RPB1_HUMAN DNA-directed RNA polymerase II subunit RPB1 OS=Homo sapiens OX=9606 GN=POLR2A PE=1 SV=2	10	10	8.2	8.2	0.0296015
P30876	P30876	DNA-directed RNA polymerase II subunit RPB2	POLR2B	sp|P30876|RPB2_HUMAN DNA-directed RNA polymerase II subunit RPB2 OS=Homo sapiens OX=9606 GN=POLR2B PE=1 SV=1	12	12	12.5	12.5	0.0297489
Q9P2M7	Q9P2M7	Cingulin	CGN	sp|Q9P2M7|CING_HUMAN Cingulin OS=Homo sapiens OX=9606 GN=CGN PE=1 SV=2	6	6	5.8	5.8	0.0299633
Q96I24	Q96I24	Far upstream element-binding protein 3	FUBP3	sp|Q96I24|FUBP3_HUMAN Far upstream element-binding protein 3 OS=Homo sapiens OX=9606 GN=FUBP3 PE=1 SV=2	17	16	43.4	42	0.0301647
P08651;O00712;Q12857	P08651	Nuclear factor 1 C-type	NFIC	sp|P08651|NFIC_HUMAN Nuclear factor 1 C-type OS=Homo sapiens OX=9606 GN=NFIC PE=1 SV=2	5	4	15.9	13.8	0.0303424
P18846;P16220	P18846;P16220	Cyclic AMP-dependent transcription factor ATF-1;Cyclic AMP-responsive element-binding protein 1	ATF1;CREB1	sp|P18846|ATF1_HUMAN Cyclic AMP-dependent transcription factor ATF-1 OS=Homo sapiens OX=9606 GN=ATF1 PE=1 SV=2;sp|P16220|CREB1_HUMAN Cyclic AMP-responsive element-binding protein 1 OS=Homo sapiens OX=9606 GN=CREB1 PE=1 SV=2	2	2	5.9	5.9	0.0303533
CON__ENSEMBL:ENSBTAP00000024466	CON__ENSEMBL:ENSBTAP00000024466				22	4	67.6	21.2	0.0305169
Q9NYV4	Q9NYV4	Cyclin-dependent kinase 12	CDK12	sp|Q9NYV4|CDK12_HUMAN Cyclin-dependent kinase 12 OS=Homo sapiens OX=9606 GN=CDK12 PE=1 SV=2	3	2	2.8	2.2	0.030832
O15226	O15226	NF-kappa-B-repressing factor	NKRF	sp|O15226|NKRF_HUMAN NF-kappa-B-repressing factor OS=Homo sapiens OX=9606 GN=NKRF PE=1 SV=2	16	16	23.8	23.8	0.0308954
O60318	O60318	Germinal-center associated nuclear protein	MCM3AP	sp|O60318|GANP_HUMAN Germinal-center associated nuclear protein OS=Homo sapiens OX=9606 GN=MCM3AP PE=1 SV=2	21	21	15.5	15.5	0.0309691
Q15545	Q15545	Transcription initiation factor TFIID subunit 7	TAF7	sp|Q15545|TAF7_HUMAN Transcription initiation factor TFIID subunit 7 OS=Homo sapiens OX=9606 GN=TAF7 PE=1 SV=1	1	1	3.4	3.4	0.0310145
P32780	P32780	General transcription factor IIH subunit 1	GTF2H1	sp|P32780|TF2H1_HUMAN General transcription factor IIH subunit 1 OS=Homo sapiens OX=9606 GN=GTF2H1 PE=1 SV=1	2	2	7.7	7.7	0.0311624
Q14498;Q86U06	Q14498	RNA-binding protein 39	RBM39	sp|Q14498|RBM39_HUMAN RNA-binding protein 39 OS=Homo sapiens OX=9606 GN=RBM39 PE=1 SV=2	15	15	35.5	35.5	0.0312236
Q93009	Q93009	Ubiquitin carboxyl-terminal hydrolase 7	USP7	sp|Q93009|UBP7_HUMAN Ubiquitin carboxyl-terminal hydrolase 7 OS=Homo sapiens OX=9606 GN=USP7 PE=1 SV=2	28	28	33.9	33.9	0.031328
Q00610;P53675	Q00610	Clathrin heavy chain 1	CLTC	sp|Q00610|CLH1_HUMAN Clathrin heavy chain 1 OS=Homo sapiens OX=9606 GN=CLTC PE=1 SV=5	51	51	42.4	42.4	0.0313692
O15391;Q96MM3	O15391	Transcription factor YY2	YY2	sp|O15391|TYY2_HUMAN Transcription factor YY2 OS=Homo sapiens OX=9606 GN=YY2 PE=2 SV=1	5	2	11	4.3	0.0313978
Q71F56	Q71F56	Mediator of RNA polymerase II transcription subunit 13-like	MED13L	sp|Q71F56|MD13L_HUMAN Mediator of RNA polymerase II transcription subunit 13-like OS=Homo sapiens OX=9606 GN=MED13L PE=1 SV=1	6	6	3.4	3.4	0.0315552
Q6UXV4	Q6UXV4	MICOS complex subunit MIC27	APOOL	sp|Q6UXV4|MIC27_HUMAN MICOS complex subunit MIC27 OS=Homo sapiens OX=9606 GN=APOOL PE=1 SV=1	4	4	23.5	23.5	0.0316643
Q9NP66	Q9NP66	High mobility group protein 20A	HMG20A	sp|Q9NP66|HM20A_HUMAN High mobility group protein 20A OS=Homo sapiens OX=9606 GN=HMG20A PE=1 SV=1	4	4	15.3	15.3	0.0317583
P05386	P05386	60S acidic ribosomal protein P1	RPLP1	sp|P05386|RLA1_HUMAN 60S acidic ribosomal protein P1 OS=Homo sapiens OX=9606 GN=RPLP1 PE=1 SV=1	1	1	14	14	0.03177
Q8N1G0	Q8N1G0	Zinc finger protein 687	ZNF687	sp|Q8N1G0|ZN687_HUMAN Zinc finger protein 687 OS=Homo sapiens OX=9606 GN=ZNF687 PE=1 SV=1	2	2	3.2	3.2	0.0322045
P07900;Q14568;Q58FG0;Q58FG1	P07900	Heat shock protein HSP 90-alpha	HSP90AA1	sp|P07900|HS90A_HUMAN Heat shock protein HSP 90-alpha OS=Homo sapiens OX=9606 GN=HSP90AA1 PE=1 SV=5	23	12	37	20.8	0.0323624
P09651;Q32P51	P09651;Q32P51	Heterogeneous nuclear ribonucleoprotein A1;Heterogeneous nuclear ribonucleoprotein A1, N-terminally processed;Heterogeneous nuclear ribonucleoprotein A1-like 2	HNRNPA1;HNRNPA1L2	sp|P09651|ROA1_HUMAN Heterogeneous nuclear ribonucleoprotein A1 OS=Homo sapiens OX=9606 GN=HNRNPA1 PE=1 SV=5;sp|Q32P51|RA1L2_HUMAN Heterogeneous nuclear ribonucleoprotein A1-like 2 OS=Homo sapiens OX=9606 GN=HNRNPA1L2 PE=2 SV=2	13	12	40.1	37.6	0.0323959
Q9NRW3	Q9NRW3	DNA dC->dU-editing enzyme APOBEC-3C	APOBEC3C	sp|Q9NRW3|ABC3C_HUMAN DNA dC->dU-editing enzyme APOBEC-3C OS=Homo sapiens OX=9606 GN=APOBEC3C PE=1 SV=2	4	4	30	30	0.0324054
P02545	P02545	Prelamin-A/C;Lamin-A/C	LMNA	sp|P02545|LMNA_HUMAN Prelamin-A/C OS=Homo sapiens OX=9606 GN=LMNA PE=1 SV=1	56	55	77.3	75.9	0.0324844
O75251	O75251	NADH dehydrogenase [ubiquinone] iron-sulfur protein 7, mitochondrial	NDUFS7	sp|O75251|NDUS7_HUMAN NADH dehydrogenase [ubiquinone] iron-sulfur protein 7, mitochondrial OS=Homo sapiens OX=9606 GN=NDUFS7 PE=1 SV=3	2	2	8.5	8.5	0.0324961
Q9Y2U8	Q9Y2U8	Inner nuclear membrane protein Man1	LEMD3	sp|Q9Y2U8|MAN1_HUMAN Inner nuclear membrane protein Man1 OS=Homo sapiens OX=9606 GN=LEMD3 PE=1 SV=2	14	14	22.9	22.9	0.0325243
Q2TAY7	Q2TAY7	WD40 repeat-containing protein SMU1;WD40 repeat-containing protein SMU1, N-terminally processed	SMU1	sp|Q2TAY7|SMU1_HUMAN WD40 repeat-containing protein SMU1 OS=Homo sapiens OX=9606 GN=SMU1 PE=1 SV=2	11	11	25.5	25.5	0.0326219
Q96EV2	Q96EV2	RNA-binding protein 33	RBM33	sp|Q96EV2|RBM33_HUMAN RNA-binding protein 33 OS=Homo sapiens OX=9606 GN=RBM33 PE=1 SV=3	7	7	8.7	8.7	0.0326292
Q02978	Q02978	Mitochondrial 2-oxoglutarate/malate carrier protein	SLC25A11	sp|Q02978|M2OM_HUMAN Mitochondrial 2-oxoglutarate/malate carrier protein OS=Homo sapiens OX=9606 GN=SLC25A11 PE=1 SV=3	8	8	28.3	28.3	0.0327566
Q5TA45	Q5TA45	Integrator complex subunit 11	CPSF3L	sp|Q5TA45|INT11_HUMAN Integrator complex subunit 11 OS=Homo sapiens OX=9606 GN=INTS11 PE=1 SV=2	6	6	15.2	15.2	0.0328029
Q9BY89	Q9BY89	Uncharacterized protein KIAA1671	KIAA1671	sp|Q9BY89|K1671_HUMAN Uncharacterized protein KIAA1671 OS=Homo sapiens OX=9606 GN=KIAA1671 PE=1 SV=2	27	27	22.3	22.3	0.0328195
Q8IVT2	Q8IVT2	Mitotic interactor and substrate of PLK1	MISP	sp|Q8IVT2|MISP_HUMAN Mitotic interactor and substrate of PLK1 OS=Homo sapiens OX=9606 GN=MISP PE=1 SV=1	21	21	37.7	37.7	0.0329451
P43307	P43307	Translocon-associated protein subunit alpha	SSR1	sp|P43307|SSRA_HUMAN Translocon-associated protein subunit alpha OS=Homo sapiens OX=9606 GN=SSR1 PE=1 SV=3	2	2	8	8	0.0330279
Q00325	Q00325	Phosphate carrier protein, mitochondrial	SLC25A3	sp|Q00325|MPCP_HUMAN Phosphate carrier protein, mitochondrial OS=Homo sapiens OX=9606 GN=SLC25A3 PE=1 SV=2	8	8	23.5	23.5	0.0330464
O95168	O95168	NADH dehydrogenase [ubiquinone] 1 beta subcomplex subunit 4	NDUFB4	sp|O95168|NDUB4_HUMAN NADH dehydrogenase [ubiquinone] 1 beta subcomplex subunit 4 OS=Homo sapiens OX=9606 GN=NDUFB4 PE=1 SV=3	1	1	7.8	7.8	0.033324
Q96CW1	Q96CW1	AP-2 complex subunit mu	AP2M1	sp|Q96CW1|AP2M1_HUMAN AP-2 complex subunit mu OS=Homo sapiens OX=9606 GN=AP2M1 PE=1 SV=2	3	3	9	9	0.0334061
O14874	O14874	[3-methyl-2-oxobutanoate dehydrogenase [lipoamide]] kinase, mitochondrial	BCKDK	sp|O14874|BCKD_HUMAN [3-methyl-2-oxobutanoate dehydrogenase [lipoamide]] kinase, mitochondrial OS=Homo sapiens OX=9606 GN=BCKDK PE=1 SV=2	19	19	63.1	63.1	0.0334236
Q8IX01	Q8IX01	SURP and G-patch domain-containing protein 2	SUGP2	sp|Q8IX01|SUGP2_HUMAN SURP and G-patch domain-containing protein 2 OS=Homo sapiens OX=9606 GN=SUGP2 PE=1 SV=2	10	10	10.8	10.8	0.0334563
Q15022	Q15022	Polycomb protein SUZ12	SUZ12	sp|Q15022|SUZ12_HUMAN Polycomb protein SUZ12 OS=Homo sapiens OX=9606 GN=SUZ12 PE=1 SV=3	3	3	3.9	3.9	0.0334586
Q8TF40	Q8TF40	Folliculin-interacting protein 1	FNIP1	sp|Q8TF40|FNIP1_HUMAN Folliculin-interacting protein 1 OS=Homo sapiens OX=9606 GN=FNIP1 PE=1 SV=3	2	2	2.2	2.2	0.0338384
Q14254	Q14254	Flotillin-2	FLOT2	sp|Q14254|FLOT2_HUMAN Flotillin-2 OS=Homo sapiens OX=9606 GN=FLOT2 PE=1 SV=2	10	10	30.6	30.6	0.0338651
Q9NPJ6	Q9NPJ6	Mediator of RNA polymerase II transcription subunit 4	MED4	sp|Q9NPJ6|MED4_HUMAN Mediator of RNA polymerase II transcription subunit 4 OS=Homo sapiens OX=9606 GN=MED4 PE=1 SV=1	6	6	26.7	26.7	0.033979
Q9H7B2	Q9H7B2	Ribosome production factor 2 homolog	RPF2	sp|Q9H7B2|RPF2_HUMAN Ribosome production factor 2 homolog OS=Homo sapiens OX=9606 GN=RPF2 PE=1 SV=2	3	3	13.1	13.1	0.0341039
P49848	P49848	Transcription initiation factor TFIID subunit 6	TAF6	sp|P49848|TAF6_HUMAN Transcription initiation factor TFIID subunit 6 OS=Homo sapiens OX=9606 GN=TAF6 PE=1 SV=1	12	12	22.2	22.2	0.0343167
Q9BUF5	Q9BUF5	Tubulin beta-6 chain	TUBB6	sp|Q9BUF5|TBB6_HUMAN Tubulin beta-6 chain OS=Homo sapiens OX=9606 GN=TUBB6 PE=1 SV=1	11	3	28.7	9.6	0.0344224
Q96DH6	Q96DH6	RNA-binding protein Musashi homolog 2	MSI2	sp|Q96DH6|MSI2H_HUMAN RNA-binding protein Musashi homolog 2 OS=Homo sapiens OX=9606 GN=MSI2 PE=1 SV=1	1	1	4.6	4.6	0.0344927
P63104	P63104	14-3-3 protein zeta/delta	YWHAZ	sp|P63104|1433Z_HUMAN 14-3-3 protein zeta/delta OS=Homo sapiens OX=9606 GN=YWHAZ PE=1 SV=1	8	6	41.2	33.9	0.0345906
O95758	O95758	Polypyrimidine tract-binding protein 3	PTBP3	sp|O95758|PTBP3_HUMAN Polypyrimidine tract-binding protein 3 OS=Homo sapiens OX=9606 GN=PTBP3 PE=1 SV=2	5	3	12.9	9.6	0.0346849
Q8IYB3	Q8IYB3	Serine/arginine repetitive matrix protein 1	SRRM1	sp|Q8IYB3|SRRM1_HUMAN Serine/arginine repetitive matrix protein 1 OS=Homo sapiens OX=9606 GN=SRRM1 PE=1 SV=2	13	13	19.2	19.2	0.0347428
P50402	P50402	Emerin	EMD	sp|P50402|EMD_HUMAN Emerin OS=Homo sapiens OX=9606 GN=EMD PE=1 SV=1	12	12	57.5	57.5	0.0349535
Q15363	Q15363	Transmembrane emp24 domain-containing protein 2	TMED2	sp|Q15363|TMED2_HUMAN Transmembrane emp24 domain-containing protein 2 OS=Homo sapiens OX=9606 GN=TMED2 PE=1 SV=1	1	1	13.9	13.9	0.0349562
Q8IYT4	Q8IYT4	Katanin p60 ATPase-containing subunit A-like 2	KATNAL2	sp|Q8IYT4|KATL2_HUMAN Katanin p60 ATPase-containing subunit A-like 2 OS=Homo sapiens OX=9606 GN=KATNAL2 PE=1 SV=3	1	1	2.2	2.2	0.0350653
O95816	O95816	BAG family molecular chaperone regulator 2	BAG2	sp|O95816|BAG2_HUMAN BAG family molecular chaperone regulator 2 OS=Homo sapiens OX=9606 GN=BAG2 PE=1 SV=1	3	3	17.1	17.1	0.0352509
Q8IUH3	Q8IUH3	RNA-binding protein 45	RBM45	sp|Q8IUH3|RBM45_HUMAN RNA-binding protein 45 OS=Homo sapiens OX=9606 GN=RBM45 PE=1 SV=1	6	6	14.1	14.1	0.0352635
P58107	P58107	Epiplakin	EPPK1	sp|P58107|EPIPL_HUMAN Epiplakin OS=Homo sapiens OX=9606 GN=EPPK1 PE=1 SV=3	123	115	64	57.2	0.0354656
Q9NX24	Q9NX24	H/ACA ribonucleoprotein complex subunit 2	NHP2	sp|Q9NX24|NHP2_HUMAN H/ACA ribonucleoprotein complex subunit 2 OS=Homo sapiens OX=9606 GN=NHP2 PE=1 SV=1	6	6	54.2	54.2	0.0355365
Q9GZS3	Q9GZS3	WD repeat-containing protein 61;WD repeat-containing protein 61, N-terminally processed	WDR61	sp|Q9GZS3|WDR61_HUMAN WD repeat-containing protein 61 OS=Homo sapiens OX=9606 GN=WDR61 PE=1 SV=1	6	6	21.6	21.6	0.03574
Q8IWE4	Q8IWE4	DCN1-like protein 3	DCUN1D3	sp|Q8IWE4|DCNL3_HUMAN DCN1-like protein 3 OS=Homo sapiens OX=9606 GN=DCUN1D3 PE=1 SV=1	4	4	15.1	15.1	0.0359628
Q9NVH2	Q9NVH2	Integrator complex subunit 7	INTS7	sp|Q9NVH2|INT7_HUMAN Integrator complex subunit 7 OS=Homo sapiens OX=9606 GN=INTS7 PE=1 SV=1	14	14	20.3	20.3	0.0365219
P62834	P62834	Ras-related protein Rap-1A	RAP1A	sp|P62834|RAP1A_HUMAN Ras-related protein Rap-1A OS=Homo sapiens OX=9606 GN=RAP1A PE=1 SV=1	5	1	30.4	8.2	0.0368389
P51948	P51948	CDK-activating kinase assembly factor MAT1	MNAT1	sp|P51948|MAT1_HUMAN CDK-activating kinase assembly factor MAT1 OS=Homo sapiens OX=9606 GN=MNAT1 PE=1 SV=1	2	2	12.3	12.3	0.0369068
P78406	P78406	mRNA export factor	RAE1	sp|P78406|RAE1L_HUMAN mRNA export factor OS=Homo sapiens OX=9606 GN=RAE1 PE=1 SV=1	5	5	24.5	24.5	0.0369829
O75123	O75123	Zinc finger protein 623	ZNF623	sp|O75123|ZN623_HUMAN Zinc finger protein 623 OS=Homo sapiens OX=9606 GN=ZNF623 PE=1 SV=2	3	3	5.8	5.8	0.0373546
O43447	O43447	Peptidyl-prolyl cis-trans isomerase H	PPIH	sp|O43447|PPIH_HUMAN Peptidyl-prolyl cis-trans isomerase H OS=Homo sapiens OX=9606 GN=PPIH PE=1 SV=1	5	5	29.9	29.9	0.0376063
Q9Y6D9	Q9Y6D9	Mitotic spindle assembly checkpoint protein MAD1	MAD1L1	sp|Q9Y6D9|MD1L1_HUMAN Mitotic spindle assembly checkpoint protein MAD1 OS=Homo sapiens OX=9606 GN=MAD1L1 PE=1 SV=2	4	4	5.4	5.4	0.0376905
Q8N5C6	Q8N5C6	S1 RNA-binding domain-containing protein 1	SRBD1	sp|Q8N5C6|SRBD1_HUMAN S1 RNA-binding domain-containing protein 1 OS=Homo sapiens OX=9606 GN=SRBD1 PE=1 SV=2	5	5	5.2	5.2	0.0380622
P52294	P52294	Importin subunit alpha-5;Importin subunit alpha-5, N-terminally processed	KPNA1	sp|P52294|IMA5_HUMAN Importin subunit alpha-5 OS=Homo sapiens OX=9606 GN=KPNA1 PE=1 SV=3	1	1	2	2	0.0381692
Q9BVI4	Q9BVI4	Nucleolar complex protein 4 homolog	NOC4L	sp|Q9BVI4|NOC4L_HUMAN Nucleolar complex protein 4 homolog OS=Homo sapiens OX=9606 GN=NOC4L PE=1 SV=1	9	9	25.4	25.4	0.0383781
P49454	P49454	Centromere protein F	CENPF	sp|P49454|CENPF_HUMAN Centromere protein F OS=Homo sapiens OX=9606 GN=CENPF PE=1 SV=3	2	2	1	1	0.0385216
Q16222	Q16222	UDP-N-acetylhexosamine pyrophosphorylase;UDP-N-acetylgalactosamine pyrophosphorylase;UDP-N-acetylglucosamine pyrophosphorylase	UAP1	sp|Q16222|UAP1_HUMAN UDP-N-acetylhexosamine pyrophosphorylase OS=Homo sapiens OX=9606 GN=UAP1 PE=1 SV=3	1	1	2.5	2.5	0.0392804
Q92945	Q92945	Far upstream element-binding protein 2	KHSRP	sp|Q92945|FUBP2_HUMAN Far upstream element-binding protein 2 OS=Homo sapiens OX=9606 GN=KHSRP PE=1 SV=4	21	19	41.4	38.3	0.039561
Q6PIY7	Q6PIY7	Poly(A) RNA polymerase GLD2	PAPD4	sp|Q6PIY7|GLD2_HUMAN Poly(A) RNA polymerase GLD2 OS=Homo sapiens OX=9606 GN=TENT2 PE=1 SV=1	8	8	21.1	21.1	0.0395676
P39656	P39656	Dolichyl-diphosphooligosaccharide--protein glycosyltransferase 48 kDa subunit	DDOST	sp|P39656|OST48_HUMAN Dolichyl-diphosphooligosaccharide--protein glycosyltransferase 48 kDa subunit OS=Homo sapiens OX=9606 GN=DDOST PE=1 SV=4	7	7	27	27	0.0397605
Q9Y4W2	Q9Y4W2	Ribosomal biogenesis protein LAS1L	LAS1L	sp|Q9Y4W2|LAS1L_HUMAN Ribosomal biogenesis protein LAS1L OS=Homo sapiens OX=9606 GN=LAS1L PE=1 SV=2	9	9	16.2	16.2	0.0400494
Q9Y4Z0	Q9Y4Z0	U6 snRNA-associated Sm-like protein LSm4	LSM4	sp|Q9Y4Z0|LSM4_HUMAN U6 snRNA-associated Sm-like protein LSm4 OS=Homo sapiens OX=9606 GN=LSM4 PE=1 SV=1	1	1	7.2	7.2	0.0400518
O00567	O00567	Nucleolar protein 56	NOP56	sp|O00567|NOP56_HUMAN Nucleolar protein 56 OS=Homo sapiens OX=9606 GN=NOP56 PE=1 SV=4	32	32	65.7	65.7	0.0403548
Q02543	Q02543	60S ribosomal protein L18a	RPL18A	sp|Q02543|RL18A_HUMAN 60S ribosomal protein L18a OS=Homo sapiens OX=9606 GN=RPL18A PE=1 SV=2	9	9	40.9	40.9	0.0404333
P11166	P11166	Solute carrier family 2, facilitated glucose transporter member 1	SLC2A1	sp|P11166|GTR1_HUMAN Solute carrier family 2, facilitated glucose transporter member 1 OS=Homo sapiens OX=9606 GN=SLC2A1 PE=1 SV=2	3	3	8.5	8.5	0.0405002
Q6RFH5	Q6RFH5	WD repeat-containing protein 74	WDR74	sp|Q6RFH5|WDR74_HUMAN WD repeat-containing protein 74 OS=Homo sapiens OX=9606 GN=WDR74 PE=1 SV=1	1	1	3.6	3.6	0.0408053
Q96CB8	Q96CB8	Integrator complex subunit 12	INTS12	sp|Q96CB8|INT12_HUMAN Integrator complex subunit 12 OS=Homo sapiens OX=9606 GN=INTS12 PE=1 SV=1	7	7	21.9	21.9	0.0408079
Q13042	Q13042	Cell division cycle protein 16 homolog	CDC16	sp|Q13042|CDC16_HUMAN Cell division cycle protein 16 homolog OS=Homo sapiens OX=9606 GN=CDC16 PE=1 SV=2	8	8	14.2	14.2	0.0408696
P55265	P55265	Double-stranded RNA-specific adenosine deaminase	ADAR	sp|P55265|DSRAD_HUMAN Double-stranded RNA-specific adenosine deaminase OS=Homo sapiens OX=9606 GN=ADAR PE=1 SV=4	31	31	32.5	32.5	0.0409906
Q9Y4B6	Q9Y4B6	Protein VPRBP	VPRBP	sp|Q9Y4B6|DCAF1_HUMAN DDB1- and CUL4-associated factor 1 OS=Homo sapiens OX=9606 GN=DCAF1 PE=1 SV=3	10	10	8.9	8.9	0.0411156
Q9Y3Y2	Q9Y3Y2	Chromatin target of PRMT1 protein	CHTOP	sp|Q9Y3Y2|CHTOP_HUMAN Chromatin target of PRMT1 protein OS=Homo sapiens OX=9606 GN=CHTOP PE=1 SV=2	2	2	11.7	11.7	0.041465
Q5VZL5	Q5VZL5	Zinc finger MYM-type protein 4	ZMYM4	sp|Q5VZL5|ZMYM4_HUMAN Zinc finger MYM-type protein 4 OS=Homo sapiens OX=9606 GN=ZMYM4 PE=1 SV=1	8	6	6.1	5	0.0415065
P11388	P11388	DNA topoisomerase 2-alpha	TOP2A	sp|P11388|TOP2A_HUMAN DNA topoisomerase 2-alpha OS=Homo sapiens OX=9606 GN=TOP2A PE=1 SV=3	21	13	16.7	11.4	0.0415148
Q92828	Q92828	Coronin-2A	CORO2A	sp|Q92828|COR2A_HUMAN Coronin-2A OS=Homo sapiens OX=9606 GN=CORO2A PE=1 SV=2	1	1	1.5	1.5	0.0416648
Q15286	Q15286	Ras-related protein Rab-35	RAB35	sp|Q15286|RAB35_HUMAN Ras-related protein Rab-35 OS=Homo sapiens OX=9606 GN=RAB35 PE=1 SV=1	5	5	17.9	17.9	0.0416856
Q9NVN8	Q9NVN8	Guanine nucleotide-binding protein-like 3-like protein	GNL3L	sp|Q9NVN8|GNL3L_HUMAN Guanine nucleotide-binding protein-like 3-like protein OS=Homo sapiens OX=9606 GN=GNL3L PE=1 SV=1	5	5	10.7	10.7	0.0417939
O43251;Q9NWB1;A6NFN3	O43251;Q9NWB1	RNA binding protein fox-1 homolog 2;RNA binding protein fox-1 homolog 1	RBFOX2;RBFOX1	sp|O43251|RFOX2_HUMAN RNA binding protein fox-1 homolog 2 OS=Homo sapiens OX=9606 GN=RBFOX2 PE=1 SV=3;sp|Q9NWB1|RFOX1_HUMAN RNA binding protein fox-1 homolog 1 OS=Homo sapiens OX=9606 GN=RBFOX1 PE=1 SV=2	8	8	24.9	24.9	0.0425282
Q9NVC6	Q9NVC6	Mediator of RNA polymerase II transcription subunit 17	MED17	sp|Q9NVC6|MED17_HUMAN Mediator of RNA polymerase II transcription subunit 17 OS=Homo sapiens OX=9606 GN=MED17 PE=1 SV=2	11	11	23	23	0.0427051
Q01780	Q01780	Exosome component 10	EXOSC10	sp|Q01780|EXOSX_HUMAN Exosome component 10 OS=Homo sapiens OX=9606 GN=EXOSC10 PE=1 SV=2	16	16	21.9	21.9	0.0427923
CON__Q29443;CON__Q0IIK2;P02788	CON__Q29443;CON__Q0IIK2;P02788	Lactotransferrin;Lactoferricin-H;Kaliocin-1;Lactoferroxin-A;Lactoferroxin-B;Lactoferroxin-C	LTF	;;sp|P02788|TRFL_HUMAN Lactotransferrin OS=Homo sapiens OX=9606 GN=LTF PE=1 SV=6	2	2	2.8	2.8	0.0429665
Q9NXF1	Q9NXF1	Testis-expressed sequence 10 protein	TEX10	sp|Q9NXF1|TEX10_HUMAN Testis-expressed protein 10 OS=Homo sapiens OX=9606 GN=TEX10 PE=1 SV=2	6	6	9.8	9.8	0.0430001
O94901	O94901	SUN domain-containing protein 1	SUN1	sp|O94901|SUN1_HUMAN SUN domain-containing protein 1 OS=Homo sapiens OX=9606 GN=SUN1 PE=1 SV=3	4	4	8.4	8.4	0.0432452
P13995	P13995	Bifunctional methylenetetrahydrofolate dehydrogenase/cyclohydrolase, mitochondrial;NAD-dependent methylenetetrahydrofolate dehydrogenase;Methenyltetrahydrofolate cyclohydrolase	MTHFD2	sp|P13995|MTDC_HUMAN Bifunctional methylenetetrahydrofolate dehydrogenase/cyclohydrolase, mitochondrial OS=Homo sapiens OX=9606 GN=MTHFD2 PE=1 SV=2	1	1	3.1	3.1	0.0432745
CON__Q9TRI1;P19823	CON__Q9TRI1				3	3	5	5	0.0435849
Q6IN85	Q6IN85	Serine/threonine-protein phosphatase 4 regulatory subunit 3A	SMEK1	sp|Q6IN85|P4R3A_HUMAN Serine/threonine-protein phosphatase 4 regulatory subunit 3A OS=Homo sapiens OX=9606 GN=PPP4R3A PE=1 SV=1	3	3	5.4	5.4	0.0436142
P29317;Q06187;P29320;P54762;P54760;Q15375;P54753;P29322;Q9UF33;P54756;P29323	P29317	Ephrin type-A receptor 2	EPHA2	sp|P29317|EPHA2_HUMAN Ephrin type-A receptor 2 OS=Homo sapiens OX=9606 GN=EPHA2 PE=1 SV=2	4	4	4.7	4.7	0.0437093
Q8N201	Q8N201	Integrator complex subunit 1	INTS1	sp|Q8N201|INT1_HUMAN Integrator complex subunit 1 OS=Homo sapiens OX=9606 GN=INTS1 PE=1 SV=2	29	29	18.5	18.5	0.0438042
Q6P5R6	Q6P5R6	60S ribosomal protein L22-like 1	RPL22L1	sp|Q6P5R6|RL22L_HUMAN 60S ribosomal protein L22-like 1 OS=Homo sapiens OX=9606 GN=RPL22L1 PE=1 SV=2	2	2	15.6	15.6	0.0438554
Q56VL3	Q56VL3	OCIA domain-containing protein 2	OCIAD2	sp|Q56VL3|OCAD2_HUMAN OCIA domain-containing protein 2 OS=Homo sapiens OX=9606 GN=OCIAD2 PE=1 SV=1	2	2	14.3	14.3	0.0439871
P40227	P40227	T-complex protein 1 subunit zeta	CCT6A	sp|P40227|TCPZ_HUMAN T-complex protein 1 subunit zeta OS=Homo sapiens OX=9606 GN=CCT6A PE=1 SV=3	16	12	39.4	32.2	0.044055
Q9H9B1	Q9H9B1	Histone-lysine N-methyltransferase EHMT1	EHMT1	sp|Q9H9B1|EHMT1_HUMAN Histone-lysine N-methyltransferase EHMT1 OS=Homo sapiens OX=9606 GN=EHMT1 PE=1 SV=4	6	6	7	7	0.0441229
Q14156	Q14156	Protein EFR3 homolog A	EFR3A	sp|Q14156|EFR3A_HUMAN Protein EFR3 homolog A OS=Homo sapiens OX=9606 GN=EFR3A PE=1 SV=2	2	2	4.4	4.4	0.0441624
Q9Y383	Q9Y383	Putative RNA-binding protein Luc7-like 2	LUC7L2	sp|Q9Y383|LC7L2_HUMAN Putative RNA-binding protein Luc7-like 2 OS=Homo sapiens OX=9606 GN=LUC7L2 PE=1 SV=2	8	4	19.6	10.2	0.0444595
P62873;P16520	P62873	Guanine nucleotide-binding protein G(I)/G(S)/G(T) subunit beta-1	GNB1	sp|P62873|GBB1_HUMAN Guanine nucleotide-binding protein G(I)/G(S)/G(T) subunit beta-1 OS=Homo sapiens OX=9606 GN=GNB1 PE=1 SV=3	12	6	47.4	26.2	0.0446031
P25490	P25490	Transcriptional repressor protein YY1	YY1	sp|P25490|TYY1_HUMAN Transcriptional repressor protein YY1 OS=Homo sapiens OX=9606 GN=YY1 PE=1 SV=2	13	10	37.9	31.9	0.0448711
Q8WUA4	Q8WUA4	General transcription factor 3C polypeptide 2	GTF3C2	sp|Q8WUA4|TF3C2_HUMAN General transcription factor 3C polypeptide 2 OS=Homo sapiens OX=9606 GN=GTF3C2 PE=1 SV=2	11	11	16.6	16.6	0.0448726
O60832	O60832	H/ACA ribonucleoprotein complex subunit 4	DKC1	sp|O60832|DKC1_HUMAN H/ACA ribonucleoprotein complex subunit DKC1 OS=Homo sapiens OX=9606 GN=DKC1 PE=1 SV=3	22	22	47.5	47.5	0.0453729
O75528	O75528	Transcriptional adapter 3	TADA3	sp|O75528|TADA3_HUMAN Transcriptional adapter 3 OS=Homo sapiens OX=9606 GN=TADA3 PE=1 SV=1	2	2	8.3	8.3	0.0455522
P50914	P50914	60S ribosomal protein L14	RPL14	sp|P50914|RL14_HUMAN 60S ribosomal protein L14 OS=Homo sapiens OX=9606 GN=RPL14 PE=1 SV=4	5	5	26	26	0.0457296
P63096	P63096	Guanine nucleotide-binding protein G(i) subunit alpha-1	GNAI1	sp|P63096|GNAI1_HUMAN Guanine nucleotide-binding protein G(i) subunit alpha-1 OS=Homo sapiens OX=9606 GN=GNAI1 PE=1 SV=2	12	6	39.5	22.3	0.0459141
Q99567	Q99567	Nuclear pore complex protein Nup88	NUP88	sp|Q99567|NUP88_HUMAN Nuclear pore complex protein Nup88 OS=Homo sapiens OX=9606 GN=NUP88 PE=1 SV=2	13	13	24.2	24.2	0.0460243
Q8NI36	Q8NI36	WD repeat-containing protein 36	WDR36	sp|Q8NI36|WDR36_HUMAN WD repeat-containing protein 36 OS=Homo sapiens OX=9606 GN=WDR36 PE=1 SV=1	24	24	31.1	31.1	0.0461245
O75915	O75915	PRA1 family protein 3	ARL6IP5	sp|O75915|PRAF3_HUMAN PRA1 family protein 3 OS=Homo sapiens OX=9606 GN=ARL6IP5 PE=1 SV=1	3	3	19.7	19.7	0.0462449
P05549;Q6VUC0;Q92481	P05549;Q6VUC0;Q92481	Transcription factor AP-2-alpha;Transcription factor AP-2-epsilon;Transcription factor AP-2-beta	TFAP2A;TFAP2E;TFAP2B	sp|P05549|AP2A_HUMAN Transcription factor AP-2-alpha OS=Homo sapiens OX=9606 GN=TFAP2A PE=1 SV=1;sp|Q6VUC0|AP2E_HUMAN Transcription factor AP-2-epsilon OS=Homo sapiens OX=9606 GN=TFAP2E PE=2 SV=1;sp|Q92481|AP2B_HUMAN Transcription factor AP-2-beta OS=Homo	1	1	4.6	4.6	0.0463501
O15027	O15027	Protein transport protein Sec16A	SEC16A	sp|O15027|SC16A_HUMAN Protein transport protein Sec16A OS=Homo sapiens OX=9606 GN=SEC16A PE=1 SV=4	2	2	1.6	1.6	0.0463761
Q9H0E3	Q9H0E3	Histone deacetylase complex subunit SAP130	SAP130	sp|Q9H0E3|SP130_HUMAN Histone deacetylase complex subunit SAP130 OS=Homo sapiens OX=9606 GN=SAP130 PE=1 SV=1	4	4	4.3	4.3	0.046473
Q99623	Q99623	Prohibitin-2	PHB2	sp|Q99623|PHB2_HUMAN Prohibitin-2 OS=Homo sapiens OX=9606 GN=PHB2 PE=1 SV=2	18	18	68.6	68.6	0.04672
Q9Y6X9	Q9Y6X9	MORC family CW-type zinc finger protein 2	MORC2	sp|Q9Y6X9|MORC2_HUMAN ATPase MORC2 OS=Homo sapiens OX=9606 GN=MORC2 PE=1 SV=2	2	2	2.9	2.9	0.0469781
P04899;P11488;P19087;A8MTJ3;P09471;P38405	P04899	Guanine nucleotide-binding protein G(i) subunit alpha-2	GNAI2	sp|P04899|GNAI2_HUMAN Guanine nucleotide-binding protein G(i) subunit alpha-2 OS=Homo sapiens OX=9606 GN=GNAI2 PE=1 SV=3	13	7	49.6	32.4	0.0477932
Q14527	Q14527	Helicase-like transcription factor	HLTF	sp|Q14527|HLTF_HUMAN Helicase-like transcription factor OS=Homo sapiens OX=9606 GN=HLTF PE=1 SV=2	19	19	23.4	23.4	0.0478302
P62280	P62280	40S ribosomal protein S11	RPS11	sp|P62280|RS11_HUMAN 40S ribosomal protein S11 OS=Homo sapiens OX=9606 GN=RPS11 PE=1 SV=3	9	9	49.4	49.4	0.047861
P35637	P35637	RNA-binding protein FUS	FUS	sp|P35637|FUS_HUMAN RNA-binding protein FUS OS=Homo sapiens OX=9606 GN=FUS PE=1 SV=1	6	4	17.5	13.1	0.0480653
Q15326	Q15326	Zinc finger MYND domain-containing protein 11	ZMYND11	sp|Q15326|ZMY11_HUMAN Zinc finger MYND domain-containing protein 11 OS=Homo sapiens OX=9606 GN=ZMYND11 PE=1 SV=2	4	4	11.3	11.3	0.0481898
Q8IZD4	Q8IZD4	mRNA-decapping enzyme 1B	DCP1B	sp|Q8IZD4|DCP1B_HUMAN mRNA-decapping enzyme 1B OS=Homo sapiens OX=9606 GN=DCP1B PE=1 SV=2	4	4	10.5	10.5	0.0483522
Q9NY61	Q9NY61	Protein AATF	AATF	sp|Q9NY61|AATF_HUMAN Protein AATF OS=Homo sapiens OX=9606 GN=AATF PE=1 SV=1	4	4	11.2	11.2	0.0484574
Q7Z2E3	Q7Z2E3	Aprataxin	APTX	sp|Q7Z2E3|APTX_HUMAN Aprataxin OS=Homo sapiens OX=9606 GN=APTX PE=1 SV=2	2	2	10.4	10.4	0.0486322
P56545	P56545	C-terminal-binding protein 2	CTBP2	sp|P56545|CTBP2_HUMAN C-terminal-binding protein 2 OS=Homo sapiens OX=9606 GN=CTBP2 PE=1 SV=1	2	1	6.5	4.5	0.0488568
Q96QT6	Q96QT6	PHD finger protein 12	PHF12	sp|Q96QT6|PHF12_HUMAN PHD finger protein 12 OS=Homo sapiens OX=9606 GN=PHF12 PE=1 SV=2	2	2	2.6	2.6	0.0492739
P08195	P08195	4F2 cell-surface antigen heavy chain	SLC3A2	sp|P08195|4F2_HUMAN 4F2 cell-surface antigen heavy chain OS=Homo sapiens OX=9606 GN=SLC3A2 PE=1 SV=3	4	4	8.6	8.6	0.0493124
Q13485	Q13485	Mothers against decapentaplegic homolog 4	SMAD4	sp|Q13485|SMAD4_HUMAN Mothers against decapentaplegic homolog 4 OS=Homo sapiens OX=9606 GN=SMAD4 PE=1 SV=1	3	2	9.4	8.2	0.0496672
P00395	P00395	Cytochrome c oxidase subunit 1	MT-CO1	sp|P00395|COX1_HUMAN Cytochrome c oxidase subunit 1 OS=Homo sapiens OX=9606 GN=MT-CO1 PE=1 SV=1	1	1	6	6	0.0496921
Q86UV5	Q86UV5	Ubiquitin carboxyl-terminal hydrolase 48	USP48	sp|Q86UV5|UBP48_HUMAN Ubiquitin carboxyl-terminal hydrolase 48 OS=Homo sapiens OX=9606 GN=USP48 PE=1 SV=1	11	11	14	14	0.0499592
P08047	P08047	Transcription factor Sp1	SP1	sp|P08047|SP1_HUMAN Transcription factor Sp1 OS=Homo sapiens OX=9606 GN=SP1 PE=1 SV=3	3	3	6.6	6.6	0.050667
Q14966	Q14966	Zinc finger protein 638	ZNF638	sp|Q14966|ZN638_HUMAN Zinc finger protein 638 OS=Homo sapiens OX=9606 GN=ZNF638 PE=1 SV=2	44	44	31	31	0.0508572
Q9H981	Q9H981	Actin-related protein 8	ACTR8	sp|Q9H981|ARP8_HUMAN Actin-related protein 8 OS=Homo sapiens OX=9606 GN=ACTR8 PE=1 SV=2	2	2	8.3	8.3	0.0510751
Q5SSJ5	Q5SSJ5	Heterochromatin protein 1-binding protein 3	HP1BP3	sp|Q5SSJ5|HP1B3_HUMAN Heterochromatin protein 1-binding protein 3 OS=Homo sapiens OX=9606 GN=HP1BP3 PE=1 SV=1	20	20	45.6	45.6	0.0511761
Q15365	Q15365	Poly(rC)-binding protein 1	PCBP1	sp|Q15365|PCBP1_HUMAN Poly(rC)-binding protein 1 OS=Homo sapiens OX=9606 GN=PCBP1 PE=1 SV=2	13	9	59.6	48.6	0.051377
Q13330	Q13330	Metastasis-associated protein MTA1	MTA1	sp|Q13330|MTA1_HUMAN Metastasis-associated protein MTA1 OS=Homo sapiens OX=9606 GN=MTA1 PE=1 SV=2	19	15	34.7	28.5	0.0514657
P41208	P41208	Centrin-2	CETN2	sp|P41208|CETN2_HUMAN Centrin-2 OS=Homo sapiens OX=9606 GN=CETN2 PE=1 SV=1	1	1	7.6	7.6	0.0514965
O00566	O00566	U3 small nucleolar ribonucleoprotein protein MPP10	MPHOSPH10	sp|O00566|MPP10_HUMAN U3 small nucleolar ribonucleoprotein protein MPP10 OS=Homo sapiens OX=9606 GN=MPHOSPH10 PE=1 SV=2	6	6	13.4	13.4	0.0519423
P17275	P17275	Transcription factor jun-B	JUNB	sp|P17275|JUNB_HUMAN Transcription factor jun-B OS=Homo sapiens OX=9606 GN=JUNB PE=1 SV=1	3	3	13	13	0.052344
Q9Y6I4	Q9Y6I4	Ubiquitin carboxyl-terminal hydrolase 3	USP3	sp|Q9Y6I4|UBP3_HUMAN Ubiquitin carboxyl-terminal hydrolase 3 OS=Homo sapiens OX=9606 GN=USP3 PE=1 SV=2	2	2	4.2	4.2	0.0523683
Q96JP5	Q96JP5	E3 ubiquitin-protein ligase ZFP91	ZFP91	sp|Q96JP5|ZFP91_HUMAN E3 ubiquitin-protein ligase ZFP91 OS=Homo sapiens OX=9606 GN=ZFP91 PE=1 SV=1	8	8	17.7	17.7	0.052558
O43298	O43298	Zinc finger and BTB domain-containing protein 43	ZBTB43	sp|O43298|ZBT43_HUMAN Zinc finger and BTB domain-containing protein 43 OS=Homo sapiens OX=9606 GN=ZBTB43 PE=1 SV=1	2	2	5.6	5.6	0.0530845
P62081	P62081	40S ribosomal protein S7	RPS7	sp|P62081|RS7_HUMAN 40S ribosomal protein S7 OS=Homo sapiens OX=9606 GN=RPS7 PE=1 SV=1	8	8	52.1	52.1	0.0531192
O75431	O75431	Metaxin-2	MTX2	sp|O75431|MTX2_HUMAN Metaxin-2 OS=Homo sapiens OX=9606 GN=MTX2 PE=1 SV=1	7	7	41.8	41.8	0.0531746
Q9NYW8	Q9NYW8	RB-associated KRAB zinc finger protein	RBAK	sp|Q9NYW8|RBAK_HUMAN RB-associated KRAB zinc finger protein OS=Homo sapiens OX=9606 GN=RBAK PE=1 SV=1	4	4	7.6	7.6	0.0532295
P22087	P22087	rRNA 2-O-methyltransferase fibrillarin	FBL	sp|P22087|FBRL_HUMAN rRNA 2-O-methyltransferase fibrillarin OS=Homo sapiens OX=9606 GN=FBL PE=1 SV=2	15	13	52.6	49.2	0.0532545
P62906	P62906	60S ribosomal protein L10a	RPL10A	sp|P62906|RL10A_HUMAN 60S ribosomal protein L10a OS=Homo sapiens OX=9606 GN=RPL10A PE=1 SV=2	8	8	37.3	37.3	0.0535481
Q99496	Q99496	E3 ubiquitin-protein ligase RING2	RNF2	sp|Q99496|RING2_HUMAN E3 ubiquitin-protein ligase RING2 OS=Homo sapiens OX=9606 GN=RNF2 PE=1 SV=1	8	6	32.1	23.2	0.0539528
Q9ULK4	Q9ULK4	Mediator of RNA polymerase II transcription subunit 23	MED23	sp|Q9ULK4|MED23_HUMAN Mediator of RNA polymerase II transcription subunit 23 OS=Homo sapiens OX=9606 GN=MED23 PE=1 SV=2	10	10	8.2	8.2	0.0541542
Q13501	Q13501	Sequestosome-1	SQSTM1	sp|Q13501|SQSTM_HUMAN Sequestosome-1 OS=Homo sapiens OX=9606 GN=SQSTM1 PE=1 SV=1	17	17	66.6	66.6	0.0541872
Q5VT52	Q5VT52	Regulation of nuclear pre-mRNA domain-containing protein 2	RPRD2	sp|Q5VT52|RPRD2_HUMAN Regulation of nuclear pre-mRNA domain-containing protein 2 OS=Homo sapiens OX=9606 GN=RPRD2 PE=1 SV=1	5	5	4.8	4.8	0.0544276
Q9UPN6	Q9UPN6	Protein SCAF8	SCAF8	sp|Q9UPN6|SCAF8_HUMAN SR-related and CTD-associated factor 8 OS=Homo sapiens OX=9606 GN=SCAF8 PE=1 SV=1	8	6	9.6	8.1	0.0546658
Q6P2D0	Q6P2D0	Zinc finger protein 1 homolog	ZFP1	sp|Q6P2D0|ZFP1_HUMAN Zinc finger protein 1 homolog OS=Homo sapiens OX=9606 GN=ZFP1 PE=1 SV=2	1	1	2.9	2.9	0.0549535
Q7Z2T5	Q7Z2T5	TRMT1-like protein	TRMT1L	sp|Q7Z2T5|TRM1L_HUMAN TRMT1-like protein OS=Homo sapiens OX=9606 GN=TRMT1L PE=1 SV=2	5	5	12.7	12.7	0.0553534
Q13887	Q13887	Krueppel-like factor 5	KLF5	sp|Q13887|KLF5_HUMAN Krueppel-like factor 5 OS=Homo sapiens OX=9606 GN=KLF5 PE=1 SV=2	3	2	10.5	8.5	0.0558798
Q96MX3	Q96MX3	Zinc finger protein 48	ZNF48	sp|Q96MX3|ZNF48_HUMAN Zinc finger protein 48 OS=Homo sapiens OX=9606 GN=ZNF48 PE=1 SV=2	5	4	16.5	12.1	0.0559705
O43674	O43674	NADH dehydrogenase [ubiquinone] 1 beta subcomplex subunit 5, mitochondrial	NDUFB5	sp|O43674|NDUB5_HUMAN NADH dehydrogenase [ubiquinone] 1 beta subcomplex subunit 5, mitochondrial OS=Homo sapiens OX=9606 GN=NDUFB5 PE=1 SV=1	5	5	23.3	23.3	0.056322
Q13136	Q13136	Liprin-alpha-1	PPFIA1	sp|Q13136|LIPA1_HUMAN Liprin-alpha-1 OS=Homo sapiens OX=9606 GN=PPFIA1 PE=1 SV=1	1	1	0.7	0.7	0.0563288
Q9NZI7	Q9NZI7	Upstream-binding protein 1	UBP1	sp|Q9NZI7|UBIP1_HUMAN Upstream-binding protein 1 OS=Homo sapiens OX=9606 GN=UBP1 PE=1 SV=1	3	2	8.5	5.2	0.0564125
Q8N3X1	Q8N3X1	Formin-binding protein 4	FNBP4	sp|Q8N3X1|FNBP4_HUMAN Formin-binding protein 4 OS=Homo sapiens OX=9606 GN=FNBP4 PE=1 SV=3	5	5	5.2	5.2	0.0567037
Q9NQT5	Q9NQT5	Exosome complex component RRP40	EXOSC3	sp|Q9NQT5|EXOS3_HUMAN Exosome complex component RRP40 OS=Homo sapiens OX=9606 GN=EXOSC3 PE=1 SV=3	4	4	29.1	29.1	0.0568677
Q8NB50	Q8NB50	Zinc finger protein 62 homolog	ZFP62	sp|Q8NB50|ZFP62_HUMAN Zinc finger protein 62 homolog OS=Homo sapiens OX=9606 GN=ZFP62 PE=1 SV=3	6	5	7.1	6.1	0.0571675
Q16576	Q16576	Histone-binding protein RBBP7	RBBP7	sp|Q16576|RBBP7_HUMAN Histone-binding protein RBBP7 OS=Homo sapiens OX=9606 GN=RBBP7 PE=1 SV=1	12	6	40.5	28.2	0.0571753
Q14137	Q14137	Ribosome biogenesis protein BOP1	BOP1	sp|Q14137|BOP1_HUMAN Ribosome biogenesis protein BOP1 OS=Homo sapiens OX=9606 GN=BOP1 PE=1 SV=2	4	4	7.2	7.2	0.0572764
P26196	P26196	Probable ATP-dependent RNA helicase DDX6	DDX6	sp|P26196|DDX6_HUMAN Probable ATP-dependent RNA helicase DDX6 OS=Homo sapiens OX=9606 GN=DDX6 PE=1 SV=2	4	4	14.1	14.1	0.0578286
Q8NBU5	Q8NBU5	ATPase family AAA domain-containing protein 1	ATAD1	sp|Q8NBU5|ATAD1_HUMAN ATPase family AAA domain-containing protein 1 OS=Homo sapiens OX=9606 GN=ATAD1 PE=1 SV=1	1	1	5.5	5.5	0.0580792
P62899	P62899	60S ribosomal protein L31	RPL31	sp|P62899|RL31_HUMAN 60S ribosomal protein L31 OS=Homo sapiens OX=9606 GN=RPL31 PE=1 SV=1	6	6	39.2	39.2	0.059357
CON__P07477;P07477;Q8NHM4;P07478	CON__P07477;P07477;Q8NHM4;P07478	Trypsin-1;Alpha-trypsin chain 1;Alpha-trypsin chain 2;Putative trypsin-6;Trypsin-2	PRSS1;PRSS3P2;PRSS2	;sp|P07477|TRY1_HUMAN Trypsin-1 OS=Homo sapiens OX=9606 GN=PRSS1 PE=1 SV=1;sp|Q8NHM4|TRY6_HUMAN Putative trypsin-6 OS=Homo sapiens OX=9606 GN=PRSS3P2 PE=5 SV=2;sp|P07478|TRY2_HUMAN Trypsin-2 OS=Homo sapiens OX=9606 GN=PRSS2 PE=1 SV=1	2	2	12.1	12.1	0.0594314
Q16594;Q9HBM6	Q16594;Q9HBM6	Transcription initiation factor TFIID subunit 9;Transcription initiation factor TFIID subunit 9B	TAF9;TAF9B	sp|Q16594|TAF9_HUMAN Transcription initiation factor TFIID subunit 9 OS=Homo sapiens OX=9606 GN=TAF9 PE=1 SV=1;sp|Q9HBM6|TAF9B_HUMAN Transcription initiation factor TFIID subunit 9B OS=Homo sapiens OX=9606 GN=TAF9B PE=1 SV=1	3	3	15.2	15.2	0.059486
O15297	O15297	Protein phosphatase 1D	PPM1D	sp|O15297|PPM1D_HUMAN Protein phosphatase 1D OS=Homo sapiens OX=9606 GN=PPM1D PE=1 SV=1	3	3	6.9	6.9	0.0595961
P62424	P62424	60S ribosomal protein L7a	RPL7A	sp|P62424|RL7A_HUMAN 60S ribosomal protein L7a OS=Homo sapiens OX=9606 GN=RPL7A PE=1 SV=2	11	11	37.2	37.2	0.0603489
Q8IWS0	Q8IWS0	PHD finger protein 6	PHF6	sp|Q8IWS0|PHF6_HUMAN PHD finger protein 6 OS=Homo sapiens OX=9606 GN=PHF6 PE=1 SV=1	3	3	8.8	8.8	0.0606507
Q9BYG3	Q9BYG3	MKI67 FHA domain-interacting nucleolar phosphoprotein	NIFK	sp|Q9BYG3|MK67I_HUMAN MKI67 FHA domain-interacting nucleolar phosphoprotein OS=Homo sapiens OX=9606 GN=NIFK PE=1 SV=1	2	2	10.6	10.6	0.0606938
Q92621	Q92621	Nuclear pore complex protein Nup205	NUP205	sp|Q92621|NU205_HUMAN Nuclear pore complex protein Nup205 OS=Homo sapiens OX=9606 GN=NUP205 PE=1 SV=3	21	21	13.3	13.3	0.0611936
O60563	O60563	Cyclin-T1	CCNT1	sp|O60563|CCNT1_HUMAN Cyclin-T1 OS=Homo sapiens OX=9606 GN=CCNT1 PE=1 SV=1	11	11	18.9	18.9	0.0612461
Q9UNP9	Q9UNP9	Peptidyl-prolyl cis-trans isomerase E	PPIE	sp|Q9UNP9|PPIE_HUMAN Peptidyl-prolyl cis-trans isomerase E OS=Homo sapiens OX=9606 GN=PPIE PE=1 SV=1	2	2	12.3	12.3	0.0614383
P21675;Q8IZX4	P21675;Q8IZX4	Transcription initiation factor TFIID subunit 1;Transcription initiation factor TFIID subunit 1-like	TAF1;TAF1L	sp|P21675|TAF1_HUMAN Transcription initiation factor TFIID subunit 1 OS=Homo sapiens OX=9606 GN=TAF1 PE=1 SV=2;sp|Q8IZX4|TAF1L_HUMAN Transcription initiation factor TFIID subunit 1-like OS=Homo sapiens OX=9606 GN=TAF1L PE=1 SV=1	6	6	3.5	3.5	0.0620714
Q86VZ5	Q86VZ5	Phosphatidylcholine:ceramide cholinephosphotransferase 1	SGMS1	sp|Q86VZ5|SMS1_HUMAN Phosphatidylcholine:ceramide cholinephosphotransferase 1 OS=Homo sapiens OX=9606 GN=SGMS1 PE=1 SV=3	1	1	4.1	4.1	0.0620779
P11233;P11234	P11233;P11234	Ras-related protein Ral-A;Ras-related protein Ral-B	RALA;RALB	sp|P11233|RALA_HUMAN Ras-related protein Ral-A OS=Homo sapiens OX=9606 GN=RALA PE=1 SV=1;sp|P11234|RALB_HUMAN Ras-related protein Ral-B OS=Homo sapiens OX=9606 GN=RALB PE=1 SV=1	4	4	22.8	22.8	0.0633337
Q9BV38	Q9BV38	WD repeat-containing protein 18	WDR18	sp|Q9BV38|WDR18_HUMAN WD repeat-containing protein 18 OS=Homo sapiens OX=9606 GN=WDR18 PE=1 SV=2	11	11	32.4	32.4	0.0635927
Q9NY12	Q9NY12	H/ACA ribonucleoprotein complex subunit 1	GAR1	sp|Q9NY12|GAR1_HUMAN H/ACA ribonucleoprotein complex subunit 1 OS=Homo sapiens OX=9606 GN=GAR1 PE=1 SV=1	4	4	19.8	19.8	0.0636696
Q8NCN4	Q8NCN4	E3 ubiquitin-protein ligase RNF169	RNF169	sp|Q8NCN4|RN169_HUMAN E3 ubiquitin-protein ligase RNF169 OS=Homo sapiens OX=9606 GN=RNF169 PE=1 SV=2	2	2	6.5	6.5	0.0637445
Q7Z5K2	Q7Z5K2	Wings apart-like protein homolog	WAPAL	sp|Q7Z5K2|WAPL_HUMAN Wings apart-like protein homolog OS=Homo sapiens OX=9606 GN=WAPL PE=1 SV=1	10	10	12.3	12.3	0.0640779
Q9Y3T9	Q9Y3T9	Nucleolar complex protein 2 homolog	NOC2L	sp|Q9Y3T9|NOC2L_HUMAN Nucleolar complex protein 2 homolog OS=Homo sapiens OX=9606 GN=NOC2L PE=1 SV=4	13	13	17.9	17.9	0.0641083
P51991	P51991	Heterogeneous nuclear ribonucleoprotein A3	HNRNPA3	sp|P51991|ROA3_HUMAN Heterogeneous nuclear ribonucleoprotein A3 OS=Homo sapiens OX=9606 GN=HNRNPA3 PE=1 SV=2	14	14	40.2	40.2	0.064959
Q04941	Q04941	Proteolipid protein 2	PLP2	sp|Q04941|PLP2_HUMAN Proteolipid protein 2 OS=Homo sapiens OX=9606 GN=PLP2 PE=1 SV=1	1	1	8.6	8.6	0.0653114
CON__P02538;P02538	CON__P02538;P02538	Keratin, type II cytoskeletal 6A	KRT6A	;sp|P02538|K2C6A_HUMAN Keratin, type II cytoskeletal 6A OS=Homo sapiens OX=9606 GN=KRT6A PE=1 SV=3	36	1	52.5	1.8	0.0661596
P04156	P04156	Major prion protein	PRNP	sp|P04156|PRIO_HUMAN Major prion protein OS=Homo sapiens OX=9606 GN=PRNP PE=1 SV=1	1	1	4.7	4.7	0.0662001
Q14152	Q14152	Eukaryotic translation initiation factor 3 subunit A	EIF3A	sp|Q14152|EIF3A_HUMAN Eukaryotic translation initiation factor 3 subunit A OS=Homo sapiens OX=9606 GN=EIF3A PE=1 SV=1	7	7	8.2	8.2	0.066472
Q9H4L4	Q9H4L4	Sentrin-specific protease 3	SENP3	sp|Q9H4L4|SENP3_HUMAN Sentrin-specific protease 3 OS=Homo sapiens OX=9606 GN=SENP3 PE=1 SV=2	4	4	8.4	8.4	0.0665214
Q1KMD3	Q1KMD3	Heterogeneous nuclear ribonucleoprotein U-like protein 2	HNRNPUL2	sp|Q1KMD3|HNRL2_HUMAN Heterogeneous nuclear ribonucleoprotein U-like protein 2 OS=Homo sapiens OX=9606 GN=HNRNPUL2 PE=1 SV=1	20	20	31.6	31.6	0.0667296
Q01196	Q01196	Runt-related transcription factor 1	RUNX1	sp|Q01196|RUNX1_HUMAN Runt-related transcription factor 1 OS=Homo sapiens OX=9606 GN=RUNX1 PE=1 SV=3	7	7	19.4	19.4	0.0672448
Q9H0H5	Q9H0H5	Rac GTPase-activating protein 1	RACGAP1	sp|Q9H0H5|RGAP1_HUMAN Rac GTPase-activating protein 1 OS=Homo sapiens OX=9606 GN=RACGAP1 PE=1 SV=1	6	6	9.8	9.8	0.0675534
Q9Y3I0	Q9Y3I0	tRNA-splicing ligase RtcB homolog	RTCB	sp|Q9Y3I0|RTCB_HUMAN tRNA-splicing ligase RtcB homolog OS=Homo sapiens OX=9606 GN=RTCB PE=1 SV=1	19	19	48.7	48.7	0.0679687
P63241;Q9GZV4;Q6IS14	P63241	Eukaryotic translation initiation factor 5A-1	EIF5A	sp|P63241|IF5A1_HUMAN Eukaryotic translation initiation factor 5A-1 OS=Homo sapiens OX=9606 GN=EIF5A PE=1 SV=2	6	6	51.9	51.9	0.0680756
Q9BVJ6;Q5TAP6	Q9BVJ6	U3 small nucleolar RNA-associated protein 14 homolog A	UTP14A	sp|Q9BVJ6|UT14A_HUMAN U3 small nucleolar RNA-associated protein 14 homolog A OS=Homo sapiens OX=9606 GN=UTP14A PE=1 SV=1	7	7	12.2	12.2	0.0688165
Q8WVM7	Q8WVM7	Cohesin subunit SA-1	STAG1	sp|Q8WVM7|STAG1_HUMAN Cohesin subunit SA-1 OS=Homo sapiens OX=9606 GN=STAG1 PE=1 SV=3	7	4	7.1	4.8	0.0688332
Q6KC79	Q6KC79	Nipped-B-like protein	NIPBL	sp|Q6KC79|NIPBL_HUMAN Nipped-B-like protein OS=Homo sapiens OX=9606 GN=NIPBL PE=1 SV=2	3	3	1.6	1.6	0.0689176
Q9NQV6	Q9NQV6	PR domain zinc finger protein 10	PRDM10	sp|Q9NQV6|PRD10_HUMAN PR domain zinc finger protein 10 OS=Homo sapiens OX=9606 GN=PRDM10 PE=1 SV=3	1	1	1.4	1.4	0.0692435
P25398	P25398	40S ribosomal protein S12	RPS12	sp|P25398|RS12_HUMAN 40S ribosomal protein S12 OS=Homo sapiens OX=9606 GN=RPS12 PE=1 SV=3	3	3	36.4	36.4	0.0703492
P19404	P19404	NADH dehydrogenase [ubiquinone] flavoprotein 2, mitochondrial	NDUFV2	sp|P19404|NDUV2_HUMAN NADH dehydrogenase [ubiquinone] flavoprotein 2, mitochondrial OS=Homo sapiens OX=9606 GN=NDUFV2 PE=1 SV=2	3	3	17.3	17.3	0.0706339
Q9GZL7	Q9GZL7	Ribosome biogenesis protein WDR12	WDR12	sp|Q9GZL7|WDR12_HUMAN Ribosome biogenesis protein WDR12 OS=Homo sapiens OX=9606 GN=WDR12 PE=1 SV=2	3	3	12.8	12.8	0.0706717
P98175	P98175	RNA-binding protein 10	RBM10	sp|P98175|RBM10_HUMAN RNA-binding protein 10 OS=Homo sapiens OX=9606 GN=RBM10 PE=1 SV=3	19	17	23.7	22.2	0.0707686
Q9P2N5	Q9P2N5	RNA-binding protein 27	RBM27	sp|Q9P2N5|RBM27_HUMAN RNA-binding protein 27 OS=Homo sapiens OX=9606 GN=RBM27 PE=1 SV=2	13	12	18.3	17.2	0.0710408
P62937;P0DN26;A0A0B4J2A2;A0A075B767;A0A075B759;Q9Y536;F5H284;P0DN37	P62937	Peptidyl-prolyl cis-trans isomerase A;Peptidyl-prolyl cis-trans isomerase A, N-terminally processed	PPIA	sp|P62937|PPIA_HUMAN Peptidyl-prolyl cis-trans isomerase A OS=Homo sapiens OX=9606 GN=PPIA PE=1 SV=2	11	11	69.7	69.7	0.0716475
Q9UNQ2	Q9UNQ2	Probable dimethyladenosine transferase	DIMT1	sp|Q9UNQ2|DIM1_HUMAN Probable dimethyladenosine transferase OS=Homo sapiens OX=9606 GN=DIMT1 PE=1 SV=1	8	8	24.6	24.6	0.0717434
P40938	P40938	Replication factor C subunit 3	RFC3	sp|P40938|RFC3_HUMAN Replication factor C subunit 3 OS=Homo sapiens OX=9606 GN=RFC3 PE=1 SV=2	10	10	32	32	0.0720492
Q9Y5K5	Q9Y5K5	Ubiquitin carboxyl-terminal hydrolase isozyme L5	UCHL5	sp|Q9Y5K5|UCHL5_HUMAN Ubiquitin carboxyl-terminal hydrolase isozyme L5 OS=Homo sapiens OX=9606 GN=UCHL5 PE=1 SV=3	1	1	2.4	2.4	0.0720972
P10075	P10075	Zinc finger protein GLI4	GLI4	sp|P10075|GLI4_HUMAN Zinc finger protein GLI4 OS=Homo sapiens OX=9606 GN=GLI4 PE=1 SV=2	1	1	3.5	3.5	0.0722434
P49792;O14715;Q99666;P0DJD0;P0DJD1	P49792	E3 SUMO-protein ligase RanBP2	RANBP2	sp|P49792|RBP2_HUMAN E3 SUMO-protein ligase RanBP2 OS=Homo sapiens OX=9606 GN=RANBP2 PE=1 SV=2	83	57	35.9	25.4	0.0723474
Q5JTH9	Q5JTH9	RRP12-like protein	RRP12	sp|Q5JTH9|RRP12_HUMAN RRP12-like protein OS=Homo sapiens OX=9606 GN=RRP12 PE=1 SV=2	23	23	23	23	0.0724317
P33240	P33240	Cleavage stimulation factor subunit 2	CSTF2	sp|P33240|CSTF2_HUMAN Cleavage stimulation factor subunit 2 OS=Homo sapiens OX=9606 GN=CSTF2 PE=1 SV=1	6	3	15.8	7.6	0.0731708
P52701	P52701	DNA mismatch repair protein Msh6	MSH6	sp|P52701|MSH6_HUMAN DNA mismatch repair protein Msh6 OS=Homo sapiens OX=9606 GN=MSH6 PE=1 SV=2	7	7	6.5	6.5	0.0744214
Q03701	Q03701	CCAAT/enhancer-binding protein zeta	CEBPZ	sp|Q03701|CEBPZ_HUMAN CCAAT/enhancer-binding protein zeta OS=Homo sapiens OX=9606 GN=CEBPZ PE=1 SV=3	13	13	15.7	15.7	0.0749593
P51531	P51531	Probable global transcription activator SNF2L2	SMARCA2	sp|P51531|SMCA2_HUMAN Probable global transcription activator SNF2L2 OS=Homo sapiens OX=9606 GN=SMARCA2 PE=1 SV=2	18	1	11.7	1.2	0.0754758
Q8IVF2	Q8IVF2	Protein AHNAK2	AHNAK2	sp|Q8IVF2|AHNK2_HUMAN Protein AHNAK2 OS=Homo sapiens OX=9606 GN=AHNAK2 PE=1 SV=2	40	39	22.2	21.8	0.0761525
P42224	P42224	Signal transducer and activator of transcription 1-alpha/beta	STAT1	sp|P42224|STAT1_HUMAN Signal transducer and activator of transcription 1-alpha/beta OS=Homo sapiens OX=9606 GN=STAT1 PE=1 SV=2	2	2	3.2	3.2	0.0761704
P61978	P61978	Heterogeneous nuclear ribonucleoprotein K	HNRNPK	sp|P61978|HNRPK_HUMAN Heterogeneous nuclear ribonucleoprotein K OS=Homo sapiens OX=9606 GN=HNRNPK PE=1 SV=1	27	27	68	68	0.0762135
Q9UBB5	Q9UBB5	Methyl-CpG-binding domain protein 2	MBD2	sp|Q9UBB5|MBD2_HUMAN Methyl-CpG-binding domain protein 2 OS=Homo sapiens OX=9606 GN=MBD2 PE=1 SV=1	4	4	18.2	18.2	0.0763897
Q9BZK7;Q9BQ87;O60907	Q9BZK7;Q9BQ87;O60907	F-box-like/WD repeat-containing protein TBL1XR1;F-box-like/WD repeat-containing protein TBL1Y;F-box-like/WD repeat-containing protein TBL1X	TBL1XR1;TBL1Y;TBL1X	sp|Q9BZK7|TBL1R_HUMAN F-box-like/WD repeat-containing protein TBL1XR1 OS=Homo sapiens OX=9606 GN=TBL1XR1 PE=1 SV=1;sp|Q9BQ87|TBL1Y_HUMAN F-box-like/WD repeat-containing protein TBL1Y OS=Homo sapiens OX=9606 GN=TBL1Y PE=1 SV=1;sp|O60907|TBL1X_HUMAN F-box-li	8	8	24.1	24.1	0.0766272
P62879;Q9HAV0;Q9BRK4	P62879	Guanine nucleotide-binding protein G(I)/G(S)/G(T) subunit beta-2	GNB2	sp|P62879|GBB2_HUMAN Guanine nucleotide-binding protein G(I)/G(S)/G(T) subunit beta-2 OS=Homo sapiens OX=9606 GN=GNB2 PE=1 SV=3	15	9	50.9	29.7	0.0767774
P14854	P14854	Cytochrome c oxidase subunit 6B1	COX6B1	sp|P14854|CX6B1_HUMAN Cytochrome c oxidase subunit 6B1 OS=Homo sapiens OX=9606 GN=COX6B1 PE=1 SV=2	3	3	30.2	30.2	0.0774819
P04843	P04843	Dolichyl-diphosphooligosaccharide--protein glycosyltransferase subunit 1	RPN1	sp|P04843|RPN1_HUMAN Dolichyl-diphosphooligosaccharide--protein glycosyltransferase subunit 1 OS=Homo sapiens OX=9606 GN=RPN1 PE=1 SV=1	19	19	41.7	41.7	0.0775567
Q9H1B7	Q9H1B7	Interferon regulatory factor 2-binding protein-like	IRF2BPL	sp|Q9H1B7|I2BPL_HUMAN Probable E3 ubiquitin-protein ligase IRF2BPL OS=Homo sapiens OX=9606 GN=IRF2BPL PE=1 SV=1	1	1	2.5	2.5	0.0778321
P05141;Q9H0C2	P05141	ADP/ATP translocase 2;ADP/ATP translocase 2, N-terminally processed	SLC25A5	sp|P05141|ADT2_HUMAN ADP/ATP translocase 2 OS=Homo sapiens OX=9606 GN=SLC25A5 PE=1 SV=7	13	7	35.2	19.5	0.0778587
CON__P06868	CON__P06868				2	2	2.8	2.8	0.0781891
P24534	P24534	Elongation factor 1-beta	EEF1B2	sp|P24534|EF1B_HUMAN Elongation factor 1-beta OS=Homo sapiens OX=9606 GN=EEF1B2 PE=1 SV=3	4	4	32	32	0.0786196
Q07157	Q07157	Tight junction protein ZO-1	TJP1	sp|Q07157|ZO1_HUMAN Tight junction protein ZO-1 OS=Homo sapiens OX=9606 GN=TJP1 PE=1 SV=3	20	20	15.4	15.4	0.0794425
Q9H0H0	Q9H0H0	Integrator complex subunit 2	INTS2	sp|Q9H0H0|INT2_HUMAN Integrator complex subunit 2 OS=Homo sapiens OX=9606 GN=INTS2 PE=1 SV=2	7	7	9	9	0.0798567
O95785	O95785	Protein Wiz	WIZ	sp|O95785|WIZ_HUMAN Protein Wiz OS=Homo sapiens OX=9606 GN=WIZ PE=1 SV=2	5	5	3.9	3.9	0.0799711
P18583	P18583	Protein SON	SON	sp|P18583|SON_HUMAN Protein SON OS=Homo sapiens OX=9606 GN=SON PE=1 SV=4	35	35	24.5	24.5	0.0800758
A0A0C4DH38	A0A0C4DH38		IGHV5-51	sp|A0A0C4DH38|HV551_HUMAN Immunoglobulin heavy variable 5-51 OS=Homo sapiens OX=9606 GN=IGHV5-51 PE=3 SV=1	1	1	9.4	9.4	0.0802051
P08727	P08727	Keratin, type I cytoskeletal 19	KRT19	sp|P08727|K1C19_HUMAN Keratin, type I cytoskeletal 19 OS=Homo sapiens OX=9606 GN=KRT19 PE=1 SV=4	84	2	100	9.8	0.0802252
O75146	O75146	Huntingtin-interacting protein 1-related protein	HIP1R	sp|O75146|HIP1R_HUMAN Huntingtin-interacting protein 1-related protein OS=Homo sapiens OX=9606 GN=HIP1R PE=1 SV=2	2	2	2.5	2.5	0.080896
Q86Y39	Q86Y39	NADH dehydrogenase [ubiquinone] 1 alpha subcomplex subunit 11	NDUFA11	sp|Q86Y39|NDUAB_HUMAN NADH dehydrogenase [ubiquinone] 1 alpha subcomplex subunit 11 OS=Homo sapiens OX=9606 GN=NDUFA11 PE=1 SV=3	3	3	34.8	34.8	0.0813915
P53007	P53007	Tricarboxylate transport protein, mitochondrial	SLC25A1	sp|P53007|TXTP_HUMAN Tricarboxylate transport protein, mitochondrial OS=Homo sapiens OX=9606 GN=SLC25A1 PE=1 SV=2	4	4	22.5	22.5	0.08239
Q8WUD4	Q8WUD4	Coiled-coil domain-containing protein 12	CCDC12	sp|Q8WUD4|CCD12_HUMAN Coiled-coil domain-containing protein 12 OS=Homo sapiens OX=9606 GN=CCDC12 PE=1 SV=1	3	3	22.3	22.3	0.0826787
Q8WUU5	Q8WUU5	GATA zinc finger domain-containing protein 1	GATAD1	sp|Q8WUU5|GATD1_HUMAN GATA zinc finger domain-containing protein 1 OS=Homo sapiens OX=9606 GN=GATAD1 PE=1 SV=1	2	2	11.5	11.5	0.083048
Q8WUZ0;Q9BQE9;Q4VC05	Q8WUZ0	B-cell CLL/lymphoma 7 protein family member C	BCL7C	sp|Q8WUZ0|BCL7C_HUMAN B-cell CLL/lymphoma 7 protein family member C OS=Homo sapiens OX=9606 GN=BCL7C PE=1 SV=3	4	4	21.7	21.7	0.083463
O00422	O00422	Histone deacetylase complex subunit SAP18	SAP18	sp|O00422|SAP18_HUMAN Histone deacetylase complex subunit SAP18 OS=Homo sapiens OX=9606 GN=SAP18 PE=1 SV=1	8	8	48.4	48.4	0.0835181
Q3ZCM7	Q3ZCM7	Tubulin beta-8 chain	TUBB8	sp|Q3ZCM7|TBB8_HUMAN Tubulin beta-8 chain OS=Homo sapiens OX=9606 GN=TUBB8 PE=1 SV=2	8	2	20.7	7.4	0.0837633
Q06830;Q13162	Q06830	Peroxiredoxin-1	PRDX1	sp|Q06830|PRDX1_HUMAN Peroxiredoxin-1 OS=Homo sapiens OX=9606 GN=PRDX1 PE=1 SV=1	13	12	61.3	55.8	0.0839323
P61009	P61009	Signal peptidase complex subunit 3	SPCS3	sp|P61009|SPCS3_HUMAN Signal peptidase complex subunit 3 OS=Homo sapiens OX=9606 GN=SPCS3 PE=1 SV=1	3	3	15.6	15.6	0.0841653
Q16186	Q16186	Proteasomal ubiquitin receptor ADRM1	ADRM1	sp|Q16186|ADRM1_HUMAN Proteasomal ubiquitin receptor ADRM1 OS=Homo sapiens OX=9606 GN=ADRM1 PE=1 SV=2	2	2	4.4	4.4	0.0843603
P04406;O14556	P04406	Glyceraldehyde-3-phosphate dehydrogenase	GAPDH	sp|P04406|G3P_HUMAN Glyceraldehyde-3-phosphate dehydrogenase OS=Homo sapiens OX=9606 GN=GAPDH PE=1 SV=3	17	17	71.3	71.3	0.0853228
Q15072;Q3ZCT1	Q15072	Zinc finger protein OZF	ZNF146	sp|Q15072|OZF_HUMAN Zinc finger protein OZF OS=Homo sapiens OX=9606 GN=ZNF146 PE=1 SV=2	5	3	14.7	8.2	0.0854541
Q15293	Q15293	Reticulocalbin-1	RCN1	sp|Q15293|RCN1_HUMAN Reticulocalbin-1 OS=Homo sapiens OX=9606 GN=RCN1 PE=1 SV=1	5	5	18.7	18.7	0.0863436
P55735	P55735	Protein SEC13 homolog	SEC13	sp|P55735|SEC13_HUMAN Protein SEC13 homolog OS=Homo sapiens OX=9606 GN=SEC13 PE=1 SV=3	2	2	15.2	15.2	0.0869499
Q8NFH4	Q8NFH4	Nucleoporin Nup37	NUP37	sp|Q8NFH4|NUP37_HUMAN Nucleoporin Nup37 OS=Homo sapiens OX=9606 GN=NUP37 PE=1 SV=1	2	2	8.9	8.9	0.0871222
P40937	P40937	Replication factor C subunit 5	RFC5	sp|P40937|RFC5_HUMAN Replication factor C subunit 5 OS=Homo sapiens OX=9606 GN=RFC5 PE=1 SV=1	14	14	50	50	0.0871548
Q13547	Q13547	Histone deacetylase 1	HDAC1	sp|Q13547|HDAC1_HUMAN Histone deacetylase 1 OS=Homo sapiens OX=9606 GN=HDAC1 PE=1 SV=1	17	13	45.4	36.1	0.0874458
Q13427	Q13427	Peptidyl-prolyl cis-trans isomerase G	PPIG	sp|Q13427|PPIG_HUMAN Peptidyl-prolyl cis-trans isomerase G OS=Homo sapiens OX=9606 GN=PPIG PE=1 SV=2	4	4	4.4	4.4	0.089153
O75586	O75586	Mediator of RNA polymerase II transcription subunit 6	MED6	sp|O75586|MED6_HUMAN Mediator of RNA polymerase II transcription subunit 6 OS=Homo sapiens OX=9606 GN=MED6 PE=1 SV=2	2	2	7.3	7.3	0.0892921
P07305	P07305	Histone H1.0;Histone H1.0, N-terminally processed	H1F0	sp|P07305|H10_HUMAN Histone H1.0 OS=Homo sapiens OX=9606 GN=H1F0 PE=1 SV=3	5	5	27.3	27.3	0.0901189
P35659	P35659	Protein DEK	DEK	sp|P35659|DEK_HUMAN Protein DEK OS=Homo sapiens OX=9606 GN=DEK PE=1 SV=1	1	1	3.5	3.5	0.091602
CON__Q3KNV1;P08729	CON__Q3KNV1;P08729	Keratin, type II cytoskeletal 7	KRT7	;sp|P08729|K2C7_HUMAN Keratin, type II cytoskeletal 7 OS=Homo sapiens OX=9606 GN=KRT7 PE=1 SV=5	32	1	61.8	2.1	0.0917496
Q86U38	Q86U38	Nucleolar protein 9	NOP9	sp|Q86U38|NOP9_HUMAN Nucleolar protein 9 OS=Homo sapiens OX=9606 GN=NOP9 PE=1 SV=1	4	4	7.9	7.9	0.0942269
Q96ES7	Q96ES7	SAGA-associated factor 29 homolog	CCDC101	sp|Q96ES7|SGF29_HUMAN SAGA-associated factor 29 OS=Homo sapiens OX=9606 GN=SGF29 PE=1 SV=1	2	2	11.9	11.9	0.0943912
Q15717;Q12926;P26378	Q15717	ELAV-like protein 1	ELAVL1	sp|Q15717|ELAV1_HUMAN ELAV-like protein 1 OS=Homo sapiens OX=9606 GN=ELAVL1 PE=1 SV=2	14	14	47.9	47.9	0.0951201
Q9BXY0	Q9BXY0	Protein MAK16 homolog	MAK16	sp|Q9BXY0|MAK16_HUMAN Protein MAK16 homolog OS=Homo sapiens OX=9606 GN=MAK16 PE=1 SV=2	2	2	10.7	10.7	0.0954664
A6NKT7;Q7Z3J3	A6NKT7;Q7Z3J3	RanBP2-like and GRIP domain-containing protein 3;RanBP2-like and GRIP domain-containing protein 4	RGPD3;RGPD4	sp|A6NKT7|RGPD3_HUMAN RanBP2-like and GRIP domain-containing protein 3 OS=Homo sapiens OX=9606 GN=RGPD3 PE=3 SV=2;sp|Q7Z3J3|RGPD4_HUMAN RanBP2-like and GRIP domain-containing protein 4 OS=Homo sapiens OX=9606 GN=RGPD4 PE=2 SV=3	27	1	20	0.7	0.0955691
Q15366;P57721;P57723	Q15366	Poly(rC)-binding protein 2	PCBP2	sp|Q15366|PCBP2_HUMAN Poly(rC)-binding protein 2 OS=Homo sapiens OX=9606 GN=PCBP2 PE=1 SV=1	11	7	43.8	33.2	0.096096
P42166	P42166	Lamina-associated polypeptide 2, isoform alpha;Thymopoietin;Thymopentin	TMPO	sp|P42166|LAP2A_HUMAN Lamina-associated polypeptide 2, isoform alpha OS=Homo sapiens OX=9606 GN=TMPO PE=1 SV=2	15	7	32	13.5	0.0965367
O94842;O15405;Q96NM4;O94900	O94842;O15405	TOX high mobility group box family member 4;TOX high mobility group box family member 3	TOX4;TOX3	sp|O94842|TOX4_HUMAN TOX high mobility group box family member 4 OS=Homo sapiens OX=9606 GN=TOX4 PE=1 SV=1;sp|O15405|TOX3_HUMAN TOX high mobility group box family member 3 OS=Homo sapiens OX=9606 GN=TOX3 PE=1 SV=2	4	4	7.6	7.6	0.0969416
O00571;O15523;Q9NQI0	O00571;O15523	ATP-dependent RNA helicase DDX3X;ATP-dependent RNA helicase DDX3Y	DDX3X;DDX3Y	sp|O00571|DDX3X_HUMAN ATP-dependent RNA helicase DDX3X OS=Homo sapiens OX=9606 GN=DDX3X PE=1 SV=3;sp|O15523|DDX3Y_HUMAN ATP-dependent RNA helicase DDX3Y OS=Homo sapiens OX=9606 GN=DDX3Y PE=1 SV=2	27	26	49.4	47.7	0.0991881
P46060	P46060	Ran GTPase-activating protein 1	RANGAP1	sp|P46060|RAGP1_HUMAN Ran GTPase-activating protein 1 OS=Homo sapiens OX=9606 GN=RANGAP1 PE=1 SV=1	21	21	46.8	46.8	0.0995173
Q05519	Q05519	Serine/arginine-rich splicing factor 11	SRSF11	sp|Q05519|SRS11_HUMAN Serine/arginine-rich splicing factor 11 OS=Homo sapiens OX=9606 GN=SRSF11 PE=1 SV=1	4	4	12.4	12.4	0.0995765
Q03164	Q03164	Histone-lysine N-methyltransferase 2A;MLL cleavage product N320;MLL cleavage product C180	KMT2A	sp|Q03164|KMT2A_HUMAN Histone-lysine N-methyltransferase 2A OS=Homo sapiens OX=9606 GN=KMT2A PE=1 SV=5	3	3	1.1	1.1	0.0997042
Q9NTJ3	Q9NTJ3	Structural maintenance of chromosomes protein 4	SMC4	sp|Q9NTJ3|SMC4_HUMAN Structural maintenance of chromosomes protein 4 OS=Homo sapiens OX=9606 GN=SMC4 PE=1 SV=2	5	5	6.4	6.4	0.100097
P33993	P33993	DNA replication licensing factor MCM7	MCM7	sp|P33993|MCM7_HUMAN DNA replication licensing factor MCM7 OS=Homo sapiens OX=9606 GN=MCM7 PE=1 SV=4	35	35	59.2	59.2	0.100126
P12268;P20839	P12268	Inosine-5-monophosphate dehydrogenase 2	IMPDH2	sp|P12268|IMDH2_HUMAN Inosine-5-monophosphate dehydrogenase 2 OS=Homo sapiens OX=9606 GN=IMPDH2 PE=1 SV=2	16	16	40.3	40.3	0.100391
Q9NZ01	Q9NZ01	Very-long-chain enoyl-CoA reductase	TECR	sp|Q9NZ01|TECR_HUMAN Very-long-chain enoyl-CoA reductase OS=Homo sapiens OX=9606 GN=TECR PE=1 SV=1	4	4	12.7	12.7	0.101424
P38159;Q96E39;O75526;Q8N7X1	P38159;Q96E39	RNA-binding motif protein, X chromosome;RNA-binding motif protein, X chromosome, N-terminally processed;RNA binding motif protein, X-linked-like-1	RBMX;RBMXL1	sp|P38159|RBMX_HUMAN RNA-binding motif protein, X chromosome OS=Homo sapiens OX=9606 GN=RBMX PE=1 SV=3;sp|Q96E39|RMXL1_HUMAN RNA binding motif protein, X-linked-like-1 OS=Homo sapiens OX=9606 GN=RBMXL1 PE=1 SV=1	19	18	45.5	43.7	0.102625
Q04837	Q04837	Single-stranded DNA-binding protein, mitochondrial	SSBP1	sp|Q04837|SSBP_HUMAN Single-stranded DNA-binding protein, mitochondrial OS=Homo sapiens OX=9606 GN=SSBP1 PE=1 SV=1	10	10	68.9	68.9	0.102997
P07195	P07195	L-lactate dehydrogenase B chain	LDHB	sp|P07195|LDHB_HUMAN L-lactate dehydrogenase B chain OS=Homo sapiens OX=9606 GN=LDHB PE=1 SV=2	2	2	6.9	6.9	0.103613
P61163	P61163	Alpha-centractin	ACTR1A	sp|P61163|ACTZ_HUMAN Alpha-centractin OS=Homo sapiens OX=9606 GN=ACTR1A PE=1 SV=1	3	2	15.2	10.1	0.104087
Q8IY81	Q8IY81	pre-rRNA processing protein FTSJ3	FTSJ3	sp|Q8IY81|SPB1_HUMAN pre-rRNA 2-O-ribose RNA methyltransferase FTSJ3 OS=Homo sapiens OX=9606 GN=FTSJ3 PE=1 SV=2	10	10	16.8	16.8	0.104481
Q8N1F7	Q8N1F7	Nuclear pore complex protein Nup93	NUP93	sp|Q8N1F7|NUP93_HUMAN Nuclear pore complex protein Nup93 OS=Homo sapiens OX=9606 GN=NUP93 PE=1 SV=2	37	37	54.7	54.7	0.104624
Q96L91	Q96L91	E1A-binding protein p400	EP400	sp|Q96L91|EP400_HUMAN E1A-binding protein p400 OS=Homo sapiens OX=9606 GN=EP400 PE=1 SV=4	8	8	2.8	2.8	0.104976
Q9H9Y6	Q9H9Y6	DNA-directed RNA polymerase I subunit RPA2	POLR1B	sp|Q9H9Y6|RPA2_HUMAN DNA-directed RNA polymerase I subunit RPA2 OS=Homo sapiens OX=9606 GN=POLR1B PE=1 SV=2	7	7	7.3	7.3	0.105502
P49916	P49916	DNA ligase 3	LIG3	sp|P49916|DNLI3_HUMAN DNA ligase 3 OS=Homo sapiens OX=9606 GN=LIG3 PE=1 SV=2	4	4	3.8	3.8	0.105556
P12956	P12956	X-ray repair cross-complementing protein 6	XRCC6	sp|P12956|XRCC6_HUMAN X-ray repair cross-complementing protein 6 OS=Homo sapiens OX=9606 GN=XRCC6 PE=1 SV=2	26	26	48.4	48.4	0.105559
Q9UJX2	Q9UJX2	Cell division cycle protein 23 homolog	CDC23	sp|Q9UJX2|CDC23_HUMAN Cell division cycle protein 23 homolog OS=Homo sapiens OX=9606 GN=CDC23 PE=1 SV=3	3	3	5.4	5.4	0.106594
P25705	P25705	ATP synthase subunit alpha, mitochondrial	ATP5A1	sp|P25705|ATPA_HUMAN ATP synthase subunit alpha, mitochondrial OS=Homo sapiens OX=9606 GN=ATP5F1A PE=1 SV=1	21	21	47.2	47.2	0.106722
Q9BRQ6	Q9BRQ6	MICOS complex subunit MIC25	CHCHD6	sp|Q9BRQ6|MIC25_HUMAN MICOS complex subunit MIC25 OS=Homo sapiens OX=9606 GN=CHCHD6 PE=1 SV=1	4	4	24.7	24.7	0.106827
O43929;CON__Q2YDI2;Q96NJ5	O43929;CON__Q2YDI2	Origin recognition complex subunit 4	ORC4	sp|O43929|ORC4_HUMAN Origin recognition complex subunit 4 OS=Homo sapiens OX=9606 GN=ORC4 PE=1 SV=2;	4	4	9.6	9.6	0.107263
P28288	P28288	ATP-binding cassette sub-family D member 3	ABCD3	sp|P28288|ABCD3_HUMAN ATP-binding cassette sub-family D member 3 OS=Homo sapiens OX=9606 GN=ABCD3 PE=1 SV=1	4	4	7.3	7.3	0.107342
Q8WYP5	Q8WYP5	Protein ELYS	AHCTF1	sp|Q8WYP5|ELYS_HUMAN Protein ELYS OS=Homo sapiens OX=9606 GN=AHCTF1 PE=1 SV=3	35	35	23.5	23.5	0.107879
Q08170	Q08170	Serine/arginine-rich splicing factor 4	SRSF4	sp|Q08170|SRSF4_HUMAN Serine/arginine-rich splicing factor 4 OS=Homo sapiens OX=9606 GN=SRSF4 PE=1 SV=2	8	4	16.8	8.7	0.108692
Q9Y2X0	Q9Y2X0	Mediator of RNA polymerase II transcription subunit 16	MED16	sp|Q9Y2X0|MED16_HUMAN Mediator of RNA polymerase II transcription subunit 16 OS=Homo sapiens OX=9606 GN=MED16 PE=1 SV=2	6	6	8.2	8.2	0.108903
P22570	P22570	NADPH:adrenodoxin oxidoreductase, mitochondrial	FDXR	sp|P22570|ADRO_HUMAN NADPH:adrenodoxin oxidoreductase, mitochondrial OS=Homo sapiens OX=9606 GN=FDXR PE=1 SV=3	4	4	11.4	11.4	0.112375
Q86XK2	Q86XK2	F-box only protein 11	FBXO11	sp|Q86XK2|FBX11_HUMAN F-box only protein 11 OS=Homo sapiens OX=9606 GN=FBXO11 PE=1 SV=3	2	2	3.1	3.1	0.112984
Q14258	Q14258	E3 ubiquitin/ISG15 ligase TRIM25	TRIM25	sp|Q14258|TRI25_HUMAN E3 ubiquitin/ISG15 ligase TRIM25 OS=Homo sapiens OX=9606 GN=TRIM25 PE=1 SV=2	3	3	7.8	7.8	0.113599
Q9UH99	Q9UH99	SUN domain-containing protein 2	SUN2	sp|Q9UH99|SUN2_HUMAN SUN domain-containing protein 2 OS=Homo sapiens OX=9606 GN=SUN2 PE=1 SV=3	11	11	22.7	22.7	0.114141
O95391	O95391	Pre-mRNA-splicing factor SLU7	SLU7	sp|O95391|SLU7_HUMAN Pre-mRNA-splicing factor SLU7 OS=Homo sapiens OX=9606 GN=SLU7 PE=1 SV=2	5	5	12.5	12.5	0.114541
P10301	P10301	Ras-related protein R-Ras	RRAS	sp|P10301|RRAS_HUMAN Ras-related protein R-Ras OS=Homo sapiens OX=9606 GN=RRAS PE=1 SV=1	4	2	21.1	8.7	0.115351
Q9C0F3	Q9C0F3	Zinc finger protein 436	ZNF436	sp|Q9C0F3|ZN436_HUMAN Zinc finger protein 436 OS=Homo sapiens OX=9606 GN=ZNF436 PE=1 SV=2	1	1	5.1	5.1	0.116508
O14980	O14980	Exportin-1	XPO1	sp|O14980|XPO1_HUMAN Exportin-1 OS=Homo sapiens OX=9606 GN=XPO1 PE=1 SV=1	25	25	31.6	31.6	0.117361
P00966	P00966	Argininosuccinate synthase	ASS1	sp|P00966|ASSY_HUMAN Argininosuccinate synthase OS=Homo sapiens OX=9606 GN=ASS1 PE=1 SV=2	23	23	68	68	0.118663
P30050	P30050	60S ribosomal protein L12	RPL12	sp|P30050|RL12_HUMAN 60S ribosomal protein L12 OS=Homo sapiens OX=9606 GN=RPL12 PE=1 SV=1	5	5	45.5	45.5	0.119355
Q6ZMZ3	Q6ZMZ3	Nesprin-3	SYNE3	sp|Q6ZMZ3|SYNE3_HUMAN Nesprin-3 OS=Homo sapiens OX=9606 GN=SYNE3 PE=1 SV=2	2	2	2.5	2.5	0.119755
P68104;Q5VTE0;Q05639	P68104;Q5VTE0	Elongation factor 1-alpha 1;Putative elongation factor 1-alpha-like 3	EEF1A1;EEF1A1P5	sp|P68104|EF1A1_HUMAN Elongation factor 1-alpha 1 OS=Homo sapiens OX=9606 GN=EEF1A1 PE=1 SV=1;sp|Q5VTE0|EF1A3_HUMAN Putative elongation factor 1-alpha-like 3 OS=Homo sapiens OX=9606 GN=EEF1A1P5 PE=5 SV=1	21	21	65.2	65.2	0.120407
O75821	O75821	Eukaryotic translation initiation factor 3 subunit G	EIF3G	sp|O75821|EIF3G_HUMAN Eukaryotic translation initiation factor 3 subunit G OS=Homo sapiens OX=9606 GN=EIF3G PE=1 SV=2	1	1	4.1	4.1	0.120539
Q07020	Q07020	60S ribosomal protein L18	RPL18	sp|Q07020|RL18_HUMAN 60S ribosomal protein L18 OS=Homo sapiens OX=9606 GN=RPL18 PE=1 SV=2	5	5	30.9	30.9	0.120739
Q9BRD0	Q9BRD0	BUD13 homolog	BUD13	sp|Q9BRD0|BUD13_HUMAN BUD13 homolog OS=Homo sapiens OX=9606 GN=BUD13 PE=1 SV=1	2	2	3.9	3.9	0.120857
O14709	O14709	Zinc finger protein 197	ZNF197	sp|O14709|ZN197_HUMAN Zinc finger protein 197 OS=Homo sapiens OX=9606 GN=ZNF197 PE=2 SV=1	2	2	2	2	0.121615
Q9H0U9	Q9H0U9	Testis-specific Y-encoded-like protein 1	TSPYL1	sp|Q9H0U9|TSYL1_HUMAN Testis-specific Y-encoded-like protein 1 OS=Homo sapiens OX=9606 GN=TSPYL1 PE=1 SV=3	6	6	21.1	21.1	0.121873
P35226;P35227	P35226;P35227	Polycomb complex protein BMI-1;Polycomb group RING finger protein 2	BMI1;PCGF2	sp|P35226|BMI1_HUMAN Polycomb complex protein BMI-1 OS=Homo sapiens OX=9606 GN=BMI1 PE=1 SV=2;sp|P35227|PCGF2_HUMAN Polycomb group RING finger protein 2 OS=Homo sapiens OX=9606 GN=PCGF2 PE=1 SV=1	2	2	4.6	4.6	0.122333
P17028	P17028	Zinc finger protein 24	ZNF24	sp|P17028|ZNF24_HUMAN Zinc finger protein 24 OS=Homo sapiens OX=9606 GN=ZNF24 PE=1 SV=4	7	7	28.8	28.8	0.122897
Q15287	Q15287	RNA-binding protein with serine-rich domain 1	RNPS1	sp|Q15287|RNPS1_HUMAN RNA-binding protein with serine-rich domain 1 OS=Homo sapiens OX=9606 GN=RNPS1 PE=1 SV=1	5	5	23.3	23.3	0.123541
O43684	O43684	Mitotic checkpoint protein BUB3	BUB3	sp|O43684|BUB3_HUMAN Mitotic checkpoint protein BUB3 OS=Homo sapiens OX=9606 GN=BUB3 PE=1 SV=1	7	7	26.5	26.5	0.12356
Q9ULU4	Q9ULU4	Protein kinase C-binding protein 1	ZMYND8	sp|Q9ULU4|PKCB1_HUMAN Protein kinase C-binding protein 1 OS=Homo sapiens OX=9606 GN=ZMYND8 PE=1 SV=2	10	10	9.9	9.9	0.123606
P08238;Q58FF7	P08238	Heat shock protein HSP 90-beta	HSP90AB1	sp|P08238|HS90B_HUMAN Heat shock protein HSP 90-beta OS=Homo sapiens OX=9606 GN=HSP90AB1 PE=1 SV=4	31	18	55.1	35.6	0.123847
Q16718	Q16718	NADH dehydrogenase [ubiquinone] 1 alpha subcomplex subunit 5	NDUFA5	sp|Q16718|NDUA5_HUMAN NADH dehydrogenase [ubiquinone] 1 alpha subcomplex subunit 5 OS=Homo sapiens OX=9606 GN=NDUFA5 PE=1 SV=3	3	3	38.8	38.8	0.124804
P56134	P56134	ATP synthase subunit f, mitochondrial	ATP5J2	sp|P56134|ATPK_HUMAN ATP synthase subunit f, mitochondrial OS=Homo sapiens OX=9606 GN=ATP5MF PE=1 SV=3	2	2	25.5	25.5	0.125679
Q9Y221	Q9Y221	60S ribosome subunit biogenesis protein NIP7 homolog	NIP7	sp|Q9Y221|NIP7_HUMAN 60S ribosome subunit biogenesis protein NIP7 homolog OS=Homo sapiens OX=9606 GN=NIP7 PE=1 SV=1	2	2	13.3	13.3	0.126301
P27348	P27348	14-3-3 protein theta	YWHAQ	sp|P27348|1433T_HUMAN 14-3-3 protein theta OS=Homo sapiens OX=9606 GN=YWHAQ PE=1 SV=1	3	1	15.1	7.8	0.130379
Q9HCM1	Q9HCM1	Uncharacterized protein KIAA1551	KIAA1551	sp|Q9HCM1|RESF1_HUMAN Retroelement silencing factor 1 OS=Homo sapiens OX=9606 GN=RESF1 PE=1 SV=3	1	1	0.9	0.9	0.130588
P49411	P49411	Elongation factor Tu, mitochondrial	TUFM	sp|P49411|EFTU_HUMAN Elongation factor Tu, mitochondrial OS=Homo sapiens OX=9606 GN=TUFM PE=1 SV=2	15	15	42	42	0.130717
P61247	P61247	40S ribosomal protein S3a	RPS3A	sp|P61247|RS3A_HUMAN 40S ribosomal protein S3a OS=Homo sapiens OX=9606 GN=RPS3A PE=1 SV=2	12	12	47.7	47.7	0.130736
P55769	P55769	NHP2-like protein 1;NHP2-like protein 1, N-terminally processed	NHP2L1	sp|P55769|NH2L1_HUMAN NHP2-like protein 1 OS=Homo sapiens OX=9606 GN=SNU13 PE=1 SV=3	1	1	9.4	9.4	0.130956
P46778	P46778	60S ribosomal protein L21	RPL21	sp|P46778|RL21_HUMAN 60S ribosomal protein L21 OS=Homo sapiens OX=9606 GN=RPL21 PE=1 SV=2	6	6	36.9	36.9	0.131344
O95471	O95471	Claudin-7	CLDN7	sp|O95471|CLD7_HUMAN Claudin-7 OS=Homo sapiens OX=9606 GN=CLDN7 PE=1 SV=4	2	2	15.6	15.6	0.134166
P35244	P35244	Replication protein A 14 kDa subunit	RPA3	sp|P35244|RFA3_HUMAN Replication protein A 14 kDa subunit OS=Homo sapiens OX=9606 GN=RPA3 PE=1 SV=1	1	1	14	14	0.134166
O15062	O15062	Zinc finger and BTB domain-containing protein 5	ZBTB5	sp|O15062|ZBTB5_HUMAN Zinc finger and BTB domain-containing protein 5 OS=Homo sapiens OX=9606 GN=ZBTB5 PE=1 SV=1	3	3	4.9	4.9	0.134289
Q9UM54	Q9UM54	Unconventional myosin-VI	MYO6	sp|Q9UM54|MYO6_HUMAN Unconventional myosin-VI OS=Homo sapiens OX=9606 GN=MYO6 PE=1 SV=4	8	8	9	9	0.134985
Q14244	Q14244	Ensconsin	MAP7	sp|Q14244|MAP7_HUMAN Ensconsin OS=Homo sapiens OX=9606 GN=MAP7 PE=1 SV=1	11	11	15.4	15.4	0.138602
Q8N954	Q8N954	G patch domain-containing protein 11	GPATCH11	sp|Q8N954|GPT11_HUMAN G patch domain-containing protein 11 OS=Homo sapiens OX=9606 GN=GPATCH11 PE=1 SV=4	2	2	7	7	0.138861
P53621	P53621	Coatomer subunit alpha;Xenin;Proxenin	COPA	sp|P53621|COPA_HUMAN Coatomer subunit alpha OS=Homo sapiens OX=9606 GN=COPA PE=1 SV=2	1	1	1.3	1.3	0.139759
P35613	P35613	Basigin	BSG	sp|P35613|BASI_HUMAN Basigin OS=Homo sapiens OX=9606 GN=BSG PE=1 SV=2	2	2	8.3	8.3	0.139839
P14406	P14406	Cytochrome c oxidase subunit 7A2, mitochondrial	COX7A2	sp|P14406|CX7A2_HUMAN Cytochrome c oxidase subunit 7A2, mitochondrial OS=Homo sapiens OX=9606 GN=COX7A2 PE=1 SV=1	2	2	27.7	27.7	0.140284
Q9UER7	Q9UER7	Death domain-associated protein 6	DAXX	sp|Q9UER7|DAXX_HUMAN Death domain-associated protein 6 OS=Homo sapiens OX=9606 GN=DAXX PE=1 SV=2	2	2	4.1	4.1	0.142113
P15407	P15407	Fos-related antigen 1	FOSL1	sp|P15407|FOSL1_HUMAN Fos-related antigen 1 OS=Homo sapiens OX=9606 GN=FOSL1 PE=1 SV=1	1	1	6.3	6.3	0.143793
P63000;P15153;P60763	P63000	Ras-related C3 botulinum toxin substrate 1	RAC1	sp|P63000|RAC1_HUMAN Ras-related C3 botulinum toxin substrate 1 OS=Homo sapiens OX=9606 GN=RAC1 PE=1 SV=1	7	7	33.3	33.3	0.145
Q96RR1	Q96RR1	Twinkle protein, mitochondrial	PEO1	sp|Q96RR1|PEO1_HUMAN Twinkle protein, mitochondrial OS=Homo sapiens OX=9606 GN=TWNK PE=1 SV=1	6	6	15.4	15.4	0.145359
Q9H5V8	Q9H5V8	CUB domain-containing protein 1	CDCP1	sp|Q9H5V8|CDCP1_HUMAN CUB domain-containing protein 1 OS=Homo sapiens OX=9606 GN=CDCP1 PE=1 SV=3	12	12	17.1	17.1	0.146401
O75182	O75182	Paired amphipathic helix protein Sin3b	SIN3B	sp|O75182|SIN3B_HUMAN Paired amphipathic helix protein Sin3b OS=Homo sapiens OX=9606 GN=SIN3B PE=1 SV=2	4	4	5.5	5.5	0.146877
P68371	P68371	Tubulin beta-4B chain	TUBB4B	sp|P68371|TBB4B_HUMAN Tubulin beta-4B chain OS=Homo sapiens OX=9606 GN=TUBB4B PE=1 SV=1	19	1	61.3	2.7	0.147199
O60306	O60306	Intron-binding protein aquarius	AQR	sp|O60306|AQR_HUMAN RNA helicase aquarius OS=Homo sapiens OX=9606 GN=AQR PE=1 SV=4	13	13	12.1	12.1	0.1496
Q15417	Q15417	Calponin-3	CNN3	sp|Q15417|CNN3_HUMAN Calponin-3 OS=Homo sapiens OX=9606 GN=CNN3 PE=1 SV=1	2	2	8.2	8.2	0.153519
P60866	P60866	40S ribosomal protein S20	RPS20	sp|P60866|RS20_HUMAN 40S ribosomal protein S20 OS=Homo sapiens OX=9606 GN=RPS20 PE=1 SV=1	2	2	19.3	19.3	0.153524
O15260	O15260	Surfeit locus protein 4	SURF4	sp|O15260|SURF4_HUMAN Surfeit locus protein 4 OS=Homo sapiens OX=9606 GN=SURF4 PE=1 SV=3	2	2	10.4	10.4	0.153773
P53985	P53985	Monocarboxylate transporter 1	SLC16A1	sp|P53985|MOT1_HUMAN Monocarboxylate transporter 1 OS=Homo sapiens OX=9606 GN=SLC16A1 PE=1 SV=3	2	2	4.2	4.2	0.154427
P49368	P49368	T-complex protein 1 subunit gamma	CCT3	sp|P49368|TCPG_HUMAN T-complex protein 1 subunit gamma OS=Homo sapiens OX=9606 GN=CCT3 PE=1 SV=4	15	15	38.5	38.5	0.15463
Q96GM5	Q96GM5	SWI/SNF-related matrix-associated actin-dependent regulator of chromatin subfamily D member 1	SMARCD1	sp|Q96GM5|SMRD1_HUMAN SWI/SNF-related matrix-associated actin-dependent regulator of chromatin subfamily D member 1 OS=Homo sapiens OX=9606 GN=SMARCD1 PE=1 SV=2	4	2	10.9	6.2	0.157062
O43719	O43719	HIV Tat-specific factor 1	HTATSF1	sp|O43719|HTSF1_HUMAN HIV Tat-specific factor 1 OS=Homo sapiens OX=9606 GN=HTATSF1 PE=1 SV=1	22	22	32.7	32.7	0.157759
Q9H4L7	Q9H4L7	SWI/SNF-related matrix-associated actin-dependent regulator of chromatin subfamily A containing DEAD/H box 1	SMARCAD1	sp|Q9H4L7|SMRCD_HUMAN SWI/SNF-related matrix-associated actin-dependent regulator of chromatin subfamily A containing DEAD/H box 1 OS=Homo sapiens OX=9606 GN=SMARCAD1 PE=1 SV=2	7	7	11.4	11.4	0.157855
Q9Y624	Q9Y624	Junctional adhesion molecule A	F11R	sp|Q9Y624|JAM1_HUMAN Junctional adhesion molecule A OS=Homo sapiens OX=9606 GN=F11R PE=1 SV=1	2	2	6.4	6.4	0.158073
P50454	P50454	Serpin H1	SERPINH1	sp|P50454|SERPH_HUMAN Serpin H1 OS=Homo sapiens OX=9606 GN=SERPINH1 PE=1 SV=2	4	4	19.6	19.6	0.158429
Q7RTV0	Q7RTV0	PHD finger-like domain-containing protein 5A	PHF5A	sp|Q7RTV0|PHF5A_HUMAN PHD finger-like domain-containing protein 5A OS=Homo sapiens OX=9606 GN=PHF5A PE=1 SV=1	2	2	18.2	18.2	0.160225
Q01082	Q01082	Spectrin beta chain, non-erythrocytic 1	SPTBN1	sp|Q01082|SPTB2_HUMAN Spectrin beta chain, non-erythrocytic 1 OS=Homo sapiens OX=9606 GN=SPTBN1 PE=1 SV=2	41	41	22.9	22.9	0.161205
P56270	P56270	Myc-associated zinc finger protein	MAZ	sp|P56270|MAZ_HUMAN Myc-associated zinc finger protein OS=Homo sapiens OX=9606 GN=MAZ PE=1 SV=1	4	2	9.4	6.1	0.161571
Q8IXK0	Q8IXK0	Polyhomeotic-like protein 2	PHC2	sp|Q8IXK0|PHC2_HUMAN Polyhomeotic-like protein 2 OS=Homo sapiens OX=9606 GN=PHC2 PE=1 SV=1	9	8	12.9	11.7	0.163951
Q6DD87	Q6DD87	Zinc finger protein 787	ZNF787	sp|Q6DD87|ZN787_HUMAN Zinc finger protein 787 OS=Homo sapiens OX=9606 GN=ZNF787 PE=1 SV=4	4	4	13.6	13.6	0.164793
P35222	P35222	Catenin beta-1	CTNNB1	sp|P35222|CTNB1_HUMAN Catenin beta-1 OS=Homo sapiens OX=9606 GN=CTNNB1 PE=1 SV=1	24	19	40.1	34.7	0.166388
Q99575	Q99575	Ribonucleases P/MRP protein subunit POP1	POP1	sp|Q99575|POP1_HUMAN Ribonucleases P/MRP protein subunit POP1 OS=Homo sapiens OX=9606 GN=POP1 PE=1 SV=2	17	17	24.4	24.4	0.16682
Q13263	Q13263	Transcription intermediary factor 1-beta	TRIM28	sp|Q13263|TIF1B_HUMAN Transcription intermediary factor 1-beta OS=Homo sapiens OX=9606 GN=TRIM28 PE=1 SV=5	28	28	52.8	52.8	0.16694
Q9Y2L1	Q9Y2L1	Exosome complex exonuclease RRP44	DIS3	sp|Q9Y2L1|RRP44_HUMAN Exosome complex exonuclease RRP44 OS=Homo sapiens OX=9606 GN=DIS3 PE=1 SV=2	10	10	13.7	13.7	0.167893
Q86VP6	Q86VP6	Cullin-associated NEDD8-dissociated protein 1	CAND1	sp|Q86VP6|CAND1_HUMAN Cullin-associated NEDD8-dissociated protein 1 OS=Homo sapiens OX=9606 GN=CAND1 PE=1 SV=2	21	21	22.1	22.1	0.168541
P63173	P63173	60S ribosomal protein L38	RPL38	sp|P63173|RL38_HUMAN 60S ribosomal protein L38 OS=Homo sapiens OX=9606 GN=RPL38 PE=1 SV=2	1	1	18.6	18.6	0.168683
Q96SY0	Q96SY0	von Willebrand factor A domain-containing protein 9	VWA9	sp|Q96SY0|INT14_HUMAN Integrator complex subunit 14 OS=Homo sapiens OX=9606 GN=INTS14 PE=1 SV=2	4	4	8.5	8.5	0.169225
O95433	O95433	Activator of 90 kDa heat shock protein ATPase homolog 1	AHSA1	sp|O95433|AHSA1_HUMAN Activator of 90 kDa heat shock protein ATPase homolog 1 OS=Homo sapiens OX=9606 GN=AHSA1 PE=1 SV=1	1	1	6.5	6.5	0.17276
Q9BRX2	Q9BRX2	Protein pelota homolog	PELO	sp|Q9BRX2|PELO_HUMAN Protein pelota homolog OS=Homo sapiens OX=9606 GN=PELO PE=1 SV=2	2	2	7.8	7.8	0.174062
Q9P0J1	Q9P0J1	[Pyruvate dehydrogenase [acetyl-transferring]]-phosphatase 1, mitochondrial	PDP1	sp|Q9P0J1|PDP1_HUMAN [Pyruvate dehydrogenase [acetyl-transferring]]-phosphatase 1, mitochondrial OS=Homo sapiens OX=9606 GN=PDP1 PE=1 SV=3	1	1	1.7	1.7	0.175712
Q9UHB6;Q9BT23	Q9UHB6	LIM domain and actin-binding protein 1	LIMA1	sp|Q9UHB6|LIMA1_HUMAN LIM domain and actin-binding protein 1 OS=Homo sapiens OX=9606 GN=LIMA1 PE=1 SV=1	31	31	47.2	47.2	0.176808
Q5VTL8	Q5VTL8	Pre-mRNA-splicing factor 38B	PRPF38B	sp|Q5VTL8|PR38B_HUMAN Pre-mRNA-splicing factor 38B OS=Homo sapiens OX=9606 GN=PRPF38B PE=1 SV=1	5	5	9.3	9.3	0.177551
Q9H307	Q9H307	Pinin	PNN	sp|Q9H307|PININ_HUMAN Pinin OS=Homo sapiens OX=9606 GN=PNN PE=1 SV=5	21	21	31.7	31.7	0.178453
Q92688	Q92688	Acidic leucine-rich nuclear phosphoprotein 32 family member B	ANP32B	sp|Q92688|AN32B_HUMAN Acidic leucine-rich nuclear phosphoprotein 32 family member B OS=Homo sapiens OX=9606 GN=ANP32B PE=1 SV=1	5	3	24.3	12.7	0.178468
Q9BR76;A9Z1Z3	Q9BR76;A9Z1Z3	Coronin-1B;Fer-1-like protein 4	CORO1B;FER1L4	sp|Q9BR76|COR1B_HUMAN Coronin-1B OS=Homo sapiens OX=9606 GN=CORO1B PE=1 SV=1;sp|A9Z1Z3|FR1L4_HUMAN Fer-1-like protein 4 OS=Homo sapiens OX=9606 GN=FER1L4 PE=2 SV=1	2	2	7.4	7.4	0.180043
Q9HBT8;P0CG31	Q9HBT8;P0CG31	Zinc finger protein 286A;Putative zinc finger protein 286B	ZNF286A;ZNF286B	sp|Q9HBT8|Z286A_HUMAN Zinc finger protein 286A OS=Homo sapiens OX=9606 GN=ZNF286A PE=1 SV=1;sp|P0CG31|Z286B_HUMAN Putative zinc finger protein 286B OS=Homo sapiens OX=9606 GN=ZNF286B PE=5 SV=1	3	2	5.6	3.8	0.180514
P35610	P35610	Sterol O-acyltransferase 1	SOAT1	sp|P35610|SOAT1_HUMAN Sterol O-acyltransferase 1 OS=Homo sapiens OX=9606 GN=SOAT1 PE=1 SV=3	2	2	5.5	5.5	0.18092
O14979	O14979	Heterogeneous nuclear ribonucleoprotein D-like	HNRNPDL	sp|O14979|HNRDL_HUMAN Heterogeneous nuclear ribonucleoprotein D-like OS=Homo sapiens OX=9606 GN=HNRNPDL PE=1 SV=3	6	5	15	13.1	0.181541
P25789	P25789	Proteasome subunit alpha type-4	PSMA4	sp|P25789|PSA4_HUMAN Proteasome subunit alpha type-4 OS=Homo sapiens OX=9606 GN=PSMA4 PE=1 SV=1	1	1	3.8	3.8	0.181609
P08574	P08574	Cytochrome c1, heme protein, mitochondrial	CYC1	sp|P08574|CY1_HUMAN Cytochrome c1, heme protein, mitochondrial OS=Homo sapiens OX=9606 GN=CYC1 PE=1 SV=3	2	2	8.6	8.6	0.18185
O75694	O75694	Nuclear pore complex protein Nup155	NUP155	sp|O75694|NU155_HUMAN Nuclear pore complex protein Nup155 OS=Homo sapiens OX=9606 GN=NUP155 PE=1 SV=1	18	18	18	18	0.18266
O15372	O15372	Eukaryotic translation initiation factor 3 subunit H	EIF3H	sp|O15372|EIF3H_HUMAN Eukaryotic translation initiation factor 3 subunit H OS=Homo sapiens OX=9606 GN=EIF3H PE=1 SV=1	2	2	13.9	13.9	0.183415
O14981	O14981	TATA-binding protein-associated factor 172	BTAF1	sp|O14981|BTAF1_HUMAN TATA-binding protein-associated factor 172 OS=Homo sapiens OX=9606 GN=BTAF1 PE=1 SV=2	3	3	2.9	2.9	0.184953
Q9NZJ7	Q9NZJ7	Mitochondrial carrier homolog 1	MTCH1	sp|Q9NZJ7|MTCH1_HUMAN Mitochondrial carrier homolog 1 OS=Homo sapiens OX=9606 GN=MTCH1 PE=1 SV=1	1	1	2.8	2.8	0.184982
Q13151	Q13151	Heterogeneous nuclear ribonucleoprotein A0	HNRNPA0	sp|Q13151|ROA0_HUMAN Heterogeneous nuclear ribonucleoprotein A0 OS=Homo sapiens OX=9606 GN=HNRNPA0 PE=1 SV=1	8	8	33.4	33.4	0.187037
Q32NC0	Q32NC0	UPF0711 protein C18orf21	C18orf21	sp|Q32NC0|CR021_HUMAN UPF0711 protein C18orf21 OS=Homo sapiens OX=9606 GN=C18orf21 PE=1 SV=1	8	8	34.5	34.5	0.189497
P62140	P62140	Serine/threonine-protein phosphatase PP1-beta catalytic subunit	PPP1CB	sp|P62140|PP1B_HUMAN Serine/threonine-protein phosphatase PP1-beta catalytic subunit OS=Homo sapiens OX=9606 GN=PPP1CB PE=1 SV=3	12	5	46.5	22.3	0.19039
O94916	O94916	Nuclear factor of activated T-cells 5	NFAT5	sp|O94916|NFAT5_HUMAN Nuclear factor of activated T-cells 5 OS=Homo sapiens OX=9606 GN=NFAT5 PE=1 SV=1	8	8	8.9	8.9	0.191475
P12814	P12814	Alpha-actinin-1	ACTN1	sp|P12814|ACTN1_HUMAN Alpha-actinin-1 OS=Homo sapiens OX=9606 GN=ACTN1 PE=1 SV=2	19	7	26.5	11	0.192855
Q9Y2X3	Q9Y2X3	Nucleolar protein 58	NOP58	sp|Q9Y2X3|NOP58_HUMAN Nucleolar protein 58 OS=Homo sapiens OX=9606 GN=NOP58 PE=1 SV=1	20	20	47.1	47.1	0.19388
Q9P275	Q9P275	Ubiquitin carboxyl-terminal hydrolase 36	USP36	sp|Q9P275|UBP36_HUMAN Ubiquitin carboxyl-terminal hydrolase 36 OS=Homo sapiens OX=9606 GN=USP36 PE=1 SV=4	3	3	3.1	3.1	0.194491
Q8WZ42	Q8WZ42	Titin	TTN	sp|Q8WZ42|TITIN_HUMAN Titin OS=Homo sapiens OX=9606 GN=TTN PE=1 SV=4	3	3	0.1	0.1	0.19528
Q9NRG9	Q9NRG9	Aladin	AAAS	sp|Q9NRG9|AAAS_HUMAN Aladin OS=Homo sapiens OX=9606 GN=AAAS PE=1 SV=1	3	3	5.7	5.7	0.196735
P19388	P19388	DNA-directed RNA polymerases I, II, and III subunit RPABC1	POLR2E	sp|P19388|RPAB1_HUMAN DNA-directed RNA polymerases I, II, and III subunit RPABC1 OS=Homo sapiens OX=9606 GN=POLR2E PE=1 SV=4	3	3	19	19	0.19756
P19338	P19338	Nucleolin	NCL	sp|P19338|NUCL_HUMAN Nucleolin OS=Homo sapiens OX=9606 GN=NCL PE=1 SV=3	23	23	31	31	0.200676
Q9NY35	Q9NY35	Claudin domain-containing protein 1	CLDND1	sp|Q9NY35|CLDN1_HUMAN Claudin domain-containing protein 1 OS=Homo sapiens OX=9606 GN=CLDND1 PE=1 SV=1	1	1	5.5	5.5	0.201587
Q01813;P17858;P08237	Q01813;P17858;P08237	ATP-dependent 6-phosphofructokinase, platelet type;ATP-dependent 6-phosphofructokinase, liver type;ATP-dependent 6-phosphofructokinase, muscle type	PFKP;PFKL;PFKM	sp|Q01813|PFKAP_HUMAN ATP-dependent 6-phosphofructokinase, platelet type OS=Homo sapiens OX=9606 GN=PFKP PE=1 SV=2;sp|P17858|PFKAL_HUMAN ATP-dependent 6-phosphofructokinase, liver type OS=Homo sapiens OX=9606 GN=PFKL PE=1 SV=6;sp|P08237|PFKAM_HUMAN ATP-dep	2	2	3.3	3.3	0.203735
P62979;P62987;P0CG47;P0CG48	P62979;P62987;P0CG47;P0CG48	Ubiquitin-40S ribosomal protein S27a;Ubiquitin;40S ribosomal protein S27a;Ubiquitin-60S ribosomal protein L40;Ubiquitin;60S ribosomal protein L40;Polyubiquitin-B;Ubiquitin;Polyubiquitin-C;Ubiquitin	RPS27A;UBA52;UBB;UBC	sp|P62979|RS27A_HUMAN Ubiquitin-40S ribosomal protein S27a OS=Homo sapiens OX=9606 GN=RPS27A PE=1 SV=2;sp|P62987|RL40_HUMAN Ubiquitin-60S ribosomal protein L40 OS=Homo sapiens OX=9606 GN=UBA52 PE=1 SV=2;sp|P0CG47|UBB_HUMAN Polyubiquitin-B OS=Homo sapiens O	5	5	39.7	39.7	0.204097
Q9NVM9	Q9NVM9	Protein asunder homolog	ASUN	sp|Q9NVM9|INT13_HUMAN Integrator complex subunit 13 OS=Homo sapiens OX=9606 GN=INTS13 PE=1 SV=2	6	6	9.1	9.1	0.204612
Q9Y3A2	Q9Y3A2	Probable U3 small nucleolar RNA-associated protein 11	UTP11L	sp|Q9Y3A2|UTP11_HUMAN Probable U3 small nucleolar RNA-associated protein 11 OS=Homo sapiens OX=9606 GN=UTP11 PE=1 SV=2	1	1	3.6	3.6	0.205049
Q9UHB9	Q9UHB9	Signal recognition particle subunit SRP68	SRP68	sp|Q9UHB9|SRP68_HUMAN Signal recognition particle subunit SRP68 OS=Homo sapiens OX=9606 GN=SRP68 PE=1 SV=2	2	2	3.8	3.8	0.205374
P15311;P35241;P26038	P15311	Ezrin	EZR	sp|P15311|EZRI_HUMAN Ezrin OS=Homo sapiens OX=9606 GN=EZR PE=1 SV=4	27	27	49.5	49.5	0.206523
P36578	P36578	60S ribosomal protein L4	RPL4	sp|P36578|RL4_HUMAN 60S ribosomal protein L4 OS=Homo sapiens OX=9606 GN=RPL4 PE=1 SV=5	19	19	44.3	44.3	0.207326
Q12788	Q12788	Transducin beta-like protein 3	TBL3	sp|Q12788|TBL3_HUMAN Transducin beta-like protein 3 OS=Homo sapiens OX=9606 GN=TBL3 PE=1 SV=2	28	28	49.6	49.6	0.208339
Q9Y3U8	Q9Y3U8	60S ribosomal protein L36	RPL36	sp|Q9Y3U8|RL36_HUMAN 60S ribosomal protein L36 OS=Homo sapiens OX=9606 GN=RPL36 PE=1 SV=3	2	2	19	19	0.208711
Q2NL82	Q2NL82	Pre-rRNA-processing protein TSR1 homolog	TSR1	sp|Q2NL82|TSR1_HUMAN Pre-rRNA-processing protein TSR1 homolog OS=Homo sapiens OX=9606 GN=TSR1 PE=1 SV=1	3	3	6.5	6.5	0.210163
P62263	P62263	40S ribosomal protein S14	RPS14	sp|P62263|RS14_HUMAN 40S ribosomal protein S14 OS=Homo sapiens OX=9606 GN=RPS14 PE=1 SV=3	6	6	62.9	62.9	0.21072
Q13813	Q13813	Spectrin alpha chain, non-erythrocytic 1	SPTAN1	sp|Q13813|SPTN1_HUMAN Spectrin alpha chain, non-erythrocytic 1 OS=Homo sapiens OX=9606 GN=SPTAN1 PE=1 SV=3	55	55	31.6	31.6	0.213352
Q15005	Q15005	Signal peptidase complex subunit 2	SPCS2	sp|Q15005|SPCS2_HUMAN Signal peptidase complex subunit 2 OS=Homo sapiens OX=9606 GN=SPCS2 PE=1 SV=3	3	3	15.5	15.5	0.213366
Q9Y305	Q9Y305	Acyl-coenzyme A thioesterase 9, mitochondrial	ACOT9	sp|Q9Y305|ACOT9_HUMAN Acyl-coenzyme A thioesterase 9, mitochondrial OS=Homo sapiens OX=9606 GN=ACOT9 PE=1 SV=2	2	2	6.6	6.6	0.215519
Q8N720	Q8N720	Zinc finger protein 655	ZNF655	sp|Q8N720|ZN655_HUMAN Zinc finger protein 655 OS=Homo sapiens OX=9606 GN=ZNF655 PE=1 SV=3	4	4	9.8	9.8	0.216967
Q96HC4	Q96HC4	PDZ and LIM domain protein 5	PDLIM5	sp|Q96HC4|PDLI5_HUMAN PDZ and LIM domain protein 5 OS=Homo sapiens OX=9606 GN=PDLIM5 PE=1 SV=5	4	4	9.2	9.2	0.218604
P31689	P31689	DnaJ homolog subfamily A member 1	DNAJA1	sp|P31689|DNJA1_HUMAN DnaJ homolog subfamily A member 1 OS=Homo sapiens OX=9606 GN=DNAJA1 PE=1 SV=2	7	7	28.5	28.5	0.222377
P61313	P61313	60S ribosomal protein L15	RPL15	sp|P61313|RL15_HUMAN 60S ribosomal protein L15 OS=Homo sapiens OX=9606 GN=RPL15 PE=1 SV=2	4	4	20.6	20.6	0.222889
CON__P13647;P13647	CON__P13647;P13647	Keratin, type II cytoskeletal 5	KRT5	;sp|P13647|K2C5_HUMAN Keratin, type II cytoskeletal 5 OS=Homo sapiens OX=9606 GN=KRT5 PE=1 SV=3	35	4	46.4	8	0.224011
P16403	P16403	Histone H1.2	HIST1H1C	sp|P16403|H12_HUMAN Histone H1.2 OS=Homo sapiens OX=9606 GN=HIST1H1C PE=1 SV=2	9	3	32.4	12.2	0.224244
Q6ZRS2	Q6ZRS2	Helicase SRCAP	SRCAP	sp|Q6ZRS2|SRCAP_HUMAN Helicase SRCAP OS=Homo sapiens OX=9606 GN=SRCAP PE=1 SV=3	1	1	0.5	0.5	0.22531
Q9H0E9	Q9H0E9	Bromodomain-containing protein 8	BRD8	sp|Q9H0E9|BRD8_HUMAN Bromodomain-containing protein 8 OS=Homo sapiens OX=9606 GN=BRD8 PE=1 SV=2	1	1	1.1	1.1	0.22612
P11182	P11182	Lipoamide acyltransferase component of branched-chain alpha-keto acid dehydrogenase complex, mitochondrial	DBT	sp|P11182|ODB2_HUMAN Lipoamide acyltransferase component of branched-chain alpha-keto acid dehydrogenase complex, mitochondrial OS=Homo sapiens OX=9606 GN=DBT PE=1 SV=3	9	9	26.6	26.6	0.226393
Q71UI9;P0C0S5	Q71UI9;P0C0S5	Histone H2A.V;Histone H2A.Z	H2AFV;H2AFZ	sp|Q71UI9|H2AV_HUMAN Histone H2A.V OS=Homo sapiens OX=9606 GN=H2AFV PE=1 SV=3;sp|P0C0S5|H2AZ_HUMAN Histone H2A.Z OS=Homo sapiens OX=9606 GN=H2AFZ PE=1 SV=2	4	2	31.2	18.8	0.226981
O00515	O00515	Ladinin-1	LAD1	sp|O00515|LAD1_HUMAN Ladinin-1 OS=Homo sapiens OX=9606 GN=LAD1 PE=1 SV=2	2	2	6	6	0.22884
O00154	O00154	Cytosolic acyl coenzyme A thioester hydrolase	ACOT7	sp|O00154|BACH_HUMAN Cytosolic acyl coenzyme A thioester hydrolase OS=Homo sapiens OX=9606 GN=ACOT7 PE=1 SV=3	3	3	11.8	11.8	0.231046
Q6ZMU5	Q6ZMU5	Tripartite motif-containing protein 72	TRIM72	sp|Q6ZMU5|TRI72_HUMAN Tripartite motif-containing protein 72 OS=Homo sapiens OX=9606 GN=TRIM72 PE=1 SV=2	2	2	6.1	6.1	0.23157
P51148;P61020;P20339	P51148;P61020;P20339	Ras-related protein Rab-5C;Ras-related protein Rab-5B;Ras-related protein Rab-5A	RAB5C;RAB5B;RAB5A	sp|P51148|RAB5C_HUMAN Ras-related protein Rab-5C OS=Homo sapiens OX=9606 GN=RAB5C PE=1 SV=2;sp|P61020|RAB5B_HUMAN Ras-related protein Rab-5B OS=Homo sapiens OX=9606 GN=RAB5B PE=1 SV=1;sp|P20339|RAB5A_HUMAN Ras-related protein Rab-5A OS=Homo sapiens OX=9606	2	2	11.6	11.6	0.232968
Q15428	Q15428	Splicing factor 3A subunit 2	SF3A2	sp|Q15428|SF3A2_HUMAN Splicing factor 3A subunit 2 OS=Homo sapiens OX=9606 GN=SF3A2 PE=1 SV=2	6	6	14.2	14.2	0.233266
P10809	P10809	60 kDa heat shock protein, mitochondrial	HSPD1	sp|P10809|CH60_HUMAN 60 kDa heat shock protein, mitochondrial OS=Homo sapiens OX=9606 GN=HSPD1 PE=1 SV=2	29	29	63.7	63.7	0.233823
Q9H3P2	Q9H3P2	Negative elongation factor A	NELFA	sp|Q9H3P2|NELFA_HUMAN Negative elongation factor A OS=Homo sapiens OX=9606 GN=NELFA PE=1 SV=3	1	1	2.7	2.7	0.235367
P61026	P61026	Ras-related protein Rab-10	RAB10	sp|P61026|RAB10_HUMAN Ras-related protein Rab-10 OS=Homo sapiens OX=9606 GN=RAB10 PE=1 SV=1	4	2	20.5	11.5	0.236127
P23396	P23396	40S ribosomal protein S3	RPS3	sp|P23396|RS3_HUMAN 40S ribosomal protein S3 OS=Homo sapiens OX=9606 GN=RPS3 PE=1 SV=2	12	12	60.9	60.9	0.236207
P07437	P07437	Tubulin beta chain	TUBB	sp|P07437|TBB5_HUMAN Tubulin beta chain OS=Homo sapiens OX=9606 GN=TUBB PE=1 SV=2	19	5	57.9	16.2	0.236416
Q13526	Q13526	Peptidyl-prolyl cis-trans isomerase NIMA-interacting 1	PIN1	sp|Q13526|PIN1_HUMAN Peptidyl-prolyl cis-trans isomerase NIMA-interacting 1 OS=Homo sapiens OX=9606 GN=PIN1 PE=1 SV=1	1	1	9.2	9.2	0.239906
Q9Y6C9	Q9Y6C9	Mitochondrial carrier homolog 2	MTCH2	sp|Q9Y6C9|MTCH2_HUMAN Mitochondrial carrier homolog 2 OS=Homo sapiens OX=9606 GN=MTCH2 PE=1 SV=1	1	1	7.9	7.9	0.239998
CON__Q86YZ3;Q86YZ3	CON__Q86YZ3;Q86YZ3	Hornerin	HRNR	;sp|Q86YZ3|HORN_HUMAN Hornerin OS=Homo sapiens OX=9606 GN=HRNR PE=1 SV=2	5	5	8.7	8.7	0.241504
Q96EY1	Q96EY1	DnaJ homolog subfamily A member 3, mitochondrial	DNAJA3	sp|Q96EY1|DNJA3_HUMAN DnaJ homolog subfamily A member 3, mitochondrial OS=Homo sapiens OX=9606 GN=DNAJA3 PE=1 SV=2	5	5	15.4	15.4	0.241589
Q06587	Q06587	E3 ubiquitin-protein ligase RING1	RING1	sp|Q06587|RING1_HUMAN E3 ubiquitin-protein ligase RING1 OS=Homo sapiens OX=9606 GN=RING1 PE=1 SV=2	7	5	23.2	15.8	0.241807
P78346	P78346	Ribonuclease P protein subunit p30	RPP30	sp|P78346|RPP30_HUMAN Ribonuclease P protein subunit p30 OS=Homo sapiens OX=9606 GN=RPP30 PE=1 SV=1	2	2	7.1	7.1	0.242024
Q8IY37	Q8IY37	Probable ATP-dependent RNA helicase DHX37	DHX37	sp|Q8IY37|DHX37_HUMAN Probable ATP-dependent RNA helicase DHX37 OS=Homo sapiens OX=9606 GN=DHX37 PE=1 SV=1	25	25	26.7	26.7	0.245538
P53618	P53618	Coatomer subunit beta	COPB1	sp|P53618|COPB_HUMAN Coatomer subunit beta OS=Homo sapiens OX=9606 GN=COPB1 PE=1 SV=3	3	3	4.4	4.4	0.246789
P17483	P17483	Homeobox protein Hox-B4	HOXB4	sp|P17483|HXB4_HUMAN Homeobox protein Hox-B4 OS=Homo sapiens OX=9606 GN=HOXB4 PE=1 SV=2	2	2	12.7	12.7	0.249026
P67775;P62714	P67775;P62714	Serine/threonine-protein phosphatase 2A catalytic subunit alpha isoform;Serine/threonine-protein phosphatase 2A catalytic subunit beta isoform	PPP2CA;PPP2CB	sp|P67775|PP2AA_HUMAN Serine/threonine-protein phosphatase 2A catalytic subunit alpha isoform OS=Homo sapiens OX=9606 GN=PPP2CA PE=1 SV=1;sp|P62714|PP2AB_HUMAN Serine/threonine-protein phosphatase 2A catalytic subunit beta isoform OS=Homo sapiens OX=9606 G	3	3	12.9	12.9	0.251776
P50990	P50990	T-complex protein 1 subunit theta	CCT8	sp|P50990|TCPQ_HUMAN T-complex protein 1 subunit theta OS=Homo sapiens OX=9606 GN=CCT8 PE=1 SV=4	11	11	28.6	28.6	0.25278
Q6P1K8;Q13888	Q6P1K8;Q13888	General transcription factor IIH subunit 2-like protein;General transcription factor IIH subunit 2	GTF2H2C;GTF2H2	sp|Q6P1K8|T2H2L_HUMAN General transcription factor IIH subunit 2-like protein OS=Homo sapiens OX=9606 GN=GTF2H2C PE=1 SV=1;sp|Q13888|TF2H2_HUMAN General transcription factor IIH subunit 2 OS=Homo sapiens OX=9606 GN=GTF2H2 PE=1 SV=1	2	2	4.6	4.6	0.253165
Q9H9B4	Q9H9B4	Sideroflexin-1	SFXN1	sp|Q9H9B4|SFXN1_HUMAN Sideroflexin-1 OS=Homo sapiens OX=9606 GN=SFXN1 PE=1 SV=4	2	2	14.6	14.6	0.256119
P62854;Q5JNZ5	P62854;Q5JNZ5	40S ribosomal protein S26;Putative 40S ribosomal protein S26-like 1	RPS26;RPS26P11	sp|P62854|RS26_HUMAN 40S ribosomal protein S26 OS=Homo sapiens OX=9606 GN=RPS26 PE=1 SV=3;sp|Q5JNZ5|RS26L_HUMAN Putative 40S ribosomal protein S26-like 1 OS=Homo sapiens OX=9606 GN=RPS26P11 PE=5 SV=1	3	3	27	27	0.256732
Q8WX92	Q8WX92	Negative elongation factor B	NELFB	sp|Q8WX92|NELFB_HUMAN Negative elongation factor B OS=Homo sapiens OX=9606 GN=NELFB PE=1 SV=1	2	2	5.9	5.9	0.257573
P08670;P41219	P08670	Vimentin	VIM	sp|P08670|VIME_HUMAN Vimentin OS=Homo sapiens OX=9606 GN=VIM PE=1 SV=4	7	3	10.9	7.1	0.258845
P78527	P78527	DNA-dependent protein kinase catalytic subunit	PRKDC	sp|P78527|PRKDC_HUMAN DNA-dependent protein kinase catalytic subunit OS=Homo sapiens OX=9606 GN=PRKDC PE=1 SV=3	214	214	54.3	54.3	0.265616
P35527;CON__P35527	P35527;CON__P35527	Keratin, type I cytoskeletal 9	KRT9	sp|P35527|K1C9_HUMAN Keratin, type I cytoskeletal 9 OS=Homo sapiens OX=9606 GN=KRT9 PE=1 SV=3;	30	29	57.9	56.8	0.266638
Q15369	Q15369	Transcription elongation factor B polypeptide 1	TCEB1	sp|Q15369|ELOC_HUMAN Elongin-C OS=Homo sapiens OX=9606 GN=ELOC PE=1 SV=1	3	3	41.1	41.1	0.267164
Q15459	Q15459	Splicing factor 3A subunit 1	SF3A1	sp|Q15459|SF3A1_HUMAN Splicing factor 3A subunit 1 OS=Homo sapiens OX=9606 GN=SF3A1 PE=1 SV=1	25	25	36.7	36.7	0.267489
Q15776	Q15776	Zinc finger protein with KRAB and SCAN domains 8	ZKSCAN8	sp|Q15776|ZKSC8_HUMAN Zinc finger protein with KRAB and SCAN domains 8 OS=Homo sapiens OX=9606 GN=ZKSCAN8 PE=1 SV=2	7	6	16.8	15.2	0.271064
Q9H0U4;Q92928;P62820	Q9H0U4;Q92928;P62820	Ras-related protein Rab-1B;Putative Ras-related protein Rab-1C;Ras-related protein Rab-1A	RAB1B;RAB1C;RAB1A	sp|Q9H0U4|RAB1B_HUMAN Ras-related protein Rab-1B OS=Homo sapiens OX=9606 GN=RAB1B PE=1 SV=1;sp|Q92928|RAB1C_HUMAN Putative Ras-related protein Rab-1C OS=Homo sapiens OX=9606 GN=RAB1C PE=5 SV=2;sp|P62820|RAB1A_HUMAN Ras-related protein Rab-1A OS=Homo sapien	2	1	13.4	8	0.271334
P62308;A8MWD9	P62308;A8MWD9	Small nuclear ribonucleoprotein G;Putative small nuclear ribonucleoprotein G-like protein 15	SNRPG;SNRPGP15	sp|P62308|RUXG_HUMAN Small nuclear ribonucleoprotein G OS=Homo sapiens OX=9606 GN=SNRPG PE=1 SV=1;sp|A8MWD9|RUXGL_HUMAN Putative small nuclear ribonucleoprotein G-like protein 15 OS=Homo sapiens OX=9606 GN=SNRPGP15 PE=5 SV=2	3	3	26.3	26.3	0.272145
P53350	P53350	Serine/threonine-protein kinase PLK1	PLK1	sp|P53350|PLK1_HUMAN Serine/threonine-protein kinase PLK1 OS=Homo sapiens OX=9606 GN=PLK1 PE=1 SV=1	2	2	3.3	3.3	0.273228
P84098	P84098	60S ribosomal protein L19	RPL19	sp|P84098|RL19_HUMAN 60S ribosomal protein L19 OS=Homo sapiens OX=9606 GN=RPL19 PE=1 SV=1	3	3	18.4	18.4	0.273944
Q9UKS6	Q9UKS6	Protein kinase C and casein kinase substrate in neurons protein 3	PACSIN3	sp|Q9UKS6|PACN3_HUMAN Protein kinase C and casein kinase substrate in neurons protein 3 OS=Homo sapiens OX=9606 GN=PACSIN3 PE=1 SV=2	2	2	6.1	6.1	0.274037
Q13523	Q13523	Serine/threonine-protein kinase PRP4 homolog	PRPF4B	sp|Q13523|PRP4B_HUMAN Serine/threonine-protein kinase PRP4 homolog OS=Homo sapiens OX=9606 GN=PRPF4B PE=1 SV=3	13	13	13.9	13.9	0.274285
Q9UBI6	Q9UBI6	Guanine nucleotide-binding protein G(I)/G(S)/G(O) subunit gamma-12	GNG12	sp|Q9UBI6|GBG12_HUMAN Guanine nucleotide-binding protein G(I)/G(S)/G(O) subunit gamma-12 OS=Homo sapiens OX=9606 GN=GNG12 PE=1 SV=3	2	2	37.5	37.5	0.278167
Q9NYF8	Q9NYF8	Bcl-2-associated transcription factor 1	BCLAF1	sp|Q9NYF8|BCLF1_HUMAN Bcl-2-associated transcription factor 1 OS=Homo sapiens OX=9606 GN=BCLAF1 PE=1 SV=2	36	35	41.4	40.2	0.279627
P11586	P11586	C-1-tetrahydrofolate synthase, cytoplasmic;Methylenetetrahydrofolate dehydrogenase;Methenyltetrahydrofolate cyclohydrolase;Formyltetrahydrofolate synthetase;C-1-tetrahydrofolate synthase, cytoplasmic, N-terminally processed	MTHFD1	sp|P11586|C1TC_HUMAN C-1-tetrahydrofolate synthase, cytoplasmic OS=Homo sapiens OX=9606 GN=MTHFD1 PE=1 SV=3	4	4	10.6	10.6	0.27989
Q9NYL9	Q9NYL9	Tropomodulin-3	TMOD3	sp|Q9NYL9|TMOD3_HUMAN Tropomodulin-3 OS=Homo sapiens OX=9606 GN=TMOD3 PE=1 SV=1	3	3	15.6	15.6	0.281729
Q99986	Q99986	Serine/threonine-protein kinase VRK1	VRK1	sp|Q99986|VRK1_HUMAN Serine/threonine-protein kinase VRK1 OS=Homo sapiens OX=9606 GN=VRK1 PE=1 SV=1	2	2	11.1	11.1	0.282584
P06400	P06400	Retinoblastoma-associated protein	RB1	sp|P06400|RB_HUMAN Retinoblastoma-associated protein OS=Homo sapiens OX=9606 GN=RB1 PE=1 SV=2	4	4	5.1	5.1	0.284016
Q9Y4E5	Q9Y4E5	Zinc finger protein 451	ZNF451	sp|Q9Y4E5|ZN451_HUMAN E3 SUMO-protein ligase ZNF451 OS=Homo sapiens OX=9606 GN=ZNF451 PE=1 SV=2	3	3	2.6	2.6	0.285738
P68366	P68366	Tubulin alpha-4A chain	TUBA4A	sp|P68366|TBA4A_HUMAN Tubulin alpha-4A chain OS=Homo sapiens OX=9606 GN=TUBA4A PE=1 SV=1	20	3	56.7	7.6	0.287494
Q96N11	Q96N11	Uncharacterized protein C7orf26	C7orf26	sp|Q96N11|CG026_HUMAN Uncharacterized protein C7orf26 OS=Homo sapiens OX=9606 GN=C7orf26 PE=2 SV=1	2	2	7.1	7.1	0.287714
P61221	P61221	ATP-binding cassette sub-family E member 1	ABCE1	sp|P61221|ABCE1_HUMAN ATP-binding cassette sub-family E member 1 OS=Homo sapiens OX=9606 GN=ABCE1 PE=1 SV=1	5	5	13.4	13.4	0.289564
Q9HAV4	Q9HAV4	Exportin-5	XPO5	sp|Q9HAV4|XPO5_HUMAN Exportin-5 OS=Homo sapiens OX=9606 GN=XPO5 PE=1 SV=1	1	1	0.8	0.8	0.291333
Q9ULV4	Q9ULV4	Coronin-1C	CORO1C	sp|Q9ULV4|COR1C_HUMAN Coronin-1C OS=Homo sapiens OX=9606 GN=CORO1C PE=1 SV=1	1	1	6.1	6.1	0.291547
Q96JQ2	Q96JQ2	Calmin	CLMN	sp|Q96JQ2|CLMN_HUMAN Calmin OS=Homo sapiens OX=9606 GN=CLMN PE=1 SV=1	4	4	7.5	7.5	0.291607
Q9UNN8	Q9UNN8	Endothelial protein C receptor	PROCR	sp|Q9UNN8|EPCR_HUMAN Endothelial protein C receptor OS=Homo sapiens OX=9606 GN=PROCR PE=1 SV=1	1	1	7.1	7.1	0.292531
Q9BQE3	Q9BQE3	Tubulin alpha-1C chain	TUBA1C	sp|Q9BQE3|TBA1C_HUMAN Tubulin alpha-1C chain OS=Homo sapiens OX=9606 GN=TUBA1C PE=1 SV=1	22	2	62.1	9.1	0.296837
P46782	P46782	40S ribosomal protein S5;40S ribosomal protein S5, N-terminally processed	RPS5	sp|P46782|RS5_HUMAN 40S ribosomal protein S5 OS=Homo sapiens OX=9606 GN=RPS5 PE=1 SV=4	8	8	49.5	49.5	0.297393
P63244	P63244	Guanine nucleotide-binding protein subunit beta-2-like 1;Guanine nucleotide-binding protein subunit beta-2-like 1, N-terminally processed	GNB2L1	sp|P63244|RACK1_HUMAN Receptor of activated protein C kinase 1 OS=Homo sapiens OX=9606 GN=RACK1 PE=1 SV=3	11	11	58.4	58.4	0.297818
Q9HBE1	Q9HBE1	POZ-, AT hook-, and zinc finger-containing protein 1	PATZ1	sp|Q9HBE1|PATZ1_HUMAN POZ-, AT hook-, and zinc finger-containing protein 1 OS=Homo sapiens OX=9606 GN=PATZ1 PE=1 SV=1	5	4	7.3	6.3	0.298747
Q6DKI1	Q6DKI1	60S ribosomal protein L7-like 1	RPL7L1	sp|Q6DKI1|RL7L_HUMAN 60S ribosomal protein L7-like 1 OS=Homo sapiens OX=9606 GN=RPL7L1 PE=1 SV=2	2	2	11.8	11.8	0.300381
Q15020	Q15020	Squamous cell carcinoma antigen recognized by T-cells 3	SART3	sp|Q15020|SART3_HUMAN Squamous cell carcinoma antigen recognized by T-cells 3 OS=Homo sapiens OX=9606 GN=SART3 PE=1 SV=1	18	18	18.7	18.7	0.300538
Q75QN2	Q75QN2	Integrator complex subunit 8	INTS8	sp|Q75QN2|INT8_HUMAN Integrator complex subunit 8 OS=Homo sapiens OX=9606 GN=INTS8 PE=1 SV=1	4	4	6.1	6.1	0.301084
Q14157	Q14157	Ubiquitin-associated protein 2-like	UBAP2L	sp|Q14157|UBP2L_HUMAN Ubiquitin-associated protein 2-like OS=Homo sapiens OX=9606 GN=UBAP2L PE=1 SV=2	3	3	4.5	4.5	0.301525
Q9NVR2	Q9NVR2	Integrator complex subunit 10	INTS10	sp|Q9NVR2|INT10_HUMAN Integrator complex subunit 10 OS=Homo sapiens OX=9606 GN=INTS10 PE=1 SV=2	7	7	9.4	9.4	0.302908
P37108	P37108	Signal recognition particle 14 kDa protein	SRP14	sp|P37108|SRP14_HUMAN Signal recognition particle 14 kDa protein OS=Homo sapiens OX=9606 GN=SRP14 PE=1 SV=2	2	2	16.2	16.2	0.303512
P67812;P0C7V7	P67812	Signal peptidase complex catalytic subunit SEC11A	SEC11A	sp|P67812|SC11A_HUMAN Signal peptidase complex catalytic subunit SEC11A OS=Homo sapiens OX=9606 GN=SEC11A PE=1 SV=1	5	5	21.2	21.2	0.303531
Q9NPE3	Q9NPE3	H/ACA ribonucleoprotein complex subunit 3	NOP10	sp|Q9NPE3|NOP10_HUMAN H/ACA ribonucleoprotein complex subunit 3 OS=Homo sapiens OX=9606 GN=NOP10 PE=1 SV=1	3	3	57.8	57.8	0.30619
Q14146	Q14146	Unhealthy ribosome biogenesis protein 2 homolog	URB2	sp|Q14146|URB2_HUMAN Unhealthy ribosome biogenesis protein 2 homolog OS=Homo sapiens OX=9606 GN=URB2 PE=1 SV=2	6	6	4.4	4.4	0.309659
Q96EE3	Q96EE3	Nucleoporin SEH1	SEH1L	sp|Q96EE3|SEH1_HUMAN Nucleoporin SEH1 OS=Homo sapiens OX=9606 GN=SEH1L PE=1 SV=3	1	1	6.1	6.1	0.311239
Q14257	Q14257	Reticulocalbin-2	RCN2	sp|Q14257|RCN2_HUMAN Reticulocalbin-2 OS=Homo sapiens OX=9606 GN=RCN2 PE=1 SV=1	4	4	18.3	18.3	0.312438
P47897	P47897	Glutamine--tRNA ligase	QARS	sp|P47897|SYQ_HUMAN Glutamine--tRNA ligase OS=Homo sapiens OX=9606 GN=QARS PE=1 SV=1	1	1	2.3	2.3	0.312839
Q03111	Q03111	Protein ENL	MLLT1	sp|Q03111|ENL_HUMAN Protein ENL OS=Homo sapiens OX=9606 GN=MLLT1 PE=1 SV=2	2	2	3.8	3.8	0.313312
Q8TD43	Q8TD43	Transient receptor potential cation channel subfamily M member 4	TRPM4	sp|Q8TD43|TRPM4_HUMAN Transient receptor potential cation channel subfamily M member 4 OS=Homo sapiens OX=9606 GN=TRPM4 PE=1 SV=1	1	1	1.1	1.1	0.314672
P62847	P62847	40S ribosomal protein S24	RPS24	sp|P62847|RS24_HUMAN 40S ribosomal protein S24 OS=Homo sapiens OX=9606 GN=RPS24 PE=1 SV=1	4	4	34.6	34.6	0.315185
Q7L2J0	Q7L2J0	7SK snRNA methylphosphate capping enzyme	MEPCE	sp|Q7L2J0|MEPCE_HUMAN 7SK snRNA methylphosphate capping enzyme OS=Homo sapiens OX=9606 GN=MEPCE PE=1 SV=1	3	3	4.6	4.6	0.315484
P62241	P62241	40S ribosomal protein S8	RPS8	sp|P62241|RS8_HUMAN 40S ribosomal protein S8 OS=Homo sapiens OX=9606 GN=RPS8 PE=1 SV=2	5	5	29.3	29.3	0.316401
P62888	P62888	60S ribosomal protein L30	RPL30	sp|P62888|RL30_HUMAN 60S ribosomal protein L30 OS=Homo sapiens OX=9606 GN=RPL30 PE=1 SV=2	4	4	51.3	51.3	0.319729
Q68E01	Q68E01	Integrator complex subunit 3	INTS3	sp|Q68E01|INT3_HUMAN Integrator complex subunit 3 OS=Homo sapiens OX=9606 GN=INTS3 PE=1 SV=1	8	8	11.4	11.4	0.320015
Q9NY93	Q9NY93	Probable ATP-dependent RNA helicase DDX56	DDX56	sp|Q9NY93|DDX56_HUMAN Probable ATP-dependent RNA helicase DDX56 OS=Homo sapiens OX=9606 GN=DDX56 PE=1 SV=1	2	2	4.8	4.8	0.320956
Q96EY4	Q96EY4	Translation machinery-associated protein 16	TMA16	sp|Q96EY4|TMA16_HUMAN Translation machinery-associated protein 16 OS=Homo sapiens OX=9606 GN=TMA16 PE=1 SV=2	1	1	7.4	7.4	0.322589
P20226	P20226	TATA-box-binding protein	TBP	sp|P20226|TBP_HUMAN TATA-box-binding protein OS=Homo sapiens OX=9606 GN=TBP PE=1 SV=2	1	1	4.4	4.4	0.323689
Q5SVZ6;Q9UJ78;Q9UBW7	Q5SVZ6	Zinc finger MYM-type protein 1	ZMYM1	sp|Q5SVZ6|ZMYM1_HUMAN Zinc finger MYM-type protein 1 OS=Homo sapiens OX=9606 GN=ZMYM1 PE=1 SV=1	3	2	2.9	2.3	0.324385
P50750;Q00535;P11802;Q00534;Q96Q40;O94921;Q07002;Q00536;Q00537;Q14004	P50750	Cyclin-dependent kinase 9	CDK9	sp|P50750|CDK9_HUMAN Cyclin-dependent kinase 9 OS=Homo sapiens OX=9606 GN=CDK9 PE=1 SV=3	11	10	36.6	34.4	0.324467
P51659	P51659	Peroxisomal multifunctional enzyme type 2;(3R)-hydroxyacyl-CoA dehydrogenase;Enoyl-CoA hydratase 2	HSD17B4	sp|P51659|DHB4_HUMAN Peroxisomal multifunctional enzyme type 2 OS=Homo sapiens OX=9606 GN=HSD17B4 PE=1 SV=3	4	4	9.4	9.4	0.325607
P15170	P15170	Eukaryotic peptide chain release factor GTP-binding subunit ERF3A	GSPT1	sp|P15170|ERF3A_HUMAN Eukaryotic peptide chain release factor GTP-binding subunit ERF3A OS=Homo sapiens OX=9606 GN=GSPT1 PE=1 SV=1	1	1	5	5	0.326864
O43670	O43670	BUB3-interacting and GLEBS motif-containing protein ZNF207	ZNF207	sp|O43670|ZN207_HUMAN BUB3-interacting and GLEBS motif-containing protein ZNF207 OS=Homo sapiens OX=9606 GN=ZNF207 PE=1 SV=1	5	5	11.1	11.1	0.32719
P67809;Q9Y2T7;P16989	P67809	Nuclease-sensitive element-binding protein 1	YBX1	sp|P67809|YBOX1_HUMAN Y-box-binding protein 1 OS=Homo sapiens OX=9606 GN=YBX1 PE=1 SV=3	7	7	32.1	32.1	0.330125
Q8NDX5	Q8NDX5	Polyhomeotic-like protein 3	PHC3	sp|Q8NDX5|PHC3_HUMAN Polyhomeotic-like protein 3 OS=Homo sapiens OX=9606 GN=PHC3 PE=1 SV=1	7	6	12.2	11.1	0.332293
P51149	P51149	Ras-related protein Rab-7a	RAB7A	sp|P51149|RAB7A_HUMAN Ras-related protein Rab-7a OS=Homo sapiens OX=9606 GN=RAB7A PE=1 SV=1	2	2	12.1	12.1	0.333885
P11532	P11532	Dystrophin	DMD	sp|P11532|DMD_HUMAN Dystrophin OS=Homo sapiens OX=9606 GN=DMD PE=1 SV=3	2	2	0.5	0.5	0.334025
Q9ULM3	Q9ULM3	YEATS domain-containing protein 2	YEATS2	sp|Q9ULM3|YETS2_HUMAN YEATS domain-containing protein 2 OS=Homo sapiens OX=9606 GN=YEATS2 PE=1 SV=2	2	2	1.7	1.7	0.334029
Q05048	Q05048	Cleavage stimulation factor subunit 1	CSTF1	sp|Q05048|CSTF1_HUMAN Cleavage stimulation factor subunit 1 OS=Homo sapiens OX=9606 GN=CSTF1 PE=1 SV=1	10	10	31.3	31.3	0.335476
P07384	P07384	Calpain-1 catalytic subunit	CAPN1	sp|P07384|CAN1_HUMAN Calpain-1 catalytic subunit OS=Homo sapiens OX=9606 GN=CAPN1 PE=1 SV=1	1	1	1.4	1.4	0.337303
P62829	P62829	60S ribosomal protein L23	RPL23	sp|P62829|RL23_HUMAN 60S ribosomal protein L23 OS=Homo sapiens OX=9606 GN=RPL23 PE=1 SV=1	3	3	30.7	30.7	0.338346
Q8N8B7	Q8N8B7	Transcription elongation factor A N-terminal and central domain-containing protein	TCEANC	sp|Q8N8B7|TEANC_HUMAN Transcription elongation factor A N-terminal and central domain-containing protein OS=Homo sapiens OX=9606 GN=TCEANC PE=1 SV=2	1	1	2.8	2.8	0.338793
Q13509	Q13509	Tubulin beta-3 chain	TUBB3	sp|Q13509|TBB3_HUMAN Tubulin beta-3 chain OS=Homo sapiens OX=9606 GN=TUBB3 PE=1 SV=2	14	3	38.7	11.3	0.341957
Q8WUA2	Q8WUA2	Peptidyl-prolyl cis-trans isomerase-like 4	PPIL4	sp|Q8WUA2|PPIL4_HUMAN Peptidyl-prolyl cis-trans isomerase-like 4 OS=Homo sapiens OX=9606 GN=PPIL4 PE=1 SV=1	1	1	3.5	3.5	0.343547
O95372	O95372	Acyl-protein thioesterase 2	LYPLA2	sp|O95372|LYPA2_HUMAN Acyl-protein thioesterase 2 OS=Homo sapiens OX=9606 GN=LYPLA2 PE=1 SV=1	1	1	10.8	10.8	0.346584
P48643	P48643	T-complex protein 1 subunit epsilon	CCT5	sp|P48643|TCPE_HUMAN T-complex protein 1 subunit epsilon OS=Homo sapiens OX=9606 GN=CCT5 PE=1 SV=1	17	17	43.1	43.1	0.348123
O43169	O43169	Cytochrome b5 type B	CYB5B	sp|O43169|CYB5B_HUMAN Cytochrome b5 type B OS=Homo sapiens OX=9606 GN=CYB5B PE=1 SV=3	2	2	30.7	30.7	0.353486
Q8NDX6	Q8NDX6	Zinc finger protein 740	ZNF740	sp|Q8NDX6|ZN740_HUMAN Zinc finger protein 740 OS=Homo sapiens OX=9606 GN=ZNF740 PE=1 SV=1	4	4	27.5	27.5	0.353666
P52907;P47755	P52907	F-actin-capping protein subunit alpha-1	CAPZA1	sp|P52907|CAZA1_HUMAN F-actin-capping protein subunit alpha-1 OS=Homo sapiens OX=9606 GN=CAPZA1 PE=1 SV=3	7	7	43.4	43.4	0.353704
P28066	P28066	Proteasome subunit alpha type-5	PSMA5	sp|P28066|PSA5_HUMAN Proteasome subunit alpha type-5 OS=Homo sapiens OX=9606 GN=PSMA5 PE=1 SV=3	1	1	7.9	7.9	0.354085
Q96CS3	Q96CS3	FAS-associated factor 2	FAF2	sp|Q96CS3|FAF2_HUMAN FAS-associated factor 2 OS=Homo sapiens OX=9606 GN=FAF2 PE=1 SV=2	2	2	6.3	6.3	0.358132
P52434	P52434	DNA-directed RNA polymerases I, II, and III subunit RPABC3	POLR2H	sp|P52434|RPAB3_HUMAN DNA-directed RNA polymerases I, II, and III subunit RPABC3 OS=Homo sapiens OX=9606 GN=POLR2H PE=1 SV=4	3	3	27.3	27.3	0.358156
Q15291	Q15291	Retinoblastoma-binding protein 5	RBBP5	sp|Q15291|RBBP5_HUMAN Retinoblastoma-binding protein 5 OS=Homo sapiens OX=9606 GN=RBBP5 PE=1 SV=2	6	6	15.2	15.2	0.359035
Q9BXP5	Q9BXP5	Serrate RNA effector molecule homolog	SRRT	sp|Q9BXP5|SRRT_HUMAN Serrate RNA effector molecule homolog OS=Homo sapiens OX=9606 GN=SRRT PE=1 SV=1	9	9	15.5	15.5	0.35927
Q96SB3;Q9ULJ8	Q96SB3	Neurabin-2	PPP1R9B	sp|Q96SB3|NEB2_HUMAN Neurabin-2 OS=Homo sapiens OX=9606 GN=PPP1R9B PE=1 SV=3	6	6	9.9	9.9	0.360975
P35221	P35221	Catenin alpha-1	CTNNA1	sp|P35221|CTNA1_HUMAN Catenin alpha-1 OS=Homo sapiens OX=9606 GN=CTNNA1 PE=1 SV=1	12	12	21.5	21.5	0.361057
Q9Y3A4;Q9NSQ0	Q9Y3A4	Ribosomal RNA-processing protein 7 homolog A	RRP7A	sp|Q9Y3A4|RRP7A_HUMAN Ribosomal RNA-processing protein 7 homolog A OS=Homo sapiens OX=9606 GN=RRP7A PE=1 SV=2	3	3	12.1	12.1	0.365056
P19784	P19784	Casein kinase II subunit alpha	CSNK2A2	sp|P19784|CSK22_HUMAN Casein kinase II subunit alpha OS=Homo sapiens OX=9606 GN=CSNK2A2 PE=1 SV=1	6	6	20.6	20.6	0.367168
O95983	O95983	Methyl-CpG-binding domain protein 3	MBD3	sp|O95983|MBD3_HUMAN Methyl-CpG-binding domain protein 3 OS=Homo sapiens OX=9606 GN=MBD3 PE=1 SV=1	5	5	18.6	18.6	0.369395
Q8NEJ9	Q8NEJ9	Neuroguidin	NGDN	sp|Q8NEJ9|NGDN_HUMAN Neuroguidin OS=Homo sapiens OX=9606 GN=NGDN PE=1 SV=1	3	3	12.4	12.4	0.372205
P09874	P09874	Poly [ADP-ribose] polymerase 1	PARP1	sp|P09874|PARP1_HUMAN Poly [ADP-ribose] polymerase 1 OS=Homo sapiens OX=9606 GN=PARP1 PE=1 SV=4	33	33	41.4	41.4	0.373601
P26599	P26599	Polypyrimidine tract-binding protein 1	PTBP1	sp|P26599|PTBP1_HUMAN Polypyrimidine tract-binding protein 1 OS=Homo sapiens OX=9606 GN=PTBP1 PE=1 SV=1	19	17	60.8	57.4	0.373625
P22626	P22626	Heterogeneous nuclear ribonucleoproteins A2/B1	HNRNPA2B1	sp|P22626|ROA2_HUMAN Heterogeneous nuclear ribonucleoproteins A2/B1 OS=Homo sapiens OX=9606 GN=HNRNPA2B1 PE=1 SV=2	21	20	58.4	58.4	0.375264
Q9NV88	Q9NV88	Integrator complex subunit 9	INTS9	sp|Q9NV88|INT9_HUMAN Integrator complex subunit 9 OS=Homo sapiens OX=9606 GN=INTS9 PE=1 SV=2	4	4	9.3	9.3	0.37848
Q9H0D6	Q9H0D6	5-3 exoribonuclease 2	XRN2	sp|Q9H0D6|XRN2_HUMAN 5-3 exoribonuclease 2 OS=Homo sapiens OX=9606 GN=XRN2 PE=1 SV=1	22	22	29.2	29.2	0.379054
Q59GN2;P62891	Q59GN2;P62891	Putative 60S ribosomal protein L39-like 5;60S ribosomal protein L39	RPL39P5;RPL39	sp|Q59GN2|R39L5_HUMAN Putative 60S ribosomal protein L39-like 5 OS=Homo sapiens OX=9606 GN=RPL39P5 PE=5 SV=2;sp|P62891|RL39_HUMAN 60S ribosomal protein L39 OS=Homo sapiens OX=9606 GN=RPL39 PE=1 SV=2	1	1	19.6	19.6	0.38085
P78371	P78371	T-complex protein 1 subunit beta	CCT2	sp|P78371|TCPB_HUMAN T-complex protein 1 subunit beta OS=Homo sapiens OX=9606 GN=CCT2 PE=1 SV=4	11	11	38.5	38.5	0.382664
Q14980;O00471	Q14980	Nuclear mitotic apparatus protein 1	NUMA1	sp|Q14980|NUMA1_HUMAN Nuclear mitotic apparatus protein 1 OS=Homo sapiens OX=9606 GN=NUMA1 PE=1 SV=2	121	121	65.3	65.3	0.384591
Q9UKL0	Q9UKL0	REST corepressor 1	RCOR1	sp|Q9UKL0|RCOR1_HUMAN REST corepressor 1 OS=Homo sapiens OX=9606 GN=RCOR1 PE=1 SV=2	7	3	19.8	10.7	0.389336
Q9BUJ2	Q9BUJ2	Heterogeneous nuclear ribonucleoprotein U-like protein 1	HNRNPUL1	sp|Q9BUJ2|HNRL1_HUMAN Heterogeneous nuclear ribonucleoprotein U-like protein 1 OS=Homo sapiens OX=9606 GN=HNRNPUL1 PE=1 SV=2	8	8	14.3	14.3	0.390011
Q15370	Q15370	Transcription elongation factor B polypeptide 2	TCEB2	sp|Q15370|ELOB_HUMAN Elongin-B OS=Homo sapiens OX=9606 GN=ELOB PE=1 SV=1	2	2	13.6	13.6	0.390528
Q13148	Q13148	TAR DNA-binding protein 43	TARDBP	sp|Q13148|TADBP_HUMAN TAR DNA-binding protein 43 OS=Homo sapiens OX=9606 GN=TARDBP PE=1 SV=1	15	15	48.1	48.1	0.392841
Q9BQ67	Q9BQ67	Glutamate-rich WD repeat-containing protein 1	GRWD1	sp|Q9BQ67|GRWD1_HUMAN Glutamate-rich WD repeat-containing protein 1 OS=Homo sapiens OX=9606 GN=GRWD1 PE=1 SV=1	3	3	7	7	0.395384
P35268	P35268	60S ribosomal protein L22	RPL22	sp|P35268|RL22_HUMAN 60S ribosomal protein L22 OS=Homo sapiens OX=9606 GN=RPL22 PE=1 SV=2	4	4	50.8	50.8	0.397935
Q9BWJ5	Q9BWJ5	Splicing factor 3B subunit 5	SF3B5	sp|Q9BWJ5|SF3B5_HUMAN Splicing factor 3B subunit 5 OS=Homo sapiens OX=9606 GN=SF3B5 PE=1 SV=1	2	2	27.9	27.9	0.398389
Q14739	Q14739	Lamin-B receptor	LBR	sp|Q14739|LBR_HUMAN Delta(14)-sterol reductase LBR OS=Homo sapiens OX=9606 GN=LBR PE=1 SV=2	17	17	29.8	29.8	0.398611
CON__P08730-1;CON__Q2M2I5;Q2M2I5	CON__P08730-1				14	1	23.3	2.7	0.399079
P16422	P16422	Epithelial cell adhesion molecule	EPCAM	sp|P16422|EPCAM_HUMAN Epithelial cell adhesion molecule OS=Homo sapiens OX=9606 GN=EPCAM PE=1 SV=2	3	3	16.2	16.2	0.4002
P18621	P18621	60S ribosomal protein L17	RPL17	sp|P18621|RL17_HUMAN 60S ribosomal protein L17 OS=Homo sapiens OX=9606 GN=RPL17 PE=1 SV=3	8	8	46.7	46.7	0.401995
Q9UJV9	Q9UJV9	Probable ATP-dependent RNA helicase DDX41	DDX41	sp|Q9UJV9|DDX41_HUMAN Probable ATP-dependent RNA helicase DDX41 OS=Homo sapiens OX=9606 GN=DDX41 PE=1 SV=2	3	3	7.2	7.2	0.403528
Q5SNT2	Q5SNT2	Transmembrane protein 201	TMEM201	sp|Q5SNT2|TM201_HUMAN Transmembrane protein 201 OS=Homo sapiens OX=9606 GN=TMEM201 PE=1 SV=1	1	1	1.5	1.5	0.404363
Q92499	Q92499	ATP-dependent RNA helicase DDX1	DDX1	sp|Q92499|DDX1_HUMAN ATP-dependent RNA helicase DDX1 OS=Homo sapiens OX=9606 GN=DDX1 PE=1 SV=2	18	18	32.6	32.6	0.406416
Q53F19	Q53F19	Uncharacterized protein C17orf85	C17orf85	sp|Q53F19|NCBP3_HUMAN Nuclear cap-binding protein subunit 3 OS=Homo sapiens OX=9606 GN=NCBP3 PE=1 SV=2	2	2	3.7	3.7	0.406727
P06576	P06576	ATP synthase subunit beta, mitochondrial	ATP5B	sp|P06576|ATPB_HUMAN ATP synthase subunit beta, mitochondrial OS=Homo sapiens OX=9606 GN=ATP5F1B PE=1 SV=3	17	17	51.4	51.4	0.417324
P67870	P67870	Casein kinase II subunit beta	CSNK2B	sp|P67870|CSK2B_HUMAN Casein kinase II subunit beta OS=Homo sapiens OX=9606 GN=CSNK2B PE=1 SV=1	5	5	29.8	29.8	0.420951
Q9NRW1;P20340;Q14964	Q9NRW1;P20340;Q14964	Ras-related protein Rab-6B;Ras-related protein Rab-6A;Ras-related protein Rab-39A	RAB6B;RAB6A;RAB39A	sp|Q9NRW1|RAB6B_HUMAN Ras-related protein Rab-6B OS=Homo sapiens OX=9606 GN=RAB6B PE=1 SV=1;sp|P20340|RAB6A_HUMAN Ras-related protein Rab-6A OS=Homo sapiens OX=9606 GN=RAB6A PE=1 SV=3;sp|Q14964|RB39A_HUMAN Ras-related protein Rab-39A OS=Homo sapiens OX=960	1	1	5.3	5.3	0.421562
P22234	P22234	Multifunctional protein ADE2;Phosphoribosylaminoimidazole-succinocarboxamide synthase;Phosphoribosylaminoimidazole carboxylase	PAICS	sp|P22234|PUR6_HUMAN Multifunctional protein ADE2 OS=Homo sapiens OX=9606 GN=PAICS PE=1 SV=3	2	2	4	4	0.425729
P42704	P42704	Leucine-rich PPR motif-containing protein, mitochondrial	LRPPRC	sp|P42704|LPPRC_HUMAN Leucine-rich PPR motif-containing protein, mitochondrial OS=Homo sapiens OX=9606 GN=LRPPRC PE=1 SV=3	5	5	5.2	5.2	0.426043
Q92526	Q92526	T-complex protein 1 subunit zeta-2	CCT6B	sp|Q92526|TCPW_HUMAN T-complex protein 1 subunit zeta-2 OS=Homo sapiens OX=9606 GN=CCT6B PE=1 SV=5	5	1	9.4	2.3	0.427361
P46781	P46781	40S ribosomal protein S9	RPS9	sp|P46781|RS9_HUMAN 40S ribosomal protein S9 OS=Homo sapiens OX=9606 GN=RPS9 PE=1 SV=3	12	12	52.6	52.6	0.42774
Q99613;B5ME19	Q99613;B5ME19	Eukaryotic translation initiation factor 3 subunit C;Eukaryotic translation initiation factor 3 subunit C-like protein	EIF3C;EIF3CL	sp|Q99613|EIF3C_HUMAN Eukaryotic translation initiation factor 3 subunit C OS=Homo sapiens OX=9606 GN=EIF3C PE=1 SV=1;sp|B5ME19|EIFCL_HUMAN Eukaryotic translation initiation factor 3 subunit C-like protein OS=Homo sapiens OX=9606 GN=EIF3CL PE=1 SV=1	6	6	10.4	10.4	0.428561
Q13616	Q13616	Cullin-1	CUL1	sp|Q13616|CUL1_HUMAN Cullin-1 OS=Homo sapiens OX=9606 GN=CUL1 PE=1 SV=2	5	5	6.6	6.6	0.432379
O15479	O15479	Melanoma-associated antigen B2	MAGEB2	sp|O15479|MAGB2_HUMAN Melanoma-associated antigen B2 OS=Homo sapiens OX=9606 GN=MAGEB2 PE=1 SV=3	6	5	21.3	19.1	0.437129
P62266	P62266	40S ribosomal protein S23	RPS23	sp|P62266|RS23_HUMAN 40S ribosomal protein S23 OS=Homo sapiens OX=9606 GN=RPS23 PE=1 SV=3	5	5	48.3	48.3	0.442669
Q9NRL2	Q9NRL2	Bromodomain adjacent to zinc finger domain protein 1A	BAZ1A	sp|Q9NRL2|BAZ1A_HUMAN Bromodomain adjacent to zinc finger domain protein 1A OS=Homo sapiens OX=9606 GN=BAZ1A PE=1 SV=2	17	17	14.3	14.3	0.444113
Q96EP5	Q96EP5	DAZ-associated protein 1	DAZAP1	sp|Q96EP5|DAZP1_HUMAN DAZ-associated protein 1 OS=Homo sapiens OX=9606 GN=DAZAP1 PE=1 SV=1	3	3	11.5	11.5	0.444706
O15160	O15160	DNA-directed RNA polymerases I and III subunit RPAC1	POLR1C	sp|O15160|RPAC1_HUMAN DNA-directed RNA polymerases I and III subunit RPAC1 OS=Homo sapiens OX=9606 GN=POLR1C PE=1 SV=1	6	6	24.6	24.6	0.444737
Q16643	Q16643	Drebrin	DBN1	sp|Q16643|DREB_HUMAN Drebrin OS=Homo sapiens OX=9606 GN=DBN1 PE=1 SV=4	22	22	42.4	42.4	0.445283
Q96PQ6	Q96PQ6	Zinc finger protein 317	ZNF317	sp|Q96PQ6|ZN317_HUMAN Zinc finger protein 317 OS=Homo sapiens OX=9606 GN=ZNF317 PE=1 SV=2	2	2	3.4	3.4	0.449331
P11940;Q9H361;Q13310;Q4VXU2;Q5JQF8;Q96DU9	P11940	Polyadenylate-binding protein 1	PABPC1	sp|P11940|PABP1_HUMAN Polyadenylate-binding protein 1 OS=Homo sapiens OX=9606 GN=PABPC1 PE=1 SV=2	13	13	28.8	28.8	0.451052
P35580	P35580	Myosin-10	MYH10	sp|P35580|MYH10_HUMAN Myosin-10 OS=Homo sapiens OX=9606 GN=MYH10 PE=1 SV=3	50	32	33.4	24.1	0.451734
Q8NC56	Q8NC56	LEM domain-containing protein 2	LEMD2	sp|Q8NC56|LEMD2_HUMAN LEM domain-containing protein 2 OS=Homo sapiens OX=9606 GN=LEMD2 PE=1 SV=1	2	2	4	4	0.452467
Q71DI3;Q16695;P84243;P68431;Q6NXT2	Q71DI3;Q16695;P84243;P68431;Q6NXT2	Histone H3.2;Histone H3.1t;Histone H3.3;Histone H3.1;Histone H3.3C	HIST2H3A;HIST3H3;H3F3A;HIST1H3A;H3F3C	sp|Q71DI3|H32_HUMAN Histone H3.2 OS=Homo sapiens OX=9606 GN=HIST2H3A PE=1 SV=3;sp|Q16695|H31T_HUMAN Histone H3.1t OS=Homo sapiens OX=9606 GN=HIST3H3 PE=1 SV=3;sp|P84243|H33_HUMAN Histone H3.3 OS=Homo sapiens OX=9606 GN=H3-3A PE=1 SV=2;sp|P68431|H31_HUMAN H	2	2	10.3	10.3	0.463036
E9PRG8	E9PRG8	Uncharacterized protein C11orf98	C11orf98	sp|E9PRG8|CK098_HUMAN Uncharacterized protein C11orf98 OS=Homo sapiens OX=9606 GN=C11orf98 PE=4 SV=2	1	1	10.6	10.6	0.464019
P60006	P60006	Anaphase-promoting complex subunit 15	ANAPC15	sp|P60006|APC15_HUMAN Anaphase-promoting complex subunit 15 OS=Homo sapiens OX=9606 GN=ANAPC15 PE=1 SV=1	1	1	8.3	8.3	0.464592
P13639	P13639	Elongation factor 2	EEF2	sp|P13639|EF2_HUMAN Elongation factor 2 OS=Homo sapiens OX=9606 GN=EEF2 PE=1 SV=4	18	17	25.8	24.6	0.469896
P25787	P25787	Proteasome subunit alpha type-2	PSMA2	sp|P25787|PSA2_HUMAN Proteasome subunit alpha type-2 OS=Homo sapiens OX=9606 GN=PSMA2 PE=1 SV=2	1	1	9	9	0.469957
P36542	P36542	ATP synthase subunit gamma, mitochondrial	ATP5C1	sp|P36542|ATPG_HUMAN ATP synthase subunit gamma, mitochondrial OS=Homo sapiens OX=9606 GN=ATP5F1C PE=1 SV=1	8	8	27.5	27.5	0.470907
Q9H707;B7Z6K7	Q9H707;B7Z6K7	Zinc finger protein 552;Putative uncharacterized zinc finger protein 814	ZNF552;ZNF814	sp|Q9H707|ZN552_HUMAN Zinc finger protein 552 OS=Homo sapiens OX=9606 GN=ZNF552 PE=1 SV=2;sp|B7Z6K7|ZN814_HUMAN Zinc finger protein 814 OS=Homo sapiens OX=9606 GN=ZNF814 PE=1 SV=2	2	2	6.1	6.1	0.475253
Q6P9B9	Q6P9B9	Integrator complex subunit 5	INTS5	sp|Q6P9B9|INT5_HUMAN Integrator complex subunit 5 OS=Homo sapiens OX=9606 GN=INTS5 PE=1 SV=1	6	6	8.6	8.6	0.47533
Q7Z406	Q7Z406	Myosin-14	MYH14	sp|Q7Z406|MYH14_HUMAN Myosin-14 OS=Homo sapiens OX=9606 GN=MYH14 PE=1 SV=2	8	2	4.4	1.4	0.475523
P19525	P19525	Interferon-induced, double-stranded RNA-activated protein kinase	EIF2AK2	sp|P19525|E2AK2_HUMAN Interferon-induced, double-stranded RNA-activated protein kinase OS=Homo sapiens OX=9606 GN=EIF2AK2 PE=1 SV=2	3	3	7.8	7.8	0.47736
Q7Z6R9	Q7Z6R9	Transcription factor AP-2-delta	TFAP2D	sp|Q7Z6R9|AP2D_HUMAN Transcription factor AP-2-delta OS=Homo sapiens OX=9606 GN=TFAP2D PE=2 SV=1	2	2	3.5	3.5	0.477464
P62269	P62269	40S ribosomal protein S18	RPS18	sp|P62269|RS18_HUMAN 40S ribosomal protein S18 OS=Homo sapiens OX=9606 GN=RPS18 PE=1 SV=3	10	10	52.6	52.6	0.481582
Q969Q0;P83881	Q969Q0;P83881	60S ribosomal protein L36a-like;60S ribosomal protein L36a	RPL36AL;RPL36A	sp|Q969Q0|RL36L_HUMAN 60S ribosomal protein L36a-like OS=Homo sapiens OX=9606 GN=RPL36AL PE=1 SV=3;sp|P83881|RL36A_HUMAN 60S ribosomal protein L36a OS=Homo sapiens OX=9606 GN=RPL36A PE=1 SV=2	1	1	8.5	8.5	0.485859
P60903	P60903	Protein S100-A10	S100A10	sp|P60903|S10AA_HUMAN Protein S100-A10 OS=Homo sapiens OX=9606 GN=S100A10 PE=1 SV=2	2	2	35.1	35.1	0.485894
Q5VZF2	Q5VZF2	Muscleblind-like protein 2	MBNL2	sp|Q5VZF2|MBNL2_HUMAN Muscleblind-like protein 2 OS=Homo sapiens OX=9606 GN=MBNL2 PE=1 SV=2	4	1	9.7	2.1	0.486049
P60228	P60228	Eukaryotic translation initiation factor 3 subunit E	EIF3E	sp|P60228|EIF3E_HUMAN Eukaryotic translation initiation factor 3 subunit E OS=Homo sapiens OX=9606 GN=EIF3E PE=1 SV=1	2	2	8.3	8.3	0.487749
Q6P6C2	Q6P6C2	RNA demethylase ALKBH5	ALKBH5	sp|Q6P6C2|ALKB5_HUMAN RNA demethylase ALKBH5 OS=Homo sapiens OX=9606 GN=ALKBH5 PE=1 SV=2	1	1	7.4	7.4	0.489568
P42285	P42285	Superkiller viralicidic activity 2-like 2	SKIV2L2	sp|P42285|MTREX_HUMAN Exosome RNA helicase MTR4 OS=Homo sapiens OX=9606 GN=MTREX PE=1 SV=3	19	19	24.1	24.1	0.489629
O00303	O00303	Eukaryotic translation initiation factor 3 subunit F	EIF3F	sp|O00303|EIF3F_HUMAN Eukaryotic translation initiation factor 3 subunit F OS=Homo sapiens OX=9606 GN=EIF3F PE=1 SV=1	1	1	4.2	4.2	0.490137
Q9HC52;O95503	Q9HC52	Chromobox protein homolog 8	CBX8	sp|Q9HC52|CBX8_HUMAN Chromobox protein homolog 8 OS=Homo sapiens OX=9606 GN=CBX8 PE=1 SV=3	11	11	33.9	33.9	0.493727
P04264;CON__P04264	P04264;CON__P04264	Keratin, type II cytoskeletal 1	KRT1	sp|P04264|K2C1_HUMAN Keratin, type II cytoskeletal 1 OS=Homo sapiens OX=9606 GN=KRT1 PE=1 SV=6;	41	26	58.5	46	0.495041
P15880	P15880	40S ribosomal protein S2	RPS2	sp|P15880|RS2_HUMAN 40S ribosomal protein S2 OS=Homo sapiens OX=9606 GN=RPS2 PE=1 SV=2	12	12	49.5	49.5	0.495995
Q6NXG1;Q9H6T0	Q6NXG1	Epithelial splicing regulatory protein 1	ESRP1	sp|Q6NXG1|ESRP1_HUMAN Epithelial splicing regulatory protein 1 OS=Homo sapiens OX=9606 GN=ESRP1 PE=1 SV=2	7	7	10.9	10.9	0.496003
P21127;Q9UQ88;Q13882	P21127;Q9UQ88	Cyclin-dependent kinase 11B;Cyclin-dependent kinase 11A	CDK11B;CDK11A	sp|P21127|CD11B_HUMAN Cyclin-dependent kinase 11B OS=Homo sapiens OX=9606 GN=CDK11B PE=1 SV=4;sp|Q9UQ88|CD11A_HUMAN Cyclin-dependent kinase 11A OS=Homo sapiens OX=9606 GN=CDK11A PE=1 SV=4	7	7	9.3	9.3	0.496256
Q9BWU0	Q9BWU0	Kanadaptin	SLC4A1AP	sp|Q9BWU0|NADAP_HUMAN Kanadaptin OS=Homo sapiens OX=9606 GN=SLC4A1AP PE=1 SV=1	3	3	5.4	5.4	0.499801
Q5VIY5;Q7L2R6;Q6ZN06;P17035;P0CJ79	Q5VIY5;Q7L2R6;Q6ZN06;P17035;P0CJ79	Zinc finger protein 468;Zinc finger protein 765;Zinc finger protein 813;Zinc finger protein 28;Zinc finger protein 888	ZNF468;ZNF765;ZNF813;ZNF28;ZNF888	sp|Q5VIY5|ZN468_HUMAN Zinc finger protein 468 OS=Homo sapiens OX=9606 GN=ZNF468 PE=2 SV=1;sp|Q7L2R6|ZN765_HUMAN Zinc finger protein 765 OS=Homo sapiens OX=9606 GN=ZNF765 PE=1 SV=2;sp|Q6ZN06|ZN813_HUMAN Zinc finger protein 813 OS=Homo sapiens OX=9606 GN=ZNF	3	1	7.3	1.9	0.502548
Q9NQB0;P36402;Q9UJU2;Q9HCS4	Q9NQB0	Transcription factor 7-like 2	TCF7L2	sp|Q9NQB0|TF7L2_HUMAN Transcription factor 7-like 2 OS=Homo sapiens OX=9606 GN=TCF7L2 PE=1 SV=2	8	8	18.6	18.6	0.507075
P62851	P62851	40S ribosomal protein S25	RPS25	sp|P62851|RS25_HUMAN 40S ribosomal protein S25 OS=Homo sapiens OX=9606 GN=RPS25 PE=1 SV=1	3	3	22.4	22.4	0.508298
O43663	O43663	Protein regulator of cytokinesis 1	PRC1	sp|O43663|PRC1_HUMAN Protein regulator of cytokinesis 1 OS=Homo sapiens OX=9606 GN=PRC1 PE=1 SV=2	3	3	5	5	0.509631
Q8WTT2	Q8WTT2	Nucleolar complex protein 3 homolog	NOC3L	sp|Q8WTT2|NOC3L_HUMAN Nucleolar complex protein 3 homolog OS=Homo sapiens OX=9606 GN=NOC3L PE=1 SV=1	15	15	27.2	27.2	0.510678
P08708	P08708	40S ribosomal protein S17	RPS17	sp|P08708|RS17_HUMAN 40S ribosomal protein S17 OS=Homo sapiens OX=9606 GN=RPS17 PE=1 SV=2	6	6	49.6	49.6	0.512593
P48444	P48444	Coatomer subunit delta	ARCN1	sp|P48444|COPD_HUMAN Coatomer subunit delta OS=Homo sapiens OX=9606 GN=ARCN1 PE=1 SV=1	1	1	6.5	6.5	0.514938
P21333	P21333	Filamin-A	FLNA	sp|P21333|FLNA_HUMAN Filamin-A OS=Homo sapiens OX=9606 GN=FLNA PE=1 SV=4	95	87	55.2	52.8	0.515083
P42677	P42677	40S ribosomal protein S27	RPS27	sp|P42677|RS27_HUMAN 40S ribosomal protein S27 OS=Homo sapiens OX=9606 GN=RPS27 PE=1 SV=3	3	1	38.1	13.1	0.515117
Q14444	Q14444	Caprin-1	CAPRIN1	sp|Q14444|CAPR1_HUMAN Caprin-1 OS=Homo sapiens OX=9606 GN=CAPRIN1 PE=1 SV=2	5	5	9.3	9.3	0.518463
Q9H0A0	Q9H0A0	N-acetyltransferase 10	NAT10	sp|Q9H0A0|NAT10_HUMAN RNA cytidine acetyltransferase OS=Homo sapiens OX=9606 GN=NAT10 PE=1 SV=2	39	39	48.2	48.2	0.52359
Q9UL03;Q5JSJ4	Q9UL03	Integrator complex subunit 6	INTS6	sp|Q9UL03|INT6_HUMAN Integrator complex subunit 6 OS=Homo sapiens OX=9606 GN=INTS6 PE=1 SV=1	17	17	27.3	27.3	0.523591
O60716	O60716	Catenin delta-1	CTNND1	sp|O60716|CTND1_HUMAN Catenin delta-1 OS=Homo sapiens OX=9606 GN=CTNND1 PE=1 SV=1	6	6	11.9	11.9	0.524129
P42766	P42766	60S ribosomal protein L35	RPL35	sp|P42766|RL35_HUMAN 60S ribosomal protein L35 OS=Homo sapiens OX=9606 GN=RPL35 PE=1 SV=2	3	3	26	26	0.52665
P61619;Q9H9S3	P61619	Protein transport protein Sec61 subunit alpha isoform 1	SEC61A1	sp|P61619|S61A1_HUMAN Protein transport protein Sec61 subunit alpha isoform 1 OS=Homo sapiens OX=9606 GN=SEC61A1 PE=1 SV=2	3	3	5.9	5.9	0.528704
P26232	P26232	Catenin alpha-2	CTNNA2	sp|P26232|CTNA2_HUMAN Catenin alpha-2 OS=Homo sapiens OX=9606 GN=CTNNA2 PE=1 SV=5	1	1	1.9	1.9	0.530911
Q7L2E3	Q7L2E3	Putative ATP-dependent RNA helicase DHX30	DHX30	sp|Q7L2E3|DHX30_HUMAN ATP-dependent RNA helicase DHX30 OS=Homo sapiens OX=9606 GN=DHX30 PE=1 SV=1	7	7	10	10	0.533064
CON__P08779;P08779	CON__P08779;P08779	Keratin, type I cytoskeletal 16	KRT16	;sp|P08779|K1C16_HUMAN Keratin, type I cytoskeletal 16 OS=Homo sapiens OX=9606 GN=KRT16 PE=1 SV=4	25	10	51	28.5	0.533298
Q92620	Q92620	Pre-mRNA-splicing factor ATP-dependent RNA helicase PRP16	DHX38	sp|Q92620|PRP16_HUMAN Pre-mRNA-splicing factor ATP-dependent RNA helicase PRP16 OS=Homo sapiens OX=9606 GN=DHX38 PE=1 SV=2	11	11	11.4	11.4	0.534197
P51114;Q06787	P51114	Fragile X mental retardation syndrome-related protein 1	FXR1	sp|P51114|FXR1_HUMAN Fragile X mental retardation syndrome-related protein 1 OS=Homo sapiens OX=9606 GN=FXR1 PE=1 SV=3	5	4	12.7	11.4	0.536629
Q12996	Q12996	Cleavage stimulation factor subunit 3	CSTF3	sp|Q12996|CSTF3_HUMAN Cleavage stimulation factor subunit 3 OS=Homo sapiens OX=9606 GN=CSTF3 PE=1 SV=1	8	8	15.2	15.2	0.540137
Q14764	Q14764	Major vault protein	MVP	sp|Q14764|MVP_HUMAN Major vault protein OS=Homo sapiens OX=9606 GN=MVP PE=1 SV=4	6	6	7.7	7.7	0.545589
Q9UPT8	Q9UPT8	Zinc finger CCCH domain-containing protein 4	ZC3H4	sp|Q9UPT8|ZC3H4_HUMAN Zinc finger CCCH domain-containing protein 4 OS=Homo sapiens OX=9606 GN=ZC3H4 PE=1 SV=3	2	2	2.9	2.9	0.545928
P19105;O14950;P24844	P19105;O14950;P24844	Myosin regulatory light chain 12A;Myosin regulatory light chain 12B;Myosin regulatory light polypeptide 9	MYL12A;MYL12B;MYL9	sp|P19105|ML12A_HUMAN Myosin regulatory light chain 12A OS=Homo sapiens OX=9606 GN=MYL12A PE=1 SV=2;sp|O14950|ML12B_HUMAN Myosin regulatory light chain 12B OS=Homo sapiens OX=9606 GN=MYL12B PE=1 SV=2;sp|P24844|MYL9_HUMAN Myosin regulatory light polypeptide	7	7	56.1	56.1	0.547513
Q6PK04	Q6PK04	Coiled-coil domain-containing protein 137	CCDC137	sp|Q6PK04|CC137_HUMAN Coiled-coil domain-containing protein 137 OS=Homo sapiens OX=9606 GN=CCDC137 PE=1 SV=1	8	8	30.8	30.8	0.547778
P08123	P08123	Collagen alpha-2(I) chain	COL1A2	sp|P08123|CO1A2_HUMAN Collagen alpha-2(I) chain OS=Homo sapiens OX=9606 GN=COL1A2 PE=1 SV=7	1	1	0.8	0.8	0.54811
P05455	P05455	Lupus La protein	SSB	sp|P05455|LA_HUMAN Lupus La protein OS=Homo sapiens OX=9606 GN=SSB PE=1 SV=2	2	2	6.6	6.6	0.54939
P62805	P62805	Histone H4	HIST1H4A	sp|P62805|H4_HUMAN Histone H4 OS=Homo sapiens OX=9606 GN=H4C1 PE=1 SV=2	6	6	51.5	51.5	0.552582
Q04637	Q04637	Eukaryotic translation initiation factor 4 gamma 1	EIF4G1	sp|Q04637|IF4G1_HUMAN Eukaryotic translation initiation factor 4 gamma 1 OS=Homo sapiens OX=9606 GN=EIF4G1 PE=1 SV=4	3	3	4.1	4.1	0.552865
P41212	P41212	Transcription factor ETV6	ETV6	sp|P41212|ETV6_HUMAN Transcription factor ETV6 OS=Homo sapiens OX=9606 GN=ETV6 PE=1 SV=1	2	2	5.5	5.5	0.553598
P14618;P30613	P14618	Pyruvate kinase PKM	PKM	sp|P14618|KPYM_HUMAN Pyruvate kinase PKM OS=Homo sapiens OX=9606 GN=PKM PE=1 SV=4	14	14	40.1	40.1	0.555033
Q9UGU5	Q9UGU5	HMG domain-containing protein 4	HMGXB4	sp|Q9UGU5|HMGX4_HUMAN HMG domain-containing protein 4 OS=Homo sapiens OX=9606 GN=HMGXB4 PE=1 SV=2	1	1	2.8	2.8	0.555597
P60660;P14649	P60660	Myosin light polypeptide 6	MYL6	sp|P60660|MYL6_HUMAN Myosin light polypeptide 6 OS=Homo sapiens OX=9606 GN=MYL6 PE=1 SV=2	9	9	60.3	60.3	0.556249
P18754	P18754	Regulator of chromosome condensation	RCC1	sp|P18754|RCC1_HUMAN Regulator of chromosome condensation OS=Homo sapiens OX=9606 GN=RCC1 PE=1 SV=1	7	7	24	24	0.557418
Q2VIR3;P41091	Q2VIR3;P41091	Putative eukaryotic translation initiation factor 2 subunit 3-like protein;Eukaryotic translation initiation factor 2 subunit 3	EIF2S3L;EIF2S3	sp|Q2VIR3|IF2GL_HUMAN Eukaryotic translation initiation factor 2 subunit 3B OS=Homo sapiens OX=9606 GN=EIF2S3B PE=2 SV=2;sp|P41091|IF2G_HUMAN Eukaryotic translation initiation factor 2 subunit 3 OS=Homo sapiens OX=9606 GN=EIF2S3 PE=1 SV=3	2	2	11.2	11.2	0.56033
P46783;Q9NQ39	P46783;Q9NQ39	40S ribosomal protein S10;Putative 40S ribosomal protein S10-like	RPS10;RPS10P5	sp|P46783|RS10_HUMAN 40S ribosomal protein S10 OS=Homo sapiens OX=9606 GN=RPS10 PE=1 SV=1;sp|Q9NQ39|RS10L_HUMAN Putative 40S ribosomal protein S10-like OS=Homo sapiens OX=9606 GN=RPS10P5 PE=5 SV=1	4	4	18.8	18.8	0.561384
P23588	P23588	Eukaryotic translation initiation factor 4B	EIF4B	sp|P23588|IF4B_HUMAN Eukaryotic translation initiation factor 4B OS=Homo sapiens OX=9606 GN=EIF4B PE=1 SV=2	11	11	27.7	27.7	0.563116
P25788	P25788	Proteasome subunit alpha type-3	PSMA3	sp|P25788|PSA3_HUMAN Proteasome subunit alpha type-3 OS=Homo sapiens OX=9606 GN=PSMA3 PE=1 SV=2	2	2	7.5	7.5	0.563531
Q6Y1H2	Q6Y1H2	Very-long-chain (3R)-3-hydroxyacyl-CoA dehydratase 2	HACD2	sp|Q6Y1H2|HACD2_HUMAN Very-long-chain (3R)-3-hydroxyacyl-CoA dehydratase 2 OS=Homo sapiens OX=9606 GN=HACD2 PE=1 SV=1	2	2	7.9	7.9	0.565086
P61513;A6NKH3	P61513;A6NKH3	60S ribosomal protein L37a;Putative 60S ribosomal protein L37a-like protein	RPL37A;RPL37AP8	sp|P61513|RL37A_HUMAN 60S ribosomal protein L37a OS=Homo sapiens OX=9606 GN=RPL37A PE=1 SV=2;sp|A6NKH3|RL37L_HUMAN Putative 60S ribosomal protein L37a-like protein OS=Homo sapiens OX=9606 GN=RPL37AP8 PE=5 SV=2	2	2	28.3	28.3	0.567951
P42695	P42695	Condensin-2 complex subunit D3	NCAPD3	sp|P42695|CNDD3_HUMAN Condensin-2 complex subunit D3 OS=Homo sapiens OX=9606 GN=NCAPD3 PE=1 SV=2	1	1	0.7	0.7	0.571575
P62841	P62841	40S ribosomal protein S15	RPS15	sp|P62841|RS15_HUMAN 40S ribosomal protein S15 OS=Homo sapiens OX=9606 GN=RPS15 PE=1 SV=2	4	4	55.2	55.2	0.571987
P46940	P46940	Ras GTPase-activating-like protein IQGAP1	IQGAP1	sp|P46940|IQGA1_HUMAN Ras GTPase-activating-like protein IQGAP1 OS=Homo sapiens OX=9606 GN=IQGAP1 PE=1 SV=1	4	4	5.1	5.1	0.574535
Q01831	Q01831	DNA repair protein complementing XP-C cells	XPC	sp|Q01831|XPC_HUMAN DNA repair protein complementing XP-C cells OS=Homo sapiens OX=9606 GN=XPC PE=1 SV=4	11	11	16.4	16.4	0.574654
Q5TZA2	Q5TZA2	Rootletin	CROCC	sp|Q5TZA2|CROCC_HUMAN Rootletin OS=Homo sapiens OX=9606 GN=CROCC PE=1 SV=1	1	1	0.4	0.4	0.577273
Q09161	Q09161	Nuclear cap-binding protein subunit 1	NCBP1	sp|Q09161|NCBP1_HUMAN Nuclear cap-binding protein subunit 1 OS=Homo sapiens OX=9606 GN=NCBP1 PE=1 SV=1	6	6	11.1	11.1	0.580654
P61964	P61964	WD repeat-containing protein 5	WDR5	sp|P61964|WDR5_HUMAN WD repeat-containing protein 5 OS=Homo sapiens OX=9606 GN=WDR5 PE=1 SV=1	5	5	21.9	21.9	0.582192
P46937	P46937	Transcriptional coactivator YAP1	YAP1	sp|P46937|YAP1_HUMAN Transcriptional coactivator YAP1 OS=Homo sapiens OX=9606 GN=YAP1 PE=1 SV=2	1	1	2.2	2.2	0.582257
P62861	P62861	40S ribosomal protein S30	FAU	sp|P62861|RS30_HUMAN 40S ribosomal protein S30 OS=Homo sapiens OX=9606 GN=FAU PE=1 SV=1	1	1	16.9	16.9	0.583387
Q9UPW0	Q9UPW0	Forkhead box protein J3	FOXJ3	sp|Q9UPW0|FOXJ3_HUMAN Forkhead box protein J3 OS=Homo sapiens OX=9606 GN=FOXJ3 PE=1 SV=2	1	1	3.1	3.1	0.583504
P63261	P63261	Actin, cytoplasmic 2;Actin, cytoplasmic 2, N-terminally processed	ACTG1	sp|P63261|ACTG_HUMAN Actin, cytoplasmic 2 OS=Homo sapiens OX=9606 GN=ACTG1 PE=1 SV=1	38	2	94.1	7.2	0.583685
Q9NP50	Q9NP50	Protein FAM60A	FAM60A	sp|Q9NP50|SHCAF_HUMAN SIN3-HDAC complex-associated factor OS=Homo sapiens OX=9606 GN=SINHCAF PE=1 SV=1	1	1	5.9	5.9	0.585085
Q9H3K2	Q9H3K2	Growth hormone-inducible transmembrane protein	GHITM	sp|Q9H3K2|GHITM_HUMAN Growth hormone-inducible transmembrane protein OS=Homo sapiens OX=9606 GN=GHITM PE=1 SV=2	3	3	8.7	8.7	0.588545
Q9P035	Q9P035	Very-long-chain (3R)-3-hydroxyacyl-CoA dehydratase 3	HACD3	sp|Q9P035|HACD3_HUMAN Very-long-chain (3R)-3-hydroxyacyl-CoA dehydratase 3 OS=Homo sapiens OX=9606 GN=HACD3 PE=1 SV=2	2	2	8.8	8.8	0.592956
O43818	O43818	U3 small nucleolar RNA-interacting protein 2	RRP9	sp|O43818|U3IP2_HUMAN U3 small nucleolar RNA-interacting protein 2 OS=Homo sapiens OX=9606 GN=RRP9 PE=1 SV=1	6	6	13.3	13.3	0.593541
P62701;Q8TD47;P22090	P62701	40S ribosomal protein S4, X isoform	RPS4X	sp|P62701|RS4X_HUMAN 40S ribosomal protein S4, X isoform OS=Homo sapiens OX=9606 GN=RPS4X PE=1 SV=2	13	13	51.7	51.7	0.59495
Q9BVC6	Q9BVC6	Transmembrane protein 109	TMEM109	sp|Q9BVC6|TM109_HUMAN Transmembrane protein 109 OS=Homo sapiens OX=9606 GN=TMEM109 PE=1 SV=1	2	2	8.6	8.6	0.596552
P63167;Q96FJ2	P63167;Q96FJ2	Dynein light chain 1, cytoplasmic;Dynein light chain 2, cytoplasmic	DYNLL1;DYNLL2	sp|P63167|DYL1_HUMAN Dynein light chain 1, cytoplasmic OS=Homo sapiens OX=9606 GN=DYNLL1 PE=1 SV=1;sp|Q96FJ2|DYL2_HUMAN Dynein light chain 2, cytoplasmic OS=Homo sapiens OX=9606 GN=DYNLL2 PE=1 SV=1	2	2	37.1	37.1	0.596616
Q9UMY1	Q9UMY1	Nucleolar protein 7	NOL7	sp|Q9UMY1|NOL7_HUMAN Nucleolar protein 7 OS=Homo sapiens OX=9606 GN=NOL7 PE=1 SV=2	3	3	10.5	10.5	0.59815
P40429;Q6NVV1	P40429	60S ribosomal protein L13a	RPL13A	sp|P40429|RL13A_HUMAN 60S ribosomal protein L13a OS=Homo sapiens OX=9606 GN=RPL13A PE=1 SV=2	6	6	28.1	28.1	0.598598
P23528;Q9Y281	P23528	Cofilin-1	CFL1	sp|P23528|COF1_HUMAN Cofilin-1 OS=Homo sapiens OX=9606 GN=CFL1 PE=1 SV=3	7	7	57.8	57.8	0.60706
P11177	P11177	Pyruvate dehydrogenase E1 component subunit beta, mitochondrial	PDHB	sp|P11177|ODPB_HUMAN Pyruvate dehydrogenase E1 component subunit beta, mitochondrial OS=Homo sapiens OX=9606 GN=PDHB PE=1 SV=3	1	1	4.5	4.5	0.610729
P49720	P49720	Proteasome subunit beta type-3	PSMB3	sp|P49720|PSB3_HUMAN Proteasome subunit beta type-3 OS=Homo sapiens OX=9606 GN=PSMB3 PE=1 SV=2	2	2	16.1	16.1	0.613935
P27635;Q96L21	P27635	60S ribosomal protein L10	RPL10	sp|P27635|RL10_HUMAN 60S ribosomal protein L10 OS=Homo sapiens OX=9606 GN=RPL10 PE=1 SV=4	8	8	38.8	38.8	0.614581
Q16181	Q16181	Septin-7	2020-09-07	sp|Q16181|SEPT7_HUMAN Septin-7 OS=Homo sapiens OX=9606 GN=SEPTIN7 PE=1 SV=2	3	3	14	14	0.620613
Q9UBU8	Q9UBU8	Mortality factor 4-like protein 1	MORF4L1	sp|Q9UBU8|MO4L1_HUMAN Mortality factor 4-like protein 1 OS=Homo sapiens OX=9606 GN=MORF4L1 PE=1 SV=2	2	2	7.7	7.7	0.623004
O60884	O60884	DnaJ homolog subfamily A member 2	DNAJA2	sp|O60884|DNJA2_HUMAN DnaJ homolog subfamily A member 2 OS=Homo sapiens OX=9606 GN=DNAJA2 PE=1 SV=1	5	5	20.6	20.6	0.629062
P61158	P61158	Actin-related protein 3	ACTR3	sp|P61158|ARP3_HUMAN Actin-related protein 3 OS=Homo sapiens OX=9606 GN=ACTR3 PE=1 SV=3	1	1	5.3	5.3	0.630405
Q4G0J3	Q4G0J3	La-related protein 7	LARP7	sp|Q4G0J3|LARP7_HUMAN La-related protein 7 OS=Homo sapiens OX=9606 GN=LARP7 PE=1 SV=1	6	6	11.5	11.5	0.630704
Q9BTD8	Q9BTD8	RNA-binding protein 42	RBM42	sp|Q9BTD8|RBM42_HUMAN RNA-binding protein 42 OS=Homo sapiens OX=9606 GN=RBM42 PE=1 SV=1	2	2	4	4	0.630865
P49327	P49327	Fatty acid synthase;[Acyl-carrier-protein] S-acetyltransferase;[Acyl-carrier-protein] S-malonyltransferase;3-oxoacyl-[acyl-carrier-protein] synthase;3-oxoacyl-[acyl-carrier-protein] reductase;3-hydroxyacyl-[acyl-carrier-protein] dehydratase;Enoyl-[acyl-carrier-protein] reductase;Oleoyl-[acyl-carrier-protein] hydrolase	FASN	sp|P49327|FAS_HUMAN Fatty acid synthase OS=Homo sapiens OX=9606 GN=FASN PE=1 SV=3	30	30	18.6	18.6	0.632373
P62913	P62913	60S ribosomal protein L11	RPL11	sp|P62913|RL11_HUMAN 60S ribosomal protein L11 OS=Homo sapiens OX=9606 GN=RPL11 PE=1 SV=2	4	4	23.6	23.6	0.637685
P23921	P23921	Ribonucleoside-diphosphate reductase large subunit	RRM1	sp|P23921|RIR1_HUMAN Ribonucleoside-diphosphate reductase large subunit OS=Homo sapiens OX=9606 GN=RRM1 PE=1 SV=1	1	1	3.5	3.5	0.645296
Q9UG63	Q9UG63	ATP-binding cassette sub-family F member 2	ABCF2	sp|Q9UG63|ABCF2_HUMAN ATP-binding cassette sub-family F member 2 OS=Homo sapiens OX=9606 GN=ABCF2 PE=1 SV=2	4	4	7.2	7.2	0.646974
Q9BPW8	Q9BPW8	Protein NipSnap homolog 1	NIPSNAP1	sp|Q9BPW8|NIPS1_HUMAN Protein NipSnap homolog 1 OS=Homo sapiens OX=9606 GN=NIPSNAP1 PE=1 SV=1	3	3	13.4	13.4	0.649307
P16144	P16144	Integrin beta-4	ITGB4	sp|P16144|ITB4_HUMAN Integrin beta-4 OS=Homo sapiens OX=9606 GN=ITGB4 PE=1 SV=5	2	2	1.5	1.5	0.64939
Q8NC51	Q8NC51	Plasminogen activator inhibitor 1 RNA-binding protein	SERBP1	sp|Q8NC51|PAIRB_HUMAN Plasminogen activator inhibitor 1 RNA-binding protein OS=Homo sapiens OX=9606 GN=SERBP1 PE=1 SV=2	4	4	16.2	16.2	0.651438
P04844	P04844	Dolichyl-diphosphooligosaccharide--protein glycosyltransferase subunit 2	RPN2	sp|P04844|RPN2_HUMAN Dolichyl-diphosphooligosaccharide--protein glycosyltransferase subunit 2 OS=Homo sapiens OX=9606 GN=RPN2 PE=1 SV=3	13	13	29.6	29.6	0.652182
O43795;Q9UBC5	O43795	Unconventional myosin-Ib	MYO1B	sp|O43795|MYO1B_HUMAN Unconventional myosin-Ib OS=Homo sapiens OX=9606 GN=MYO1B PE=1 SV=3	12	12	12.9	12.9	0.654666
P17987	P17987	T-complex protein 1 subunit alpha	TCP1	sp|P17987|TCPA_HUMAN T-complex protein 1 subunit alpha OS=Homo sapiens OX=9606 GN=TCP1 PE=1 SV=1	28	28	73	73	0.660128
O94992	O94992	Protein HEXIM1	HEXIM1	sp|O94992|HEXI1_HUMAN Protein HEXIM1 OS=Homo sapiens OX=9606 GN=HEXIM1 PE=1 SV=1	5	5	28.1	28.1	0.661561
O60341	O60341	Lysine-specific histone demethylase 1A	KDM1A	sp|O60341|KDM1A_HUMAN Lysine-specific histone demethylase 1A OS=Homo sapiens OX=9606 GN=KDM1A PE=1 SV=2	15	15	22.3	22.3	0.664183
Q5JTV8	Q5JTV8	Torsin-1A-interacting protein 1	TOR1AIP1	sp|Q5JTV8|TOIP1_HUMAN Torsin-1A-interacting protein 1 OS=Homo sapiens OX=9606 GN=TOR1AIP1 PE=1 SV=2	12	12	25.4	25.4	0.665057
P81605	P81605	Dermcidin;Survival-promoting peptide;DCD-1	DCD	sp|P81605|DCD_HUMAN Dermcidin OS=Homo sapiens OX=9606 GN=DCD PE=1 SV=2	2	2	20	20	0.665957
Q9P0V9	Q9P0V9	Septin-10	2020-09-10	sp|Q9P0V9|SEP10_HUMAN Septin-10 OS=Homo sapiens OX=9606 GN=SEPTIN10 PE=1 SV=2	3	3	11	11	0.671216
O00410;O60518	O00410;O60518	Importin-5;Ran-binding protein 6	IPO5;RANBP6	sp|O00410|IPO5_HUMAN Importin-5 OS=Homo sapiens OX=9606 GN=IPO5 PE=1 SV=4;sp|O60518|RNBP6_HUMAN Ran-binding protein 6 OS=Homo sapiens OX=9606 GN=RANBP6 PE=1 SV=2	2	2	2.5	2.5	0.677276
Q99878;Q96KK5;Q9BTM1;Q16777;Q93077;Q7L7L0;Q6FI13;P20671;P0C0S8;P04908;Q96QV6;P16104;Q8IUE6;REV__Q8NB25	Q99878;Q96KK5;Q9BTM1;Q16777;Q93077;Q7L7L0;Q6FI13;P20671;P0C0S8;P04908;Q96QV6;P16104;Q8IUE6	Histone H2A type 1-J;Histone H2A type 1-H;Histone H2A.J;Histone H2A type 2-C;Histone H2A type 1-C;Histone H2A type 3;Histone H2A type 2-A;Histone H2A type 1-D;Histone H2A type 1;Histone H2A type 1-B/E;Histone H2A type 1-A;Histone H2AX;Histone H2A type 2-B	HIST1H2AJ;HIST1H2AH;H2AFJ;HIST2H2AC;HIST1H2AC;HIST3H2A;HIST2H2AA3;HIST1H2AD;HIST1H2AG;HIST1H2AB;HIST1H2AA;H2AFX;HIST2H2AB	sp|Q99878|H2A1J_HUMAN Histone H2A type 1-J OS=Homo sapiens OX=9606 GN=HIST1H2AJ PE=1 SV=3;sp|Q96KK5|H2A1H_HUMAN Histone H2A type 1-H OS=Homo sapiens OX=9606 GN=HIST1H2AH PE=1 SV=3;sp|Q9BTM1|H2AJ_HUMAN Histone H2A.J OS=Homo sapiens OX=9606 GN=H2AFJ PE=1 SV=	4	2	32.8	20.3	0.679091
P12277	P12277	Creatine kinase B-type	CKB	sp|P12277|KCRB_HUMAN Creatine kinase B-type OS=Homo sapiens OX=9606 GN=CKB PE=1 SV=1	3	3	12.1	12.1	0.679232
Q13283	Q13283	Ras GTPase-activating protein-binding protein 1	G3BP1	sp|Q13283|G3BP1_HUMAN Ras GTPase-activating protein-binding protein 1 OS=Homo sapiens OX=9606 GN=G3BP1 PE=1 SV=1	1	1	6	6	0.680581
Q13206	Q13206	Probable ATP-dependent RNA helicase DDX10	DDX10	sp|Q13206|DDX10_HUMAN Probable ATP-dependent RNA helicase DDX10 OS=Homo sapiens OX=9606 GN=DDX10 PE=1 SV=2	4	4	5.8	5.8	0.681523
P62306	P62306	Small nuclear ribonucleoprotein F	SNRPF	sp|P62306|RUXF_HUMAN Small nuclear ribonucleoprotein F OS=Homo sapiens OX=9606 GN=SNRPF PE=1 SV=1	3	3	39.5	39.5	0.682349
Q9UNX3;P61254	Q9UNX3;P61254	60S ribosomal protein L26-like 1;60S ribosomal protein L26	RPL26L1;RPL26	sp|Q9UNX3|RL26L_HUMAN 60S ribosomal protein L26-like 1 OS=Homo sapiens OX=9606 GN=RPL26L1 PE=1 SV=1;sp|P61254|RL26_HUMAN 60S ribosomal protein L26 OS=Homo sapiens OX=9606 GN=RPL26 PE=1 SV=1	4	4	22.1	22.1	0.684947
CON__P13645;P13645;CON__Q7Z3Y7;Q7Z3Y7;CON__Q7Z3Y8;Q7Z3Y8;CON__Q7Z3Z0;Q7Z3Z0	CON__P13645;P13645	Keratin, type I cytoskeletal 10	KRT10	;sp|P13645|K1C10_HUMAN Keratin, type I cytoskeletal 10 OS=Homo sapiens OX=9606 GN=KRT10 PE=1 SV=6	34	21	50.4	39.5	0.690847
P55209	P55209	Nucleosome assembly protein 1-like 1	NAP1L1	sp|P55209|NP1L1_HUMAN Nucleosome assembly protein 1-like 1 OS=Homo sapiens OX=9606 GN=NAP1L1 PE=1 SV=1	4	3	18.9	16.4	0.691014
Q96HR8	Q96HR8	H/ACA ribonucleoprotein complex non-core subunit NAF1	NAF1	sp|Q96HR8|NAF1_HUMAN H/ACA ribonucleoprotein complex non-core subunit NAF1 OS=Homo sapiens OX=9606 GN=NAF1 PE=1 SV=2	1	1	3	3	0.692307
P49750	P49750	YLP motif-containing protein 1	YLPM1	sp|P49750|YLPM1_HUMAN YLP motif-containing protein 1 OS=Homo sapiens OX=9606 GN=YLPM1 PE=1 SV=4	24	24	15.4	15.4	0.696332
P27708	P27708	CAD protein;Glutamine-dependent carbamoyl-phosphate synthase;Aspartate carbamoyltransferase;Dihydroorotase	CAD	sp|P27708|PYR1_HUMAN CAD protein OS=Homo sapiens OX=9606 GN=CAD PE=1 SV=3	2	2	2.5	2.5	0.698582
Q7KZF4	Q7KZF4	Staphylococcal nuclease domain-containing protein 1	SND1	sp|Q7KZF4|SND1_HUMAN Staphylococcal nuclease domain-containing protein 1 OS=Homo sapiens OX=9606 GN=SND1 PE=1 SV=1	3	3	4.3	4.3	0.701701
P60900	P60900	Proteasome subunit alpha type-6	PSMA6	sp|P60900|PSA6_HUMAN Proteasome subunit alpha type-6 OS=Homo sapiens OX=9606 GN=PSMA6 PE=1 SV=1	3	3	17.5	17.5	0.704221
P60842;Q14240	P60842;Q14240	Eukaryotic initiation factor 4A-I;Eukaryotic initiation factor 4A-II;Eukaryotic initiation factor 4A-II, N-terminally processed	EIF4A1;EIF4A2	sp|P60842|IF4A1_HUMAN Eukaryotic initiation factor 4A-I OS=Homo sapiens OX=9606 GN=EIF4A1 PE=1 SV=1;sp|Q14240|IF4A2_HUMAN Eukaryotic initiation factor 4A-II OS=Homo sapiens OX=9606 GN=EIF4A2 PE=1 SV=2	15	12	48	42.1	0.70441
Q12931	Q12931	Heat shock protein 75 kDa, mitochondrial	TRAP1	sp|Q12931|TRAP1_HUMAN Heat shock protein 75 kDa, mitochondrial OS=Homo sapiens OX=9606 GN=TRAP1 PE=1 SV=3	2	2	6.1	6.1	0.706455
P60709;Q6S8J3;A5A3E0;P0CG38;Q9BYX7;P0CG39	P60709	Actin, cytoplasmic 1;Actin, cytoplasmic 1, N-terminally processed	ACTB	sp|P60709|ACTB_HUMAN Actin, cytoplasmic 1 OS=Homo sapiens OX=9606 GN=ACTB PE=1 SV=1	38	2	94.1	7.2	0.706602
CON__P35908;CON__P35908v2;P35908	CON__P35908;CON__P35908v2;P35908	Keratin, type II cytoskeletal 2 epidermal	KRT2	;;sp|P35908|K22E_HUMAN Keratin, type II cytoskeletal 2 epidermal OS=Homo sapiens OX=9606 GN=KRT2 PE=1 SV=2	37	20	55.8	37.4	0.713509
Q96C19;Q9BUP0	Q96C19;Q9BUP0	EF-hand domain-containing protein D2;EF-hand domain-containing protein D1	EFHD2;EFHD1	sp|Q96C19|EFHD2_HUMAN EF-hand domain-containing protein D2 OS=Homo sapiens OX=9606 GN=EFHD2 PE=1 SV=1;sp|Q9BUP0|EFHD1_HUMAN EF-hand domain-containing protein D1 OS=Homo sapiens OX=9606 GN=EFHD1 PE=1 SV=1	4	4	17.5	17.5	0.718824
P63172	P63172	Dynein light chain Tctex-type 1	DYNLT1	sp|P63172|DYLT1_HUMAN Dynein light chain Tctex-type 1 OS=Homo sapiens OX=9606 GN=DYNLT1 PE=1 SV=1	2	2	35.4	35.4	0.719097
Q9UN86	Q9UN86	Ras GTPase-activating protein-binding protein 2	G3BP2	sp|Q9UN86|G3BP2_HUMAN Ras GTPase-activating protein-binding protein 2 OS=Homo sapiens OX=9606 GN=G3BP2 PE=1 SV=2	1	1	5.8	5.8	0.732787
O75306	O75306	NADH dehydrogenase [ubiquinone] iron-sulfur protein 2, mitochondrial	NDUFS2	sp|O75306|NDUS2_HUMAN NADH dehydrogenase [ubiquinone] iron-sulfur protein 2, mitochondrial OS=Homo sapiens OX=9606 GN=NDUFS2 PE=1 SV=2	7	7	20.5	20.5	0.740572
Q14687	Q14687	Genetic suppressor element 1	GSE1	sp|Q14687|GSE1_HUMAN Genetic suppressor element 1 OS=Homo sapiens OX=9606 GN=GSE1 PE=1 SV=3	9	9	13.1	13.1	0.744251
Q00059	Q00059	Transcription factor A, mitochondrial	TFAM	sp|Q00059|TFAM_HUMAN Transcription factor A, mitochondrial OS=Homo sapiens OX=9606 GN=TFAM PE=1 SV=1	1	1	4.5	4.5	0.748572
P83731	P83731	60S ribosomal protein L24	RPL24	sp|P83731|RL24_HUMAN 60S ribosomal protein L24 OS=Homo sapiens OX=9606 GN=RPL24 PE=1 SV=1	5	5	31.2	31.2	0.751189
P63165;G2XKQ0	P63165;G2XKQ0	Small ubiquitin-related modifier 1;Small ubiquitin-related modifier	SUMO1	sp|P63165|SUMO1_HUMAN Small ubiquitin-related modifier 1 OS=Homo sapiens OX=9606 GN=SUMO1 PE=1 SV=1;sp|G2XKQ0|SUMO5_HUMAN Small ubiquitin-related modifier 5 OS=Homo sapiens OX=9606 GN=SUMO1P1 PE=1 SV=2	4	4	43.6	43.6	0.75219
P43243	P43243	Matrin-3	MATR3	sp|P43243|MATR3_HUMAN Matrin-3 OS=Homo sapiens OX=9606 GN=MATR3 PE=1 SV=2	43	43	55.7	55.7	0.753178
P42025	P42025	Beta-centractin	ACTR1B	sp|P42025|ACTY_HUMAN Beta-centractin OS=Homo sapiens OX=9606 GN=ACTR1B PE=1 SV=1	2	1	9	4	0.753487
P50613;Q9C098	P50613;Q9C098	Cyclin-dependent kinase 7;Serine/threonine-protein kinase DCLK3	CDK7;DCLK3	sp|P50613|CDK7_HUMAN Cyclin-dependent kinase 7 OS=Homo sapiens OX=9606 GN=CDK7 PE=1 SV=1;sp|Q9C098|DCLK3_HUMAN Serine/threonine-protein kinase DCLK3 OS=Homo sapiens OX=9606 GN=DCLK3 PE=2 SV=2	2	2	6.6	6.6	0.760377
Q14149	Q14149	MORC family CW-type zinc finger protein 3	MORC3	sp|Q14149|MORC3_HUMAN MORC family CW-type zinc finger protein 3 OS=Homo sapiens OX=9606 GN=MORC3 PE=1 SV=3	3	3	4.8	4.8	0.761433
P47914	P47914	60S ribosomal protein L29	RPL29	sp|P47914|RL29_HUMAN 60S ribosomal protein L29 OS=Homo sapiens OX=9606 GN=RPL29 PE=1 SV=2	2	2	14.5	14.5	0.761441
Q8WVV9	Q8WVV9	Heterogeneous nuclear ribonucleoprotein L-like	HNRNPLL	sp|Q8WVV9|HNRLL_HUMAN Heterogeneous nuclear ribonucleoprotein L-like OS=Homo sapiens OX=9606 GN=HNRNPLL PE=1 SV=1	5	4	12.2	10.9	0.76419
P28070	P28070	Proteasome subunit beta type-4	PSMB4	sp|P28070|PSB4_HUMAN Proteasome subunit beta type-4 OS=Homo sapiens OX=9606 GN=PSMB4 PE=1 SV=4	1	1	8.3	8.3	0.769951
CON__Q04695;Q04695	CON__Q04695;Q04695	Keratin, type I cytoskeletal 17	KRT17	;sp|Q04695|K1C17_HUMAN Keratin, type I cytoskeletal 17 OS=Homo sapiens OX=9606 GN=KRT17 PE=1 SV=2	24	3	41.7	7.2	0.780941
P35579;REV__Q9UKV3	P35579	Myosin-9	MYH9	sp|P35579|MYH9_HUMAN Myosin-9 OS=Homo sapiens OX=9606 GN=MYH9 PE=1 SV=4	120	101	57.6	48.4	0.785752
Q9NV31	Q9NV31	U3 small nucleolar ribonucleoprotein protein IMP3	IMP3	sp|Q9NV31|IMP3_HUMAN U3 small nucleolar ribonucleoprotein protein IMP3 OS=Homo sapiens OX=9606 GN=IMP3 PE=1 SV=1	2	2	17.9	17.9	0.78657
Q52LJ0	Q52LJ0	Protein FAM98B	FAM98B	sp|Q52LJ0|FA98B_HUMAN Protein FAM98B OS=Homo sapiens OX=9606 GN=FAM98B PE=1 SV=2	5	5	18.2	18.2	0.788059
Q96RE7	Q96RE7	Nucleus accumbens-associated protein 1	NACC1	sp|Q96RE7|NACC1_HUMAN Nucleus accumbens-associated protein 1 OS=Homo sapiens OX=9606 GN=NACC1 PE=1 SV=1	3	3	6.5	6.5	0.790788
Q14011	Q14011	Cold-inducible RNA-binding protein	CIRBP	sp|Q14011|CIRBP_HUMAN Cold-inducible RNA-binding protein OS=Homo sapiens OX=9606 GN=CIRBP PE=1 SV=1	3	3	25.6	25.6	0.790862
O75525	O75525	KH domain-containing, RNA-binding, signal transduction-associated protein 3	KHDRBS3	sp|O75525|KHDR3_HUMAN KH domain-containing, RNA-binding, signal transduction-associated protein 3 OS=Homo sapiens OX=9606 GN=KHDRBS3 PE=1 SV=1	5	4	12.7	10.1	0.795292
P54727;P54725	P54727	UV excision repair protein RAD23 homolog B	RAD23B	sp|P54727|RD23B_HUMAN UV excision repair protein RAD23 homolog B OS=Homo sapiens OX=9606 GN=RAD23B PE=1 SV=1	5	5	13	13	0.796374
P27694	P27694	Replication protein A 70 kDa DNA-binding subunit;Replication protein A 70 kDa DNA-binding subunit, N-terminally processed	RPA1	sp|P27694|RFA1_HUMAN Replication protein A 70 kDa DNA-binding subunit OS=Homo sapiens OX=9606 GN=RPA1 PE=1 SV=2	4	4	13.1	13.1	0.802925
P05387	P05387	60S acidic ribosomal protein P2	RPLP2	sp|P05387|RLA2_HUMAN 60S acidic ribosomal protein P2 OS=Homo sapiens OX=9606 GN=RPLP2 PE=1 SV=1	4	4	69.6	69.6	0.804967
Q9NVA2	Q9NVA2	Septin-11	2020-09-11	sp|Q9NVA2|SEP11_HUMAN Septin-11 OS=Homo sapiens OX=9606 GN=SEPTIN11 PE=1 SV=3	2	2	8.2	8.2	0.806626
Q8NEY8	Q8NEY8	Periphilin-1	PPHLN1	sp|Q8NEY8|PPHLN_HUMAN Periphilin-1 OS=Homo sapiens OX=9606 GN=PPHLN1 PE=1 SV=2	5	5	10.9	10.9	0.808388
P51571	P51571	Translocon-associated protein subunit delta	SSR4	sp|P51571|SSRD_HUMAN Translocon-associated protein subunit delta OS=Homo sapiens OX=9606 GN=SSR4 PE=1 SV=1	2	2	17.3	17.3	0.811241
Q14103	Q14103	Heterogeneous nuclear ribonucleoprotein D0	HNRNPD	sp|Q14103|HNRPD_HUMAN Heterogeneous nuclear ribonucleoprotein D0 OS=Homo sapiens OX=9606 GN=HNRNPD PE=1 SV=1	11	9	28.5	26.2	0.817321
Q96BF6	Q96BF6	Nucleus accumbens-associated protein 2	NACC2	sp|Q96BF6|NACC2_HUMAN Nucleus accumbens-associated protein 2 OS=Homo sapiens OX=9606 GN=NACC2 PE=1 SV=1	1	1	2.7	2.7	0.817681
Q9Y2W1	Q9Y2W1	Thyroid hormone receptor-associated protein 3	THRAP3	sp|Q9Y2W1|TR150_HUMAN Thyroid hormone receptor-associated protein 3 OS=Homo sapiens OX=9606 GN=THRAP3 PE=1 SV=2	33	32	32.7	32.7	0.82218
Q9P013	Q9P013	Spliceosome-associated protein CWC15 homolog	CWC15	sp|Q9P013|CWC15_HUMAN Spliceosome-associated protein CWC15 homolog OS=Homo sapiens OX=9606 GN=CWC15 PE=1 SV=2	3	3	19.7	19.7	0.823048
Q13347	Q13347	Eukaryotic translation initiation factor 3 subunit I	EIF3I	sp|Q13347|EIF3I_HUMAN Eukaryotic translation initiation factor 3 subunit I OS=Homo sapiens OX=9606 GN=EIF3I PE=1 SV=1	1	1	10.5	10.5	0.823294
P38606	P38606	V-type proton ATPase catalytic subunit A	ATP6V1A	sp|P38606|VATA_HUMAN V-type proton ATPase catalytic subunit A OS=Homo sapiens OX=9606 GN=ATP6V1A PE=1 SV=2	2	2	6.3	6.3	0.823983
P30153;P30154	P30153	Serine/threonine-protein phosphatase 2A 65 kDa regulatory subunit A alpha isoform	PPP2R1A	sp|P30153|2AAA_HUMAN Serine/threonine-protein phosphatase 2A 65 kDa regulatory subunit A alpha isoform OS=Homo sapiens OX=9606 GN=PPP2R1A PE=1 SV=4	11	11	26.3	26.3	0.826779
O95926	O95926	Pre-mRNA-splicing factor SYF2	SYF2	sp|O95926|SYF2_HUMAN Pre-mRNA-splicing factor SYF2 OS=Homo sapiens OX=9606 GN=SYF2 PE=1 SV=1	1	1	11.5	11.5	0.830892
P07355;A6NMY6	P07355;A6NMY6	Annexin A2;Putative annexin A2-like protein	ANXA2;ANXA2P2	sp|P07355|ANXA2_HUMAN Annexin A2 OS=Homo sapiens OX=9606 GN=ANXA2 PE=1 SV=2;sp|A6NMY6|AXA2L_HUMAN Putative annexin A2-like protein OS=Homo sapiens OX=9606 GN=ANXA2P2 PE=5 SV=2	16	16	52.5	52.5	0.831282
P22670;P48378;P48380	P22670	MHC class II regulatory factor RFX1	RFX1	sp|P22670|RFX1_HUMAN MHC class II regulatory factor RFX1 OS=Homo sapiens OX=9606 GN=RFX1 PE=1 SV=2	3	3	4.7	4.7	0.845457
Q9H5H4	Q9H5H4	Zinc finger protein 768	ZNF768	sp|Q9H5H4|ZN768_HUMAN Zinc finger protein 768 OS=Homo sapiens OX=9606 GN=ZNF768 PE=1 SV=2	3	3	5.4	5.4	0.84971
Q7Z3B4	Q7Z3B4	Nucleoporin p54	NUP54	sp|Q7Z3B4|NUP54_HUMAN Nucleoporin p54 OS=Homo sapiens OX=9606 GN=NUP54 PE=1 SV=2	2	2	4.3	4.3	0.85258
Q99880;Q99879;Q99877;Q93079;Q5QNW6;P62807;P58876;P57053;O60814;Q96A08	Q99880;Q99879;Q99877;Q93079;Q5QNW6;P62807;P58876;P57053;O60814;Q96A08	Histone H2B type 1-L;Histone H2B type 1-M;Histone H2B type 1-N;Histone H2B type 1-H;Histone H2B type 2-F;Histone H2B type 1-C/E/F/G/I;Histone H2B type 1-D;Histone H2B type F-S;Histone H2B type 1-K;Histone H2B type 1-A	HIST1H2BL;HIST1H2BM;HIST1H2BN;HIST1H2BH;HIST2H2BF;HIST1H2BC;HIST1H2BD;H2BFS;HIST1H2BK;HIST1H2BA	sp|Q99880|H2B1L_HUMAN Histone H2B type 1-L OS=Homo sapiens OX=9606 GN=HIST1H2BL PE=1 SV=3;sp|Q99879|H2B1M_HUMAN Histone H2B type 1-M OS=Homo sapiens OX=9606 GN=HIST1H2BM PE=1 SV=3;sp|Q99877|H2B1N_HUMAN Histone H2B type 1-N OS=Homo sapiens OX=9606 GN=HIST1H	7	2	47.6	7.9	0.853363
O15371	O15371	Eukaryotic translation initiation factor 3 subunit D	EIF3D	sp|O15371|EIF3D_HUMAN Eukaryotic translation initiation factor 3 subunit D OS=Homo sapiens OX=9606 GN=EIF3D PE=1 SV=1	4	4	13	13	0.857006
Q8NFW8	Q8NFW8	N-acylneuraminate cytidylyltransferase	CMAS	sp|Q8NFW8|NEUA_HUMAN N-acylneuraminate cytidylyltransferase OS=Homo sapiens OX=9606 GN=CMAS PE=1 SV=2	3	3	12	12	0.859947
Q15019	Q15019	Septin-2	2020-09-02	sp|Q15019|SEPT2_HUMAN Septin-2 OS=Homo sapiens OX=9606 GN=SEPTIN2 PE=1 SV=1	4	4	19.7	19.7	0.862961
Q96MU7	Q96MU7	YTH domain-containing protein 1	YTHDC1	sp|Q96MU7|YTDC1_HUMAN YTH domain-containing protein 1 OS=Homo sapiens OX=9606 GN=YTHDC1 PE=1 SV=3	2	2	6.1	6.1	0.863682
P68400;Q8NEV1	P68400;Q8NEV1	Casein kinase II subunit alpha;Casein kinase II subunit alpha 3	CSNK2A1;CSNK2A3	sp|P68400|CSK21_HUMAN Casein kinase II subunit alpha OS=Homo sapiens OX=9606 GN=CSNK2A1 PE=1 SV=1;sp|Q8NEV1|CSK23_HUMAN Casein kinase II subunit alpha 3 OS=Homo sapiens OX=9606 GN=CSNK2A3 PE=1 SV=2	12	12	38.6	38.6	0.864955
O60762	O60762	Dolichol-phosphate mannosyltransferase subunit 1	DPM1	sp|O60762|DPM1_HUMAN Dolichol-phosphate mannosyltransferase subunit 1 OS=Homo sapiens OX=9606 GN=DPM1 PE=1 SV=1	2	2	12.7	12.7	0.864976
Q99436	Q99436	Proteasome subunit beta type-7	PSMB7	sp|Q99436|PSB7_HUMAN Proteasome subunit beta type-7 OS=Homo sapiens OX=9606 GN=PSMB7 PE=1 SV=1	1	1	6.9	6.9	0.865306
P51572	P51572	B-cell receptor-associated protein 31	BCAP31	sp|P51572|BAP31_HUMAN B-cell receptor-associated protein 31 OS=Homo sapiens OX=9606 GN=BCAP31 PE=1 SV=3	5	5	17.9	17.9	0.866226
Q92804	Q92804	TATA-binding protein-associated factor 2N	TAF15	sp|Q92804|RBP56_HUMAN TATA-binding protein-associated factor 2N OS=Homo sapiens OX=9606 GN=TAF15 PE=1 SV=1	18	16	35.3	32.9	0.878121
A6NHQ2	A6NHQ2	rRNA/tRNA 2-O-methyltransferase fibrillarin-like protein 1	FBLL1	sp|A6NHQ2|FBLL1_HUMAN rRNA/tRNA 2-O-methyltransferase fibrillarin-like protein 1 OS=Homo sapiens OX=9606 GN=FBLL1 PE=3 SV=2	3	1	11.1	3.3	0.878331
Q86V81	Q86V81	THO complex subunit 4	ALYREF	sp|Q86V81|THOC4_HUMAN THO complex subunit 4 OS=Homo sapiens OX=9606 GN=ALYREF PE=1 SV=3	3	3	14	14	0.87902
P46776	P46776	60S ribosomal protein L27a	RPL27A	sp|P46776|RL27A_HUMAN 60S ribosomal protein L27a OS=Homo sapiens OX=9606 GN=RPL27A PE=1 SV=2	5	5	34.5	34.5	0.881728
Q9UHD8	Q9UHD8	Septin-9	2020-09-09	sp|Q9UHD8|SEPT9_HUMAN Septin-9 OS=Homo sapiens OX=9606 GN=SEPTIN9 PE=1 SV=2	5	5	10.1	10.1	0.890478
P62826	P62826	GTP-binding nuclear protein Ran	RAN	sp|P62826|RAN_HUMAN GTP-binding nuclear protein Ran OS=Homo sapiens OX=9606 GN=RAN PE=1 SV=3	10	10	47.7	47.7	0.897057
P09382	P09382	Galectin-1	LGALS1	sp|P09382|LEG1_HUMAN Galectin-1 OS=Homo sapiens OX=9606 GN=LGALS1 PE=1 SV=2	2	2	13.3	13.3	0.898722
P32969	P32969	60S ribosomal protein L9	RPL9	sp|P32969|RL9_HUMAN 60S ribosomal protein L9 OS=Homo sapiens OX=9606 GN=RPL9 PE=1 SV=1	6	6	51.6	51.6	0.899618
P62249	P62249	40S ribosomal protein S16	RPS16	sp|P62249|RS16_HUMAN 40S ribosomal protein S16 OS=Homo sapiens OX=9606 GN=RPS16 PE=1 SV=2	12	12	59.6	59.6	0.899888
P50570;Q9UQ16;Q05193	P50570	Dynamin-2	DNM2	sp|P50570|DYN2_HUMAN Dynamin-2 OS=Homo sapiens OX=9606 GN=DNM2 PE=1 SV=2	9	9	12.5	12.5	0.900975
P54886	P54886	Delta-1-pyrroline-5-carboxylate synthase;Glutamate 5-kinase;Gamma-glutamyl phosphate reductase	ALDH18A1	sp|P54886|P5CS_HUMAN Delta-1-pyrroline-5-carboxylate synthase OS=Homo sapiens OX=9606 GN=ALDH18A1 PE=1 SV=2	21	21	32.3	32.3	0.907083
Q13895	Q13895	Bystin	BYSL	sp|Q13895|BYST_HUMAN Bystin OS=Homo sapiens OX=9606 GN=BYSL PE=1 SV=3	1	1	2.1	2.1	0.914865
Q5TGY3	Q5TGY3	AT-hook DNA-binding motif-containing protein 1	AHDC1	sp|Q5TGY3|AHDC1_HUMAN AT-hook DNA-binding motif-containing protein 1 OS=Homo sapiens OX=9606 GN=AHDC1 PE=1 SV=1	1	1	0.7	0.7	0.915087
Q8IY67	Q8IY67	Ribonucleoprotein PTB-binding 1	RAVER1	sp|Q8IY67|RAVR1_HUMAN Ribonucleoprotein PTB-binding 1 OS=Homo sapiens OX=9606 GN=RAVER1 PE=1 SV=1	15	15	43.4	43.4	0.919369
Q14119	Q14119	Vascular endothelial zinc finger 1	VEZF1	sp|Q14119|VEZF1_HUMAN Vascular endothelial zinc finger 1 OS=Homo sapiens OX=9606 GN=VEZF1 PE=1 SV=2	7	5	17.9	14.8	0.92438
Q9Y285	Q9Y285	Phenylalanine--tRNA ligase alpha subunit	FARSA	sp|Q9Y285|SYFA_HUMAN Phenylalanine--tRNA ligase alpha subunit OS=Homo sapiens OX=9606 GN=FARSA PE=1 SV=3	7	7	26.4	26.4	0.927291
P27816	P27816	Microtubule-associated protein 4	MAP4	sp|P27816|MAP4_HUMAN Microtubule-associated protein 4 OS=Homo sapiens OX=9606 GN=MAP4 PE=1 SV=3	2	2	4.2	4.2	0.947062
CON__P02533;P02533	CON__P02533;P02533	Keratin, type I cytoskeletal 14	KRT14	;sp|P02533|K1C14_HUMAN Keratin, type I cytoskeletal 14 OS=Homo sapiens OX=9606 GN=KRT14 PE=1 SV=4	27	4	50.4	10.8	0.947998
Q6UXN9	Q6UXN9	WD repeat-containing protein 82	WDR82	sp|Q6UXN9|WDR82_HUMAN WD repeat-containing protein 82 OS=Homo sapiens OX=9606 GN=WDR82 PE=1 SV=1	1	1	6.4	6.4	0.948854
Q9UJZ1	Q9UJZ1	Stomatin-like protein 2, mitochondrial	STOML2	sp|Q9UJZ1|STML2_HUMAN Stomatin-like protein 2, mitochondrial OS=Homo sapiens OX=9606 GN=STOML2 PE=1 SV=1	1	1	4.2	4.2	0.957126
Q9P0L0	Q9P0L0	Vesicle-associated membrane protein-associated protein A	VAPA	sp|Q9P0L0|VAPA_HUMAN Vesicle-associated membrane protein-associated protein A OS=Homo sapiens OX=9606 GN=VAPA PE=1 SV=3	6	5	32.5	27.7	0.965324
P51116	P51116	Fragile X mental retardation syndrome-related protein 2	FXR2	sp|P51116|FXR2_HUMAN Fragile X mental retardation syndrome-related protein 2 OS=Homo sapiens OX=9606 GN=FXR2 PE=1 SV=2	2	1	4.8	3.6	0.970853
Q8IX18	Q8IX18	Probable ATP-dependent RNA helicase DHX40	DHX40	sp|Q8IX18|DHX40_HUMAN Probable ATP-dependent RNA helicase DHX40 OS=Homo sapiens OX=9606 GN=DHX40 PE=1 SV=2	2	2	3.2	3.2	0.976242
O43852	O43852	Calumenin	CALU	sp|O43852|CALU_HUMAN Calumenin OS=Homo sapiens OX=9606 GN=CALU PE=1 SV=2	6	6	30.5	30.5	0.978458
Q5XKP0	Q5XKP0	Protein QIL1	QIL1	sp|Q5XKP0|MIC13_HUMAN MICOS complex subunit MIC13 OS=Homo sapiens OX=9606 GN=MICOS13 PE=1 SV=1	1	1	16.9	16.9	0.978829
Q6NW34	Q6NW34	Uncharacterized protein C3orf17	C3orf17	sp|Q6NW34|NEPRO_HUMAN Nucleolus and neural progenitor protein OS=Homo sapiens OX=9606 GN=NEPRO PE=1 SV=3	5	5	11.3	11.3	0.979269
Q9UGU0	Q9UGU0	Transcription factor 20	TCF20	sp|Q9UGU0|TCF20_HUMAN Transcription factor 20 OS=Homo sapiens OX=9606 GN=TCF20 PE=1 SV=3	2	2	1.6	1.6	0.984832
P08865	P08865	40S ribosomal protein SA	RPSA	sp|P08865|RSSA_HUMAN 40S ribosomal protein SA OS=Homo sapiens OX=9606 GN=RPSA PE=1 SV=4	2	2	10.8	10.8	0.988888
Q9HAN9	Q9HAN9	Nicotinamide/nicotinic acid mononucleotide adenylyltransferase 1	NMNAT1	sp|Q9HAN9|NMNA1_HUMAN Nicotinamide/nicotinic acid mononucleotide adenylyltransferase 1 OS=Homo sapiens OX=9606 GN=NMNAT1 PE=1 SV=1	1	1	3.9	3.9	0.989933
P12236;P12235	P12236;P12235	ADP/ATP translocase 3;ADP/ATP translocase 3, N-terminally processed;ADP/ATP translocase 1	SLC25A6;SLC25A4	sp|P12236|ADT3_HUMAN ADP/ATP translocase 3 OS=Homo sapiens OX=9606 GN=SLC25A6 PE=1 SV=4;sp|P12235|ADT1_HUMAN ADP/ATP translocase 1 OS=Homo sapiens OX=9606 GN=SLC25A4 PE=1 SV=4	10	4	42.3	23.5	0.990162
Q12849	Q12849	G-rich sequence factor 1	GRSF1	sp|Q12849|GRSF1_HUMAN G-rich sequence factor 1 OS=Homo sapiens OX=9606 GN=GRSF1 PE=1 SV=3	3	3	14.6	14.6	0.99657
Q9H147	Q9H147	Deoxynucleotidyltransferase terminal-interacting protein 1	DNTTIP1	sp|Q9H147|TDIF1_HUMAN Deoxynucleotidyltransferase terminal-interacting protein 1 OS=Homo sapiens OX=9606 GN=DNTTIP1 PE=1 SV=2	5	5	24	24	0.999663

## Sheet: Table 4 - Gene expression
gene	EV_ctrl_2	EV_ctrl_3	EV_ctrl_4	EV_ctrl_5	KO_ctrl_1	KO_ctrl_2	KO_ctrl_3	KO_ctrl_4	KO_ctrl_5
NIPAL3	11.15	13.77	13.37	15.47	6.68	6.64	5.72	8.22	8
BAD	44.1	48.11	45.22	46.01	24.57	25.61	17.73	17.32	19.58
CD99	37.95	36.13	35.45	37.61	15.11	12.37	14.05	12.11	12.89
PAR_Y_CD99	37.95	36.13	35.45	37.61	15.11	12.37	14.05	12.11	12.89
HS3ST1	29.06	30.01	29.47	28.94	90.86	58.57	74.97	76.62	69.48
DBNDD1	74.69	69.2	65.99	76.76	42.11	43.06	37.23	36.95	37.41
ARF5	289.66	308.23	264.45	262.78	182.06	184.69	182.5	174.4	161.57
PDK4	1.67	1.61	1.76	1.89	0.62	0.87	0.74	0.89	0.93
ST7	18.6	20.7	20.69	19.39	7.72	7.94	7.79	8.93	9.47
PRSS22	17.86	18.81	23.18	17.74	32.97	33.16	28.07	28.95	37.57
POLR2J	81.71	88.71	80.87	75.8	55.35	60.59	66.48	57.46	49.67
REX1BD	96.99	90.16	82.62	94.58	69.8	71.49	57.46	62.45	50.27
MAP3K14	9.76	9.62	9.27	7.51	5.52	6.7	5.4	5.77	5.45
TMEM132A	80.4	80.75	82.71	107.89	55.63	43.22	49.49	47.79	43.06
AP2B1	77.29	85.19	90.38	94.86	54.3	64.24	46.64	64.82	64.51
SPATA20	89.21	87.58	102.03	83.44	31.08	31.01	24.66	28.44	26.07
ETV1	8.28	13.1	14.71	9.13	1.96	3.18	1.33	5.15	3.59
AGK	15.22	18.18	17.88	19.6	22.97	29.74	27.71	26.52	24.76
TBXA2R	1.19	1.34	1.97	1.07	0.49	0.21	0.15	0.19	0.19
GTF2IRD1	29.78	28.16	27.56	27.84	19.68	19.69	18.22	15.71	20.31
CCDC124	224.74	228.73	224.22	216.04	161.81	158.85	184.41	162.42	146.86
GAS7	2.02	1.93	1.75	2.25	0.32	0.81	0.58	0.66	0.61
CACNA2D2	6.09	6.53	5.59	6.06	1.76	1.35	1.35	1.61	1.41
BAIAP3	13.98	10.64	14.29	12.53	5.24	5.44	5.32	5.42	4.59
MAPK8IP2	2.3	2.2	2.24	2.09	0.85	0.97	0.73	0.78	1.01
MLXIPL	61.83	53.82	61.48	64.66	38.35	42.08	38.95	34.52	38.69
SPRTN	11.02	10.86	9.83	10.87	6.51	6.36	6.51	7.29	7.44
CD9	192.04	203.17	209.04	200.47	101.38	120.04	132.88	126.46	129.76
PRSS3	67.45	70.06	61.68	52.02	31.81	29.88	24	29.3	23.35
LRRC23	10.3	10.19	10.73	8.98	5.16	4.97	6.18	6.31	6.66
HFE	5.48	5.76	6.09	6.14	2.83	2.57	1.97	2.82	2.97
LYPLA2	128.38	129.05	131.7	128.89	79.98	83.79	76.33	83.27	80.11
AC080038.1	5.25	4.35	4.04	4.76	1.49	1.02	1.16	1.02	1.62
MKS1	21.75	23.97	25.34	24.94	12.2	14.6	12.16	15.08	16.51
UTP18	41.03	40.82	43.85	44.82	62.84	84.27	65.73	82.29	79.85
TMEM159	27.28	28.14	28.48	31.06	18.92	19.5	14.8	20.92	21.09
BRCA1	11.19	10.97	12.48	12.61	17.75	28.16	21.08	23.73	25.75
PRICKLE3	22.98	20.97	20.16	23.6	10.36	12.92	12.82	15.92	13.58
ALOX5	11.06	9.45	12.1	12.6	8.17	7.74	7.27	7.91	7.84
SLC25A39	381.48	383.29	395.37	386.53	281.74	283.33	286.83	288.36	259.12
NUB1	33.87	37.45	43.72	48.08	68.56	77.6	57.17	80.9	78.96
GPRC5A	151.17	144.94	165.48	137.21	273.27	245.9	267.86	271.33	287.11
MDH1	141.06	153.53	135.75	148.8	91.14	98.75	101.05	105.92	97.61
MTMR11	8.71	8.18	7.5	6.71	3.66	3.89	2.78	2.71	3.9
CCDC88C	7.33	8.1	8.24	8	12.59	11.05	10.19	13.71	13.43
ZMYND11	23.38	25.65	26.42	27.05	7.01	7.1	5.71	8.64	10.16
XYLT2	21.44	21.41	21.16	23.97	15.46	15.87	14.22	14.53	16.06
GLT8D1	52.21	48.83	49.9	44.94	26.95	29.55	25.86	28.89	29.08
WWTR1	29.59	25.38	29.66	25.96	11.26	14.19	10.05	13.19	13.12
AGPS	26.84	27.32	27.02	28.43	42.38	46.67	37.85	47.33	49.69
PHLDB1	20.27	21.01	21.71	22.87	7.06	8.41	6.06	7.28	6.27
ADGRA2	6.05	6.08	5.96	6.79	2.73	2.12	2.18	2.42	2.17
MNAT1	30.52	32.54	30.04	33.96	42.79	41.65	39.35	43.25	39.69
CPS1	15.97	17.38	17.62	17.69	5.39	7.74	5.46	6.71	6.33
RTF2	94.19	91.08	88.25	81.66	56.53	55.99	55.48	55.86	57.06
ABCC2	49.18	46.42	50.06	44.17	23.38	26.22	25.7	34.94	25.65
DEF6	35.92	32.73	32.56	34.89	19.32	13.9	16.98	14.45	16.82
EHD2	59.81	58.18	56.06	56.86	37.18	38.86	31.58	34.45	38.61
TYMP	113.05	103.6	100.01	95.79	59.65	49.39	45.35	52.25	45.92
TOMM34	57.82	59.01	56.54	56.22	83.42	95.68	87.1	98.42	99.02
VIM	1.38	1.74	1.35	1.21	0.2	0.09	0.08	0	0.05
RTEL1-TNFRSF6B	3.28	2.99	4.03	2.5	0.79	0.97	1.49	0.79	0.57
AGPAT4	4.5	4.77	4.77	5.59	10.98	12.41	9.1	9.54	10.52
SNX1	65.69	73.43	61.79	63.55	42.07	48.18	47.74	46.68	43.74
BCLAF1	67.37	78.04	81.86	76.62	109.12	128.63	112.04	149.3	152.44
BAK1	24.14	22.22	25.28	22.65	10.61	12.29	11.81	12.5	12.4
GRN	305.67	304.03	313.11	349.47	200.87	181.82	189	193.99	200.13
CENPQ	3.67	2.82	3.59	3.65	5.25	6.1	6.97	6.48	7.5
SARS	216.29	234.25	238.23	251.18	327.75	368.55	307.4	389.93	401.68
PNPLA6	82.7	90.2	84.83	92.36	47.78	52.75	53.07	50.64	55.75
PIAS1	11.68	14.89	16.51	15.5	7.72	11.05	6.82	7.15	10.58
TMSB10	8464.09	8433.71	8231.14	8007.16	3363.54	3770.42	4088.53	3701.73	3566.66
FAM136A	80.88	78.9	77.19	77.03	106.17	121.25	112.97	128.08	122.64
TIMP2	75.23	76.54	82.74	92.91	44.18	41.31	30.09	42.6	43.23
USP2	1.55	1.74	2.64	1.76	0.6	0.81	0.93	0.76	0.7
TUBG2	21.63	18.59	19.5	21.64	8.13	10.05	8.84	8.56	9.73
RPL26L1	57.89	57.36	53.62	55.97	80.81	90.99	102.44	82.95	84.1
PI4K2B	7.48	8.4	10.41	11.04	4.25	4.04	2.9	5.21	5.61
VCAN	22.5	25.14	38.15	27.09	5.77	8.83	6.17	7.52	5.53
PARP3	23.25	24.86	22.53	21.25	10.72	11.78	9.18	11.22	12.98
RETSAT	63.61	65.97	67	66.61	20.72	19.19	21.03	25.76	26.18
CAPG	286.42	280.27	281.1	264.93	94.02	98.93	95.05	92.49	89.35
CUL7	30.81	32.5	39.12	36.6	16.51	18.94	15.05	19.4	18.94
WDR37	7.46	6.56	9.01	8.17	1.73	2.63	1.58	3.26	2.59
R3HDM1	32.13	32.46	35.24	33.94	17	19.22	17.17	20.7	19.32
HEXB	84.48	88.94	80.7	88.78	41.44	41.7	52.21	40.32	50.96
HOMER3	44.35	40.88	47.53	43.47	22.69	22.62	19.75	19.92	19.9
THOC3	58.83	71.02	60.43	71.11	42.96	39.05	41.86	43.45	41.13
RRP12	36.99	38.93	40.44	36.78	75.67	79.8	87.89	85.85	74.74
FAM168A	12.7	14.69	16.7	17.72	6.24	7.74	5.31	7.87	8.26
NOP58	66.32	72	71.71	75	141.12	167.36	172.77	191	179.18
KCNH2	6.3	5.9	6.79	7.02	3.25	4.02	3.44	2.99	3.21
MRPL43	112.82	111.96	110.68	109.57	157.39	157.31	163.71	150	153.58
TRAF1	0.6	0.66	0.66	0.84	0.29	0.42	0.33	0.23	0.2
TRAF3IP2	22.95	28.66	23.06	25.59	17.96	13.36	11.9	15.74	16.1
PKP2	13.84	13.77	14.22	14.21	5.81	9.46	6.64	9.92	9.38
MSH4	0.97	0.89	1.11	0.98	2.68	2.55	2.34	2.88	3.63
GDI2	74.2	79.47	74.31	80.67	9.71	12.35	8.77	12.97	10.89
TMCC3	2.1	2.02	2.3	1.96	1.14	1.37	0.75	1.19	1.5
PITHD1	51.85	50.96	52.96	50.49	54.63	58.24	56.36	56.88	57.04
MTA3	28.92	29.85	27.94	28.63	16.84	18.85	17.01	15.77	15.85
CROCC	18.59	20.83	22.41	23.62	15.51	11.9	12.98	15.2	12.78
SLC2A3	1.75	1.41	1.93	1.17	0.22	0.1	0.24	0.09	0.17
CTDP1	16.86	17.53	19.15	19.01	14.26	15.41	13.93	14.69	16.21
STYK1	4.41	4.98	5.96	4.3	2.21	1.56	1.75	1.44	1.38
SNRNP40	66.32	71.6	73.85	70.67	58.21	63.76	54.33	60.97	62.24
ACAA1	47.57	44.53	42.8	44.66	30.6	34.38	30.94	31.48	28.27
SPAG4	3.69	2.74	4.15	3.36	1.71	1.78	2.08	1.39	0.94
TNK2	13.28	13.44	13.54	14.72	11.12	10.9	9.21	8.94	11
CDH3	141.57	154.9	144.99	159.13	107.91	97.65	97.19	107.84	107.44
LTK	10.02	9.23	10.92	9.68	1.78	2.34	1.54	2.15	2.47
WAPL	20.33	21.58	22.42	22.94	30.03	38.65	31.07	43.79	42.77
VMP1	100	107.6	112.51	104.32	77.17	74.9	84.62	83.8	82.91
CA11	42.94	44.23	44.63	42.29	9.07	12.92	11.21	8.55	12.02
ISOC2	54.25	58.3	58.48	59.32	45.92	39.1	36.79	39.81	42.09
U2AF2	180.37	192.42	198.59	176.81	226.16	255.13	233.37	286.83	268.99
INTS13	31.68	32.15	29.17	29.29	60.13	62.88	64.57	63.83	69.96
BORCS8-MEF2B	15.92	15.47	13.88	11.62	5.05	6.42	6.56	7.97	6.6
RFXANK	75.42	65.75	72.94	84.13	58.04	57.9	57.79	49.12	53.72
CTSA	82.97	84.83	82.19	89.73	57.81	50.5	62.52	54.19	53.58
CNN2	211.73	200.26	191.62	170.88	82.55	98.18	96.72	91.1	83.38
ABCA7	68.6	65.99	70.6	61.58	32.66	37.4	32.77	36.02	36.44
FAR2	3.63	5.01	3.81	4.35	1.42	1.19	1.54	0.63	1.07
HMG20B	105.17	109.27	115.98	118.67	33.44	37.28	35.47	33.7	32.87
AP3D1	99.43	100.87	101.11	91.99	72.92	75.27	74.95	78.54	72.67
DGKA	55.35	50.64	53.9	65.14	36.93	32.19	38.68	39.21	37.16
ERBB3	22.18	29.83	27.23	29.91	16.01	16.58	15.24	18.22	15.16
PDIA5	39.38	44.81	43.07	36.27	28.75	28.01	30.08	28.76	28.75
COL17A1	2.78	2.13	3.4	2.82	1.5	1.66	1.5	1.34	0.7
TLE2	16.24	16.35	19.72	15.45	4.9	7.77	5.44	6.1	5.55
NGEF	14.81	12.56	16	12.6	2.79	6.95	2.86	4	5.29
PFKP	107.61	96.97	105.98	102.3	40.95	52.28	47.27	42.4	42.76
KLF6	27.38	27.68	36.32	33.69	7.53	13.33	12.15	14.79	16.34
CACNB1	5.37	4.23	3.99	4.6	2.91	2.67	2.08	1.65	2.06
RHOA	470.37	490.15	516.76	507.56	254.98	331.92	277.75	381.57	339.63
ROGDI	23.99	22.12	23.3	27.79	7.76	11.67	7.54	8	10.14
CBFB	93.67	94	107.03	106.07	37.9	45.16	36.2	38.78	45.77
RASSF1	23.85	19.82	25.05	24.15	15.75	17.94	17.49	18.22	15.72
PLEKHH3	56.58	54.74	56.34	51.72	36.04	37.78	31.2	37.03	37.68
TTC7A	12.64	15.64	14.75	13.78	6.35	8.32	6.17	6.26	6.93
IP6K2	132.96	130.58	138.12	129.92	66.42	78.33	68.74	84.78	85.77
PPP2R5B	12.94	11.39	11.65	11.21	4.52	4.45	4.17	5.02	5.71
HES2	8.08	6.39	6.31	9.51	0.83	1.2	1.69	1.76	1.49
RAB27A	7.09	6.07	5.58	7.91	1.8	3.81	3.17	2.82	4.41
DAPP1	0.36	0.31	0.4	0.16	1.83	1.59	1.09	1.68	2.08
SMG6	20.4	17.03	17.84	17.29	14.01	12.64	12.79	11.28	13.15
DGCR2	44.04	50.72	54.44	52.73	33.12	36.73	27.3	35.22	34.31
ASNS	343.1	339.91	311.71	368.46	651.29	806.54	803.6	802.18	796
ST6GALNAC2	4.15	5.19	5.18	5.09	0.55	0.48	0.82	2.31	0.81
TESK2	1.88	3.23	2.12	2.63	0.72	0.96	0.92	0.94	1.11
TCOF1	28.41	28.55	29.35	29.14	48.01	64.24	64.73	59.64	55.67
RPS6KA2	3.2	2.87	3.17	3.37	1.49	1.37	0.88	1.25	1.69
BUD23	141.58	137.66	134.68	123.15	82.28	85.81	89.89	79.29	87.86
TRIB2	9.32	8.22	10.95	11.4	1.76	1.64	1.78	3.14	1.87
DAZAP1	114.56	108.14	127.83	91.56	67.48	76.25	68.47	75.28	73.1
MBD3	57.78	60.23	67.58	59.8	94.85	103.36	96.07	102.28	95.09
PRKACA	67.73	65.98	63.34	67.49	39.34	50.93	40.04	45.64	50.59
ADGRL1	34.67	35.83	41.85	37.94	16.83	22.95	16.64	28.11	25.1
MRVI1	3.14	4.39	3.71	4.05	1.08	1.04	1.7	1.6	1.68
AP1M1	34.09	37.36	38.31	37.31	22.11	29.94	27.08	26.92	24.66
CLCN4	1.65	1.62	2.02	1.59	0.38	0.32	0.31	0.47	0.3
IGF2BP2	58.52	64.74	57.63	60.31	39.95	47.85	42.62	47.49	47.93
GLI2	0.79	0.94	1.19	0.95	0.14	0.36	0.15	0.31	0.4
MYDGF	252.45	249.48	250.32	233.44	100.99	98.75	107.58	103.67	94.3
ARHGEF10L	13.51	11	12.59	11.9	8.39	8.47	6.51	7.14	7.3
SRI	101.67	111.87	97.27	102.22	70.67	75.43	65.5	69.59	71.41
SEMA3C	2.8	2.12	2.97	4.05	0.54	1.09	1.07	1.15	0.62
CELSR1	17.85	16.99	19.45	19.26	9.88	12.15	8.84	11.05	8.3
SEC31B	12.8	13.26	16.48	15.12	20.59	23.7	23.63	23.93	21.29
PAX2	3.37	3.37	3.21	3.7	1.88	1.62	1.45	1.99	1.99
EXOSC7	41.76	43.4	39.37	43.33	66.4	76.78	67.27	70.22	70.51
ACACB	2.26	2.34	2.64	3.1	0.9	0.95	0.78	1.4	1.52
NT5C2	66.27	68.48	75.83	70.65	136.85	154.17	128.76	170.92	164.37
NFKB2	64.78	83.25	67.82	69.8	145.48	115.13	166.6	143	122.7
SNRPA	101.21	106.04	102.67	69.71	35.43	38.55	38.93	41.68	29.89
EXOSC5	65.94	67.81	67.92	59.94	89.17	80.32	92.75	83.05	82.37
SLC25A43	14.94	14.31	13.99	14.83	9.39	10.04	9.53	11.96	10.96
TP53INP2	5.19	5.42	5.36	5.58	2.66	2.66	2.42	2.66	2.78
TOLLIP	32.93	36.05	36.5	33.12	21.9	25.42	22.33	26.07	23.61
FKBP7	4.93	5.07	5.04	6.89	3.98	2.07	2.95	1.96	2.84
SAR1A	36.77	40.8	41.69	40.85	49.15	57.56	52.76	60.32	57.21
CEACAM1	1.49	1.91	3.1	1.9	0.61	0.28	0.52	0.72	0.88
CIC	27.33	33.96	36.45	38.61	16.67	21.47	16.18	23.39	17.65
CARMIL1	11.73	10.34	11.13	11.62	7.13	7.36	8.6	9.41	8.07
DNM2	99.42	98.38	99.92	94.39	70.45	77.22	68.45	75.9	74.36
KEAP1	63.55	67.22	74.13	67.54	85.69	99.83	91.98	97.09	94.99
PUM3	26.78	25.29	21.3	26.96	37.14	45.36	33.49	41.81	46.88
CPOX	91.7	89.6	112.66	132.84	32.6	35.87	26.81	41.21	46.71
CLDND1	186.05	178.5	196.33	197.77	102.2	111.2	90.42	113.97	128.76
CXCL2	1.6	1.01	2.47	2.17	11.45	8.85	8.36	7.88	6.79
ZNF510	1.63	1.99	2.07	2.12	0.64	0.74	0.8	1.02	0.98
AACS	10.1	10.31	11.45	9.94	6.22	7.17	6.02	8.15	6.4
DELE1	41.27	37.45	39.19	37.28	32.01	29.55	28.61	28.79	24.92
ATP8B1	11.55	12	12.14	11.47	6.89	7.37	5.2	8.67	9.15
SERTAD4	0.02	0.01	0.02	0	0.37	0.79	0.63	0.33	0.72
MRPL22	59.27	58.11	59.4	53.84	40.34	43.26	41.25	45.06	38.24
ITGAE	36.08	41.66	42.63	38.66	15.4	17.31	16.34	15.06	18.81
ZNF446	5.74	6.81	6.12	7.35	3.07	3.9	3.78	4.13	2.84
FAM234B	5.89	6.59	6.92	7.99	2.62	3.55	2.44	3.45	2.65
AGBL5	21.75	24.93	22.01	22.32	11.66	14.72	11.19	12.01	13.26
MAPRE3	13.7	11.9	14.58	11.66	8.65	7.62	7.27	7.74	8.12
MECOM	2.32	2.5	3.87	3.42	0.82	1.19	1.13	1.51	1.02
ZNF213	10.99	10.98	10.7	10.63	5.84	7.07	6.46	8.37	6.96
DDHD2	24.92	28.86	28.75	30	12.47	21.27	12.26	20.07	15.53
TTC39A	10.66	8.73	11.88	8.54	3.24	4.26	2.59	3.25	4.41
EIF2AK1	85.2	81.85	85.96	83.62	52.81	60.91	64.73	63.18	65.77
SEPHS1	47.4	51.84	47.58	51.56	18.72	26.79	24.39	27.59	22.78
BAX	75.41	66.09	67.33	64.92	95.19	129.46	113.93	116.36	99.98
PIGS	22.43	27.67	29.79	27.16	15.53	16.92	12.44	19.45	17.38
NOP14	33.05	35.85	36.9	35.78	55.81	66.81	56.06	68.9	64.78
GNAS	781.8	771.1	697.72	654.64	448.9	390.84	498.85	430.02	401.38
TFAP2C	4.58	5.06	5.18	4.25	2.21	2.31	1.7	2.27	2.54
PIR	18.59	16.87	16.5	17.61	9.75	14.29	13.47	9.13	11.98
AAMDC	13.94	15.14	15.84	16.61	8.04	7.6	9.31	7.3	9.54
ASAP3	10.31	9.29	10.78	12.22	2.92	3.37	3.54	3.31	3.11
EDEM2	33.46	35.03	33.33	29.61	14.21	16.34	15.07	15.46	15.28
EPB41L1	36.78	37.01	34.91	35.77	16.17	18.95	14.04	15.74	21.69
FKBP1A	576.08	599.34	569.63	630.59	404.75	428.81	410.44	487.68	428.48
DYNLL1	391.2	416.35	330.81	387.57	96.09	127.21	119.41	107.64	107.18
ESF1	15.37	13.27	16.82	17.43	23.37	28.95	26.2	29.4	32.99
SLC8B1	22.22	24.7	27.34	25.81	14.73	17.03	14.6	13.94	14.67
DZANK1	2.03	1.72	2.29	2	0.87	1	1.01	1.14	0.76
FUS	135.39	127.41	179.29	149.97	367.94	411.39	472.62	526.21	470.95
FXYD3	33.68	30.57	33.38	27.14	11.11	6.32	7.38	7.94	5.53
GMIP	12.35	13.07	14.16	13.34	4.63	6.25	4.43	6.24	6.22
MLF2	421.63	412.72	410.96	401.58	227.7	243.16	237.2	252.94	232.8
LTBP4	179.63	154.12	186.54	191.33	111.56	112.36	107.72	104.09	99.71
PCBP4	26.14	30.16	27.27	25.31	17.12	18.05	17.87	18.17	15.63
LYZ	0.18	0.05	0.06	0.22	0.45	0.43	0.39	0.55	0.63
SPG21	59.35	58.54	61.69	64.87	49.19	52.94	42.62	49.01	48.28
RAB11FIP3	8.56	9.84	9.05	7.42	5.36	6.63	5.85	6.59	6.35
ZNF268	4.43	5.35	4.48	5.23	6.2	7.8	6.79	7.79	7.87
PLEKHG2	8.82	8.61	12.79	9.78	3.43	4.49	1.84	4.05	5.92
DTX2	23.72	26.31	27.02	22.65	13.24	12.34	12.84	13.84	12.74
LAMB1	23.55	27.41	22.3	27.63	5.58	3.81	8.25	5.61	4.99
NLRP1	5.14	5.02	5.46	6.13	1.96	1.76	2.11	2.49	2.14
RGS17	0.53	0.46	0.67	0.58	0.12	0.15	0.12	0.19	0.27
TMEM101	29.21	31.57	33.44	31.54	15.39	15.61	17.62	15.66	14.34
OSGEP	19.57	16.63	18.65	18.99	12.3	14.6	14.35	14.47	11.56
SLC22A17	4.51	3.35	4.45	4.45	1.68	0.76	0.74	0.98	0.93
PHGDH	184.08	188.56	182.3	217.87	240.35	250.08	258.97	259.38	261.54
COL9A3	10.74	9.19	10.51	12.26	4.56	3.94	6.34	3.02	3.29
MYL6	1496.34	1548.88	1394.26	1557.36	508.52	524.1	502.17	482.37	516.84
CLSPN	1.65	2.44	3.18	3.12	7.24	11.39	7.19	9.56	8.56
DPYSL2	9.73	10.76	11.05	12.89	5.06	6.71	4.46	6.86	6.71
COMT	153.68	158.59	154.74	147.68	215.84	186.01	221.92	191.09	191.93
CDC23	23.74	25.24	24.89	25.88	12.06	17.1	13.52	16.03	15.75
AAAS	67.08	64.13	65.59	59.87	40.64	39.61	46.69	43.47	39.36
CRAT	9.53	9.57	10.84	9.04	6.18	7.85	4.58	5.99	5.28
TBC1D2	6.25	6.29	5.88	6.08	3.59	3.89	3.44	3.85	4.28
WHRN	6.75	5.9	5.73	6.38	2.78	3.98	3.71	4.64	3.6
SORBS1	1.96	1.52	1.44	2.02	0.64	0.66	1.01	1.06	0.81
WAC	103.29	103.93	107.59	108.79	39.31	48.84	36.05	52.69	54.48
FKBP5	38.83	41.23	42.1	42.23	14.06	16.4	12.09	16.52	15.4
MRPS18A	65.31	61.91	61.48	62.74	41.82	43.5	47.99	48.06	44.29
TMEM14A	31.69	30.77	32.92	40.84	10.97	14.99	18.02	18.19	20.08
DSP	36	38.95	45.99	39.57	20.38	25.75	22.33	32.22	27.38
HSD17B7P2	2.79	3.4	3.13	2.64	0.37	0.41	0.64	1.12	0.79
H2AFY2	38.99	41.04	39.15	39.74	53.9	60.98	53.47	57.57	61.07
OCEL1	31.52	33.41	28.99	29.63	21.37	20.74	21.71	20.03	24.77
MYO9B	41.99	45.01	43	45.35	24.12	30.64	30.89	27.76	23.18
HSD3B7	4.37	4.06	5.57	5.85	1.37	1.08	1.54	0.98	1.28
BCL7C	45.93	47.83	40.78	43.64	20.46	23.09	21.94	21.49	21.3
CBARP	15.7	15.37	17.42	15.1	13.18	12.78	12.36	11.66	13.51
MARCH2	33.56	31.68	35.46	38.19	18.96	17.4	13.54	16.38	17.18
HCN2	4.04	3.46	4.14	4.24	2.11	2.29	2.19	2.17	2.05
ARVCF	34.34	32.09	36.45	39.27	14.41	19.43	16	17.17	17.11
LZTR1	25.14	27.54	27.65	28.03	16.46	20.55	19.69	19.43	15.15
SMARCB1	93	93.99	96.15	91.25	69.7	68.62	70.9	69.94	66.78
TBC1D10A	15.34	15.97	18.03	16.3	7.03	8.02	6.29	10.53	8.73
PPIL2	30.36	27.95	32.83	28.27	23.33	23.15	20.13	21.61	21.68
SLC35E4	3.3	4.03	4	3.49	0.54	0.69	1.01	1.03	0.58
TOP3B	37.82	30.02	33.84	34.91	19.28	23.17	21.98	25.51	25.76
SH3BP1	24.97	22.6	19.62	19.3	12.67	10.14	10.93	8.7	8.43
LGALS1	2025.59	2027.98	1885.77	1478.21	463.46	724.64	668.77	551.52	512.07
ANKRD54	33.15	30.74	31.42	32.06	28.7	27.33	25.64	26.77	27.69
KDELR3	37.57	36.48	35.58	38.84	19.24	13.77	18.89	14.43	17.3
TCF20	21.81	23.42	27.54	28.19	34.75	38.88	30.97	39.42	37.94
CBY1	38.45	38.73	40.87	33.89	30.82	28.25	26.92	25.84	26.15
RTCB	30.5	37.94	36	39.13	18.66	22.78	20.71	27.78	27.5
PPP6R2	49.46	51.57	54.52	49.33	32.02	34.92	30.85	34.08	32.19
SUN2	30.27	29.47	34.66	30.57	19.36	24.1	17.33	19.49	23.58
CYB5R3	198.15	194.06	186.64	215.6	85.89	81.26	100.11	92.23	85.21
TOM1	21.14	19.99	22.91	21.09	11.68	13.62	9	11.75	13.52
TAB1	14.86	15.89	18.11	17.54	12.82	13.45	11.4	13.26	13.07
SAMM50	42.77	44.84	42.36	46.38	29.15	33.99	31.97	33.23	31.71
EIF3D	352.46	357.87	370.82	370.82	247.14	257.26	267.9	270.69	267.94
SGSM3	44.41	47.98	46.37	44.7	25.55	32.06	36.04	29.36	27.87
ZC3H7B	24.58	26.88	31.8	28.22	17.4	19.67	13.88	20.25	20.2
POLR3H	25.64	25.37	26.95	25.16	31.15	34.57	36.03	36.99	31.74
PYGL	195.87	198.84	204.88	203.48	239.46	241.83	265.19	274.71	268.4
TRIM9	1.04	1.46	1.4	1.42	0.37	0.59	0.33	0.35	0.2
GSTZ1	59.66	64.08	56.67	53.5	18.48	23.18	19.54	20.93	17.59
LGMN	35.11	34.63	35.24	39.47	19.15	18.7	18.03	17.44	17.37
ZFYVE21	36.29	36.57	40.28	39.85	23.55	21.04	19.72	20.85	23.05
PABPN1	126.28	123.23	130.66	124.19	165.82	176.26	202.84	175.94	172.29
CHD8	26.4	29.41	27.84	24.53	21.26	21.37	22.24	23.18	20.22
DCAF11	51.31	55.94	56.18	58.97	29.34	26.84	18.68	28.19	30.43
NFKBIA	55.61	53.95	55.05	55.88	113.36	86.05	111.56	119.8	98.23
EMC9	51.13	50.4	50.71	35.58	23.77	27.45	24.6	23.87	18.84
TM9SF1	60.37	69.67	64.21	66.11	22.23	27.46	22.3	27.3	23.35
PNN	61.64	58.75	70.82	68.14	76.76	81.86	89.7	82.52	85.87
NFATC4	6.79	4.55	6.31	7.29	1.18	2.87	0.73	1.53	1.66
PLTP	4.24	4.18	3.8	2.75	0.48	1.25	0.57	0.61	0.57
ABHD12	23.98	28.01	25.07	25.17	19.59	19.38	19.55	18	18.91
PROCR	57.86	61.23	51.68	61.68	31.33	24.77	29.37	25.99	18.4
RAB5IF	82.83	79.1	78.45	85.91	96.65	109.14	105.52	110.62	110.77
CSTF1	33.03	30.13	32.21	30.28	18.85	21.32	20.33	22.88	22.3
CTSZ	110.46	103.79	102.03	109.38	86.16	85.01	82.22	84.07	80
SLC17A9	13.8	14.62	16.68	13.29	5.34	3.63	6.65	4.98	5.41
ARFGAP1	46.72	45.98	51.92	56.04	29.19	38.09	37.84	38.98	33.53
SLC52A3	11.05	13.21	10.79	11.65	6.09	5.84	5.01	5.86	5.99
RSPO4	1.11	0.81	1.3	1.04	0.24	0.18	0.25	0.37	0.15
SNPH	5.97	5.53	6.08	6.74	1.14	1.4	1.15	1.48	1.49
CRNKL1	17.24	16.6	17.32	18.19	13.07	14.12	13.75	15.59	13.09
SAMHD1	16.56	15.92	16.15	19.83	6.99	6.46	7.41	8.8	9.26
NOP56	242.81	246.79	246.48	252.6	329.83	411.42	384.86	374.64	369.05
SNTA1	7.48	7.09	7.28	8.59	1.9	2.8	1.92	2.03	2.08
CST3	249.38	258.31	230.71	254.08	146.32	126.15	148.14	128.01	121.2
DNTTIP1	91.98	87.1	104.14	91.03	44.04	51.79	50.41	53.52	52.65
ACOT8	20.43	20.37	17.39	18.26	13.94	10.53	12.17	13.01	12.58
STS	0.42	0.49	0.48	0.42	0.98	0.78	0.61	1.02	1
WDR13	57.83	65.11	75.23	61.04	41.13	39.51	34.81	32.2	35.04
ABCD1	9.22	9.71	8.81	9.47	6.3	6.64	5.74	6.14	5.94
PLS3	37.95	38.02	39.4	39.55	13.47	18.87	14.04	21.4	20.12
SMARCA1	22.55	22.22	22.94	26.17	14.22	13.66	11.79	17.1	16.83
PIM2	12.11	12.64	12.54	12.62	4.89	5.79	6.33	6.4	7.09
CD99L2	4.96	3.99	3.91	4.02	2.65	2.27	1.9	2.02	2.6
CDK16	104.98	109.77	109.9	100.12	65.48	59.17	50.52	58.5	62.35
USP11	36.43	41.41	42.8	41.81	18.05	17.7	15.78	18.18	18.14
TIMP1	311.09	321.18	259.93	300.94	181.83	149.89	194.54	142.06	138.75
GABRE	0.18	0.18	0.53	0.32	1.67	0.98	1.54	1.16	1.28
PORCN	14.03	11.34	17.43	15.83	5.32	3.55	4.17	4.5	3.41
ZNF629	18.37	19.77	20.13	19.51	12.4	15.11	11.73	14.66	14.69
TRADD	23.39	23.72	24.21	21.31	8.04	8.54	8.96	9.04	9.92
ELMO3	36.66	38.58	38.28	38.97	26.12	21.59	18.77	20.81	19.48
LONP2	28.76	26.68	27.74	32.51	16.88	18.82	16.14	19.25	20.09
NDRG4	7.23	8.21	9.91	10.83	1.85	1.62	0.37	0.57	0.61
COG4	33.45	32.77	33.29	33.12	20.46	23.99	19.15	20.67	21.66
FA2H	4.97	5.94	7	6.62	2.22	1.72	2.71	3.08	2.5
HCFC1R1	86.38	88.53	70.66	76.66	31.09	27.69	28	28.42	28.69
NPRL3	21.41	21.41	20.17	19.08	13.12	11.28	15.53	13.45	11.08
MPG	36.17	34.21	40.01	36.22	28.35	29.9	26.47	25.59	23.85
COTL1	222.36	215.37	215.5	199.64	573.71	592.4	494.63	553.95	576.81
USP10	98.92	95.87	97.28	92.81	118.33	129.89	118.86	131.39	134.26
CRISPLD2	2.45	2.88	3.35	2.43	1.02	1.32	1.12	1.12	1
TSC2	33.31	36.97	36.25	33.09	26.59	23.12	20.78	23.15	19.12
CIAO3	26.85	24.34	26.26	27.31	20.08	20.53	21.32	20.49	17.18
MTHFSD	20.66	17.43	24.35	17.74	28.89	34.86	33.63	35.33	35.88
SLC7A5	657.04	638.13	710.67	662.15	1188.76	1413.21	1275.4	1557.21	1449.62
EEF2K	9.79	10.54	12.38	10.97	6.43	6.88	5.49	8.25	8.23
ELOB	325.41	342.87	311.35	305.55	215.81	215.87	237.51	203.8	188.64
STX4	30.98	31.06	32.05	32.19	17.25	22.77	17.38	20.68	22.09
KNOP1	22.98	24.76	25.03	25.4	30.2	35.66	36.85	34.75	37.89
RAB11A	236.48	257.26	219.42	253.18	146.27	152.03	166.96	173.66	159.34
CD276	57.59	63.5	70.7	65.13	41.36	43.53	38.82	46.62	48.38
TMEM87A	56.18	56.89	64.77	61.53	114.05	125.26	88.07	131.65	140.22
EIF3J	44.85	47.64	56.54	51.28	79.85	84.08	80.77	94	85.97
RHOV	9.49	7.82	7.67	10.88	3.93	3.45	4.63	4.43	5.22
SLC30A4	2.08	2.26	2.4	2.88	1.25	1.23	0.94	1.11	1.34
PDGFRL	11.96	13.73	10.45	13.85	4.99	3.25	4.61	3.96	3.65
CA2	19.6	24.93	17.18	13.91	43.92	56.23	46.72	48.07	51.87
PLAT	5.59	4.88	4.48	6.31	1.5	1.1	2.22	2.11	2.04
EMC2	54.79	52.89	47.05	52.94	71.79	79.58	66.51	84.62	85
ARMC1	24.6	27.05	29.53	31.19	12.29	15.73	11.23	16.61	18.25
SH2D4A	22.26	26.81	26.57	23.81	38.33	42.88	34.21	43.4	50.33
MAN2B1	22.15	24.99	23.9	27.73	18.7	12.64	12.72	16.29	13.16
KCNN4	48.88	40.34	41.43	43.22	63.5	69.03	58.96	56.68	53.39
CGB2	5.89	5.31	5.62	2.88	0.89	1.29	1.84	1.01	0.44
ECH1	115.07	107.93	103.64	116.71	74.42	75.03	80.67	67.99	59.21
NFKBIB	60.66	57.18	56.36	54.63	34.45	34.47	38.44	32.36	28.15
CLPTM1	109.95	103.99	105.23	106.94	84.37	82.48	93.1	90.17	92.24
PPP1R37	20.92	20.85	22.72	21.56	18.39	15.12	15.62	15.01	15.52
ARHGEF18	16.12	16.43	19.74	19.25	10.88	11.43	7.68	12.93	11.96
PEX11G	6.26	6.67	6.1	5.21	2.45	3.87	2.66	3.34	2.81
PLEKHJ1	65.66	66.68	70.53	61.58	41.74	42.76	36.44	37.34	33.76
KLC3	19.85	21.17	20.31	21.85	6.65	8.34	7.04	7.2	6.56
SF3A2	173.47	171.35	170.42	145.64	104.42	97.62	119.11	99.61	91.67
AMH	23.35	19.06	25.48	24.25	5.49	6.98	8.81	7.15	7.27
OAZ1	967.29	956.21	913.83	949.48	761.01	807.12	840.96	840.37	784.26
TRMT1	65.02	63.98	70.92	67.22	88.37	89.67	111.25	101.51	84.65
STX10	107.55	112.85	123.76	117.33	91.79	95.71	87.5	95.7	98.17
TBC1D17	29.64	27.28	28.42	30.81	19.49	19.15	18.65	20.15	16.92
SGTA	110.44	110.18	110.75	97.92	87.33	87.4	90.16	89.67	81.83
SNAPC2	37.76	37.32	38.53	35.68	21.68	27.09	24.2	25.37	22.6
IL27RA	15.84	16.8	17.49	18.2	8.76	8.1	8.06	8.32	8.96
TBCB	163.29	175.71	174.99	154.02	105.93	99.31	102.37	101.74	106.83
POLR2I	134.21	128.33	122.03	111.9	87.61	98.06	81.28	67.62	73.16
SLC1A5	282.7	267.61	268.06	266.07	389.4	426.55	395.47	410.58	416.56
PRKD2	37.38	34.55	34.06	38.63	22.84	25.8	25.12	24.58	23.62
TJP3	61.64	60.03	64.48	56.54	30.33	32.35	26.42	24.51	29.51
CACTIN	30.59	29.66	34.81	31.3	18.91	22.96	22.01	22.84	22.09
DENND3	8.57	8.71	8.62	8.26	5.12	5.71	3.16	5.19	4.51
PLIN3	161.34	169	175.72	161.58	79.92	94.55	80.16	107.88	100.33
MYH14	24.5	25.77	27.39	27.99	12.62	14.12	11.98	14.17	14.3
BABAM1	81.17	81.79	81.02	72.02	46.26	50.83	47.31	48.52	47.38
NAPA	72.69	73.18	68.59	63.68	50.65	50.6	51.59	48.49	47.13
RABAC1	76.85	79.54	70.71	80.67	33.88	31.2	31.97	28.45	27.17
MEIS3	37.29	42.12	38.11	37.44	9.62	10.74	8.79	11.83	10.7
MEGF8	18.71	22.45	24.43	25.57	7.93	10.55	9.43	11.04	11.2
KDELR1	234.4	230.4	222.44	236.12	156.78	144.24	161.48	152.85	144.24
CCDC114	2.78	1.82	1.37	2.82	0.39	0.39	0.54	1	0.66
RAB3D	7.97	8.05	7.08	8.9	1.95	2.32	2.04	3.1	2.36
BCAT2	45.67	45.3	44.48	45.4	28.95	28.03	34.51	28.48	26.2
LENG1	8.96	7.16	8.45	7.74	5.46	5.41	4.9	5.07	4.9
JAK3	1.49	1.64	1.76	2.32	0.54	0.53	0.75	0.61	0.55
PIK3R2	53.1	44.16	54.01	63.52	33.9	30.87	20.95	27.59	27.74
UPK1A	0.83	0.76	0.82	0.91	0.15	0.22	0.34	0.15	0.22
COPE	250.01	253.73	244.49	219.77	158.99	162.98	210.33	172.84	151.15
TMEM147	166.25	176.25	169.69	170.77	149.61	139.25	141.38	137.52	132.81
KXD1	150.02	165.4	163.01	145.94	114.47	109.75	112.57	112.41	104.95
ERF	60.19	66.94	68.18	59.43	33.93	42.91	35.6	38.8	35.12
ATP13A1	87.96	78.72	88.17	89.25	56.35	59.87	56.5	56.16	53.4
ZNF574	24.6	25.85	25.1	23.6	16.48	19.27	16.83	17.21	17.58
ETHE1	78.93	78.53	80.31	84.92	65.83	55.01	55.01	50.44	54.28
RASA4	4.28	5.57	4.35	3.78	3.16	2.7	1.77	2.4	2.18
PMPCB	61.59	64.47	65.01	59.51	47.18	50.3	53.03	54.28	51.27
PON3	2.99	3.19	2.87	2.57	0.61	0.99	1.1	0.93	0.49
GSDME	6.98	8.74	8.45	8.95	3.87	4.03	2.81	3.82	3.11
ADAP1	30.01	24.81	30.09	22.9	37.21	37.41	34.59	33.44	34.56
CAV1	263.93	284.5	278.09	303.15	121.96	153.51	144.08	195.53	172.7
TSPAN12	5.86	5.31	5.02	6.7	1.99	2.98	1.75	2.24	2.41
CPVL	18.91	21.44	17.23	19.68	6.8	8.58	6.73	6.76	6.85
COBL	7.66	8.33	9.76	11.03	3.02	4.17	3.16	4.11	4.9
NSUN5P2	15.46	14.42	15.2	13.61	20.85	21.53	22.95	21.46	17.82
TAF6	52.82	56.86	54.53	54.52	28.9	38	30.63	32.46	27.46
MOSPD3	19.83	21.12	17.84	18.86	8.51	7.51	7.54	6.38	8.07
AP1S1	65.28	76.2	77.84	74.01	32.63	41	30.56	36.11	33.11
PLOD3	66.48	73.14	77.16	68.52	51.35	46.98	51.33	48.15	41.91
ANKMY2	17.09	16.07	19.32	22.82	9.47	11.84	7.82	12.18	10.25
TSPAN13	9.71	12	13.01	11.28	4.35	3.94	5.52	6.11	5.77
PSMA2	98.05	104.82	96.59	100.31	60.97	66.32	69.27	73.44	70.13
CLIP2	19.87	22.49	22.74	21.59	6.33	7.03	4.58	5.91	7.86
LIMK1	57.06	55.73	56.82	55.4	37.66	40.41	29.66	34.55	37.26
CORO2A	2.7	3.07	3.08	4.1	1.18	1.33	1.09	1.28	1.4
AK1	117.85	109.26	94.1	108.88	50.21	42.8	44.53	37.45	46.2
NCS1	23.93	23.31	25.03	26.41	17.52	15.6	15.64	17.02	14.85
BAG1	92.49	88.53	96.35	98.4	41.78	42.1	34.78	42.27	40.5
HPS1	41.79	35.75	42.5	44.16	81.42	68.3	68.34	73.27	65.05
PHYH	8.63	9.48	10.56	14.23	3.38	3.8	3.63	3.96	3.22
ERLIN1	37.19	42.47	43.1	47.12	76.56	98.36	70.79	104.2	103.3
DDX50	20.1	20.83	17.13	21.61	29.94	39	25.37	36.49	38.67
MAPK8	55.72	64.41	62.42	66.63	100.17	115.78	96.33	129.1	136.66
NSMCE4A	54.75	51.14	53.73	53.67	63.67	72.9	61.22	75.74	69.69
MICU1	24.84	26.76	24.79	24.64	14.69	16.55	15.72	16.43	16.12
CCSER2	10.04	8.44	11.04	10.91	17.16	22.18	18.21	19.45	22.22
TWNK	39.76	39.8	46.85	43.97	121.06	122.26	117.02	136.96	137.8
ARHGAP21	20.1	16.79	21.62	21.56	5.48	6.93	5.72	10.47	8.3
LARP4B	35.81	34.83	38.16	38.5	17.65	19.68	16.65	26.11	23.82
GTPBP4	45.67	48.72	45.74	47.4	25.56	27.5	29.98	31.67	31.81
EDRF1	15.63	16.65	17.16	21.56	26.55	37	32.1	34.24	36.06
BCCIP	123.15	126.62	119.1	122.48	183.95	196.63	198.68	206.14	210.94
MTPAP	13.47	13.13	14.24	16.38	7.8	6.74	7.51	8.4	7.87
PITRM1	38.02	40.96	41.14	35.63	13.13	11.57	11.56	15.01	11.17
SMC3	26.63	25.83	26.75	28.91	55.95	74.76	55.83	67.22	71.07
TFAM	28.78	27.23	26.47	28.05	49.44	65.15	56.76	72.09	75.42
PPIF	37.93	40.44	42.3	37.08	91.13	102.94	91.18	94.46	96.97
PSMD3	134.75	129.01	132.92	123.54	79.24	83.64	88.07	85.22	83.56
PNPO	58.67	61.59	59.58	63.76	28.34	32.31	24.15	26.9	30.31
RECQL5	54.6	57.58	61.39	56.86	42.58	48.5	49.12	47.39	43.45
ENO3	33.58	30.57	34.45	32.55	11.95	8.74	12.34	9.13	8.48
PFN1	2067.09	1984.79	2098.4	1865.49	665.9	667.68	751.35	729.7	652.72
CHRNE	0.15	0.13	0.38	0.28	0.84	0.61	0.79	0.78	0.65
C1QBP	421.02	418.28	403.35	437.17	539.04	534.6	634.28	595.61	577.36
SYNGR2	211.94	204.64	209.57	203.25	143.21	126.81	130.82	117.38	128.76
B9D1	22.74	20.68	18.63	18.31	7.78	8.81	7.25	6.35	6.72
UTP6	34.79	42.84	32.03	35.34	58.62	53.3	71.49	59.89	63.79
CYTH1	17.56	20.58	20.31	22.61	10.4	13.07	12.88	15.44	15.44
NAGLU	17.67	17.18	17.4	17.81	9.43	7.78	9.36	8.53	11.12
CNTNAP1	3.23	3.58	3.39	3.82	1.11	1.14	1.69	0.86	1.27
EZH1	9.87	10.42	13.65	12.75	16.56	21.5	19	21.23	22.54
DLX4	10.77	13.39	12.5	12.72	4.45	4.51	2.87	3.21	4.05
COL1A1	10.31	10.12	14.43	15.11	4.66	4.52	4.04	5.24	5.6
MRPL27	129.14	112.41	108.4	115.01	75.28	82.75	95.28	80.83	78.79
VAT1	129.06	135.46	133.19	140.29	61.77	76.37	57.82	66.57	78.07
LRRC59	152.47	156.74	165.15	155.87	87.71	100.27	97.7	116.21	104.76
RANGRF	43.59	48.63	45.34	41.68	33.14	30.29	29.71	26.29	30.23
SLC9A3R1	116.24	118.84	118.21	127	65.11	78.76	73.09	92.67	89.5
NAT9	62.29	58.07	66.99	61.89	75.9	74.47	76.18	78.4	69.96
TNFAIP1	24.55	26.79	26.87	28.11	8.99	11.76	11.35	11.87	11.27
CDR2L	19.9	21.38	20.68	17.18	10.2	13.93	11.6	11.88	11.35
NMU	20.32	25.45	21.33	18.74	4.05	5.85	8	5.05	2.95
NDUFC1	126.86	124.07	123.42	116.17	55.51	60.47	71.82	59.53	62.3
INPP4B	14.37	16.63	15.83	21.26	4.75	4.28	3.45	5.14	5.53
CPE	49.4	46.15	50.53	54.96	13.52	10.43	8.95	10.41	10.05
WFS1	30.49	33.97	34.8	30.11	10.02	12.35	11.3	11.25	12
GRPEL1	53.61	53.68	55.29	54.38	66.94	73.2	73.17	74.87	76.31
AADAT	11.85	10.55	12.6	14.47	6.95	6.63	5.66	8.14	6.46
NKX3-2	1.52	1.85	1.76	1.55	0.32	0.23	0.37	0.45	0.41
BST1	0.58	0.7	0.5	0.99	2.86	1.97	2.02	1.94	3.34
FAM149A	4.08	3.84	3.71	4.51	1.61	2.62	1.4	2.14	1.83
UGDH	63.52	75.06	79.05	65.38	24.98	35.08	23.89	34.38	37.43
CTSC	24.59	22.37	26.79	27.51	17.51	13.33	15.16	16.39	16.11
DNAJC4	34.83	30.61	32.88	31.42	20.6	18.17	19.62	15.43	20.27
DTX4	2.72	3.38	4.4	3.56	1.45	1.5	1.37	1.86	2.12
PUS3	13.28	12.42	12.13	12.2	15.8	16.73	16.9	17.72	19.27
TMEM109	35.67	41.35	33.61	40.03	19.79	20.23	19.96	19.31	20.33
TRIM3	8.37	6.48	9.12	8.23	2.7	4.27	3.5	5.57	3.69
CEP126	1.21	1.63	1.67	1.37	0.54	0.69	0.28	0.69	0.25
ACCS	9.45	8.63	8.84	9.45	5.1	7.18	5.63	6.97	7.63
MDK	836.52	850.09	790.34	829.92	455.96	345.67	339.51	329.2	353.78
AMBRA1	18.24	18.89	17.73	18.43	10.89	10.72	8.82	11.2	12.01
NAA40	16.57	17.01	17.13	15.89	7.82	8.9	7.13	8.68	9.36
SLC22A18	34.48	28.02	32.48	23.77	20.31	16.14	14.16	15.74	14.38
PITPNM1	39.17	42.91	46.41	46.75	23.97	31.15	15.07	27.58	33.16
CHKA	13.53	13.45	16.7	13.14	22.45	26.43	19.85	24.46	23.52
PSMD9	101.3	100.89	102.02	104.51	49.29	53.43	61.57	46.93	55.21
PRPF40B	18.65	17.31	20.38	17.46	12.01	12.55	9.93	10.81	11.03
ATP5F1B	687.39	715.18	691.33	734.61	450.06	475.03	477.15	565.64	514.58
CYP27B1	7.31	7.25	8.41	6.86	3.7	5.61	4.04	4.17	3.38
KRT18	1345.45	1282.87	1148.7	1185.64	1879.63	2029.74	2419.41	2283.26	2070.93
PPM1H	3.79	3.85	4.4	4.78	2.29	2.73	2.49	2.93	3.15
SH2B3	5.6	6.19	6.62	5.73	9.38	11.63	8.87	12.43	12.36
ALDH2	50.98	48.14	49.18	47.13	42.59	36.21	38.14	39.77	34.83
LTBR	130.06	127.87	127.36	127.43	203.78	198.5	199.46	196.12	194.77
CHD4	198.94	216	205.76	180.05	133.26	138.65	148.69	157.69	137.9
COPS7A	53.62	58.3	56.76	53.88	69.21	77.65	73.55	69.57	73.33
CHPT1	8.2	8.02	10.6	8.05	5.75	5.5	4.91	4.75	5.96
SPSB2	25.72	24.53	26.95	23.24	5.86	8.02	4.43	6.43	5.08
ENO2	28.66	24.61	23.78	25.93	9.34	13.02	10.87	12.32	9.85
C12orf57	488.38	501.64	465.36	425.58	263.16	276.51	266.51	221.38	225.89
PTPN6	54.3	53.26	56.07	47.35	29.22	26.94	29.54	29.82	23.87
LPCAT3	35.98	39.15	37.58	37.16	18.7	20.35	16.39	17.24	18.6
COL12A1	14.39	15.77	15.36	16.81	3.45	3.5	5.51	4.87	3.33
BTN3A3	8.4	9.28	7.41	12.48	4.26	3.78	5.39	3.12	4.26
DSE	12.32	14.27	14.4	14.86	6.64	9.31	6.25	9.81	8.96
PAK1IP1	38.52	34.33	34.83	32.96	45.5	45.93	51.11	50.44	52.07
MAN1A1	37.83	42.23	49.15	63.51	11.78	9.5	8.89	15.56	16.11
SOD2	46.13	50.92	54.27	56.96	69.65	84.8	76.42	92.87	89.13
FBXO9	45.56	48.98	58.03	45.61	21.86	17.6	14.94	22.47	23.98
CAP2	3.41	3.52	3.16	3.42	1.52	2.33	1.24	1.72	1.53
BVES	0.76	0.65	0.76	0.67	0.08	0.17	0.04	0.07	0.12
RPS12	4812.2	4733.21	4947.57	4610.46	9429.01	8393.93	8122.82	7432.16	7486.21
TRIM38	7.5	8	7.93	8.63	5.5	4.46	4.22	5.76	5.84
FAM120B	13.42	13.26	14.39	14.37	9.94	9.37	8.33	9.18	9.43
TBP	18.56	17.3	19.73	17.18	20.26	23.57	21.65	23.41	24.24
GUCA1B	2.62	2.18	2.01	2.69	3.71	3.67	3.86	4.04	3.78
DUSP22	14.55	16.62	13.74	15.85	21.73	21.43	19.71	20.8	18.83
VEGFA	96.35	93.99	106	105	183.48	204.14	167.2	227.36	218.44
TMCO6	14.85	14.05	14.44	16.64	4.93	11.11	7.16	8.8	7.15
RNF130	46.84	45.26	45.44	50.92	34.85	29.6	29.68	30.31	33.64
SLC27A6	2.66	2.74	2.97	3.02	0.94	0.8	1.58	1.57	1.18
STC2	141.61	112.25	174.54	132.58	319.3	395.62	361.45	535.27	474.01
EHHADH	6.92	5.2	5.86	6.79	2.56	2.39	2.19	3.23	3.22
PFKFB4	8.08	6.64	7.6	7.94	3.61	4.05	3.73	4.61	5.6
GNAI2	158.06	164.19	157.52	163.33	84.71	100.46	83.27	90.56	89.96
SCAP	38.62	45.63	48.62	44.23	33.99	32.69	26.06	31.65	31.72
HEMK1	17.52	16.77	16.57	17	12.5	10.55	10.67	11.43	10.67
CISH	3.09	2.73	3.03	2.69	1.8	1.17	1.71	1.4	1.63
MAPKAPK3	57.85	62.86	63.02	59.18	27.96	37.28	24.72	33.1	32.62
PEX5L	0.2	0.07	0.03	0.22	0.42	0.75	0.81	0.45	0.61
RRP9	65.23	63.73	65.45	61.5	80.65	75.96	79.22	76.06	74.92
PLCH1	1	1.03	1.25	1.06	0.45	0.42	0.39	0.43	0.58
ZBTB47	4.4	4.44	5.04	4.3	2.75	2.53	2.03	2.49	2.63
SLC4A3	8.2	8.39	9.78	10.03	3.66	5.73	4.91	4.09	4.64
EEF1B2	1211.47	1292.39	1226.9	1210.92	2449.75	2580.2	2327.99	2454.72	2439.8
DGUOK	100.46	100.95	94.55	93.18	63.79	62.22	73.09	63.95	61.67
RTKN	61.37	60.05	63.56	59.59	41.93	45.9	40.33	44.36	40.22
FAHD2A	27.11	26.15	26.29	29.68	13.68	12.29	13.49	13.09	12.02
NCL	390.66	408.36	357.26	372.52	816.05	876.31	951.46	867.11	853.98
ACTR1B	46.19	47.52	50.15	56.55	31.23	30.75	28.4	30.4	30.38
ACTR3	134.34	146.92	149.04	147.13	92.34	107.1	103.55	107.56	121.18
SF3B6	275.76	253.99	250.22	280.65	512.23	525.75	641.6	666.88	642.1
MOGS	59.8	62.79	66.86	69.15	40.72	45.26	43.13	43.39	40.78
TTC31	12.09	13.54	11.48	11.22	7.93	8.42	7.52	7.71	6.05
CCDC88A	7.49	7.98	8.3	9.04	2.11	1.39	2.62	2.6	3.29
LANCL1	19.07	20.66	22.5	27.48	11.05	12.89	7.82	13.33	15.15
SF3B1	154.22	166.69	158.94	150.49	122.68	114.83	146.66	129.24	124.08
PDCL3	43.21	39.97	41.73	44.87	27.58	30.23	28.83	33.66	33.58
PLCD4	0.83	0.77	1.12	1.29	0.05	0.08	0.12	0.12	0.39
IL1R1	1.87	1.5	1.39	1.75	0.62	0.72	0.59	0.87	0.77
CNPPD1	39.13	37.59	39.03	33.58	25.73	31.93	26.42	26.81	26.7
STK16	36.33	43.44	42.64	43.56	29.52	30.84	20.78	26.13	28.83
HDLBP	423.27	399.03	410.07	377.51	276.29	235.52	269.2	259.54	237.54
NOL10	14.27	15.08	15.86	15.08	18.08	19.83	19.89	20.97	21.03
CEBPZ	27.67	29.49	28.81	30.59	37.08	37.77	47.24	40.42	45.86
SLC25A12	11.1	11.12	11.68	11.3	9.68	8.67	9.75	9.25	9.05
RND3	2.19	1.78	1.1	1.36	3.55	4.43	4.98	5.15	5.75
FARSB	18.49	18.4	17.41	17.93	20.41	20.06	20.03	20.52	20.56
BCL9	12.29	12.37	14.72	13.78	7.17	8.61	4.69	7.77	10.17
CHD5	2.73	3.39	3.27	2.91	1.46	1.85	1.43	0.97	0.89
QSOX1	41.77	49.52	51.11	49.3	26.62	25.53	21.12	29.56	27.75
TRIM62	4.77	3.9	6.06	4.82	2.1	2.48	1.82	2.04	2.34
MAD2L2	67.44	67.5	63.99	57.43	41.97	48.21	43.38	38.79	35.97
WLS	31.94	30.69	31.75	36.2	16.5	20.52	19.07	20.72	22.13
UCHL5	44.16	45.53	39.48	47.05	62.33	71.34	68.47	75.67	73.18
PLEKHM2	31.1	30.49	35.01	31.9	21.84	24.52	18.7	22.33	24.57
ZBTB17	27.59	27.43	31.18	25.89	19.1	19.43	18.84	19.68	15.44
ADPRHL2	26.87	29.77	31.88	29.55	20.54	20.35	20.34	21.22	19.35
OSCP1	2.96	3.79	2.75	3.73	1.87	1.35	1.68	0.59	0.85
GNPAT	44.68	51.65	45.52	51.11	23.33	25.27	24.34	27.68	27.19
LGALS8	33.58	24.22	25.4	26.77	13.38	17.54	14.15	18.94	17.35
MYCL	8.65	8.77	9.07	9.35	4.48	4.68	2.93	3.99	3.85
RIMS3	2.55	2.54	3.4	4.02	0.48	0.6	0.77	1.31	1.03
SDHB	147.07	150.51	142.12	139.89	88.82	89.2	94.28	94.22	91.25
MFAP2	77.3	79.26	79.25	80.71	32.13	33.04	37.33	31.29	30.05
ID3	102.35	114.72	101.64	114.34	72.8	75.67	67.69	79.63	80.94
SLC2A1	103.33	118.33	121.79	116.1	39	49.38	27.65	52.68	51.73
EBNA1BP2	93.9	92.08	96.62	91.47	136.47	156.57	162.9	167.34	154.56
FAAH	14.59	16.64	19.64	14.35	8.58	7.23	8.03	8.24	4.45
CNN3	90.47	105.67	85.93	109.14	46.24	50.24	59.64	58.62	57.22
F3	13.13	12.99	12.58	19.82	60.64	64.19	60.06	62.6	65.85
PTBP2	5.99	4.8	5.68	5.24	4.58	2.95	2.49	2.92	2.89
RCAN3	7.72	7.82	9.16	9.34	3.86	3.09	2.49	4.43	3.05
MTFR1L	35.05	31.64	35.25	37.72	27.28	27.07	26.05	23.27	26.5
NENF	87.81	89.2	83.69	79.16	68.59	61.93	61.85	59.49	58.68
CD3EAP	15.58	14.44	17.26	15.82	34.12	46.35	38.77	40.43	40.93
CHRNB4	1.7	1.59	0.9	1.34	0.04	0.7	0.19	0.61	0.2
KPTN	21.08	21.72	22.97	24.68	13.33	10.35	12.22	16.18	12.97
VAMP8	91.29	87.68	78.24	92.17	72.4	64.15	63.72	70.69	66.76
MYL12B	463.01	479.73	425.79	429.44	225.61	251.41	270.62	278.89	260.38
PKD2	6.36	7.86	5.85	6.89	4.14	3.8	2.69	4.01	4.87
EEF2KMT	20.44	18.48	22.08	19.18	14.02	16.18	15.61	14.98	13.99
KLF12	0.21	0.57	0.46	0.37	0.01	0.03	0.12	0.06	0.03
WDR34	82.16	90.05	83.92	67.39	43.79	53.72	46.33	40.49	37.42
SET	345.9	379.57	382.62	407.37	489.76	609.49	562.78	707.67	722.45
PTPA	179.74	193.29	209.19	192.38	111.72	115.67	113.72	125.16	128.6
TRIM32	14.5	15.47	16.06	19.04	9.74	11.78	10.1	10.25	12.33
NDUFA8	109.36	106.45	103.2	96.18	70.33	78.41	89.58	85.3	75.03
ZBTB45	13	11.35	14.98	11.93	5.98	5.95	6.62	6.28	5.37
PGF	2.79	2.77	2.57	3.84	0.66	0.71	0.87	1.84	0.46
IFI27L2	83.58	76.33	69.06	63.31	41.49	43.85	38.79	35.84	31.37
IFT43	42.19	45.1	42.08	39.24	23.85	24.87	20.57	24.44	21.46
FLVCR2	0.65	0.67	0.66	0.57	0.09	0.27	0.09	0.14	0.39
TMEM214	56.26	59.14	56.37	52.88	36.83	35.57	36.23	35.74	32.59
FKBP1B	7.77	11.3	10.72	9.83	2.94	3.55	2.22	2.13	2.29
CUTC	43.45	40.18	37.94	36.15	61.75	66.47	54.76	61.09	66.53
MXI1	43.36	44.23	51.39	59.84	104.67	104.45	79.3	111.47	110.28
SMNDC1	42.81	42.12	35.91	36.22	64.35	70.93	71.46	80.08	70.09
HELLS	11.37	11.7	9.62	13.05	25.68	39.92	34.8	43.36	49.18
AVPI1	12.72	14.21	15.53	16.28	32.45	26.25	30.58	36.3	28.8
HOXB8	43.3	47.11	40.51	55.74	32.95	28	28.69	28.78	31.61
HOXB5	11.1	10.56	11.47	14.53	8.33	7.37	6.3	7.36	7.95
MSX2	14.48	11.78	11.96	12.45	5.18	7.01	6.29	6.61	6.09
RCL1	14.09	13.85	15.47	16.93	21.44	23.92	22.94	26.05	23.59
KIAA1217	6.07	7.18	7.19	6.24	1.29	1.72	1.39	2.88	1.83
GLT8D2	7.86	8.3	7.34	8.13	1.85	2.31	3.55	2.41	2.76
CLU	182.36	176.03	152.02	153.06	79.54	97.36	93.77	98.69	86.43
SORBS3	112.83	96.93	102.59	96.88	50.55	53.95	50.36	49.53	50.92
PDLIM2	18.4	21.5	29.54	25.29	11.2	8.55	7.36	7.5	6.54
SCPEP1	28.82	29.97	26.57	29.15	10.53	12.6	10.91	13.36	9.15
TBX2	0.33	0.37	0.42	0.32	0.17	0.12	0.23	0.21	0.12
TMEM131L	5.95	8.3	7.06	8.54	4.36	4.26	2.52	3.38	3.38
ABCC11	0.33	0.35	0.32	0.4	0.15	0.11	0.1	0.24	0.16
ADCY7	14.78	14.9	18.1	19.84	6.96	8.35	5.33	8.54	7.54
RNF2	22.69	24.16	24.29	20.73	17.89	19.42	16.15	17.84	16.17
KIF18A	15.29	18.19	17.8	15.35	3.45	6.19	5	6.06	4.54
PEX16	29.05	25.27	25.54	31.51	12.6	11.96	12.27	15.65	11.38
CAT	38.62	37.99	35	45.78	10.5	12.27	10.77	10.97	12.52
PILRB	47.03	51.8	57.33	56.11	26.56	25.7	29.99	29.75	25.91
TMEM39B	25.05	22.46	22.9	21.19	13.23	13.49	11.54	13.86	13.34
GPSM2	15.48	19.78	20.67	11.07	5.53	8.14	8.39	7.4	6.34
COPA	117.51	114.38	128.02	110.38	64.87	67.73	75.89	89.62	72.65
ZNF205	20.9	20.25	20.19	18.11	13.47	13.54	15.77	14.07	14.78
RPAP2	14.55	17.34	13.29	11.81	25.14	28	26.92	30.48	33.21
PQLC1	34.59	33.5	37.31	33.31	25.46	28.07	21.45	26.57	22.7
ZMIZ2	67.99	71.39	69.28	64.26	36.37	44.74	35.39	38.76	37.32
WIPF3	5.85	5.8	5.78	6.21	9.89	8.98	8.92	9.79	10.07
HOXA7	21.32	21.61	23.96	24.23	12.25	13.06	11.04	13.86	14.3
FKBP9	60.63	60.21	63.05	78.05	35.19	43.23	27.95	44.59	40.65
NT5C3A	19.54	15.67	16.24	18.61	34.78	40.63	32.58	37.7	42.19
RECK	2.61	3.08	2.63	2.5	0.54	0.41	1.04	0.78	0.79
CALD1	38	40.37	45.45	50.59	17.85	20.06	13.97	27.66	25.04
PLAU	378.21	338.73	340.7	315.93	902.56	864.4	662.54	682.95	750.33
ECD	16.27	18.64	15.51	17.67	24.08	25.32	26.29	25.88	27.58
ACADS	12.88	14.81	16.29	14.97	8.1	7.62	5.99	5.81	7.67
BHLHE41	0.96	1.27	0.77	0.93	1.45	1.89	1.59	1.55	1.99
ACOT9	44.74	48.18	50.76	45.49	19.78	29.1	22.61	28.05	23.95
GIPC1	164.19	174.4	165.01	155.44	116.53	109.82	96.2	109.71	115.86
ATP7B	3.21	4.32	4.53	4.07	1.78	2.72	1.7	2.44	2.24
CENPK	7.4	7.87	7.76	5.3	11.24	10.6	12.11	9.36	11.19
OPTN	31.01	40.9	33.97	36.2	9.06	9.24	8.35	12.33	10.55
SPATS2	58.86	64.42	60.03	60.38	26.84	37.73	30.05	32.05	35.83
HOXC13	2.1	1.93	2.15	1.71	0.87	0.63	0.81	0.72	0.75
LRP1	1.74	1.89	2.94	3.05	0.35	1.03	0.58	0.67	0.37
USP45	4.87	6.3	4.72	5.34	9.04	9.89	9.41	11.1	12
SLC36A1	2.83	2.7	3.47	3.05	0.65	1.12	0.93	1.49	1.48
B9D2	9.25	8.07	10.6	10.21	5.37	4.85	4.66	5.27	4.51
COQ8B	19.39	23.36	24.82	26.31	10.23	13.97	9.27	12.62	9.45
MXD4	29.5	31.99	32.46	29.65	11.74	12.47	10.41	12.73	11.85
SLC12A4	26.63	24.82	29.32	26.53	12.14	14	12.83	13.26	13.59
ENKD1	7.8	7.47	8.96	7.18	5.59	4.93	5.41	5.97	5.11
FAM210B	11.17	13.05	12.45	15.91	7.45	6.79	7.03	7.67	8.09
SNX21	5.89	7.5	7.33	7.17	2.16	5.01	2.41	3.48	3.48
WFDC3	2.45	3.02	3.5	2.43	0.78	0.84	1.18	0.54	1.94
SDC4	97.02	96.74	108.26	116.1	164.23	159.69	162.13	187.8	172.75
PIGT	83.8	85.38	82.46	79.52	38.33	34.31	34.38	31.23	30.07
ATP5F1E	59.32	67.02	62.98	56.73	43.84	45.27	45.33	40.78	40.12
TOX2	35.57	34.97	36.96	34.68	28.05	29.8	20.35	21.81	24.32
RNF114	104.64	101.2	116.14	101.35	47.82	45.01	50.85	45.09	51.69
BCAS4	10.65	15.07	15.5	14.09	5.11	5.38	5.65	5.38	6.45
PEPD	27.45	25.68	27.57	28.37	8.75	10.46	11.33	11.99	8.35
MCEE	8.48	9.59	8.41	8.7	7.32	5.62	5.43	6.06	5.69
POF1B	1.53	1.45	1.49	2.18	0.29	0.21	0.38	0.15	0.2
TRERF1	5.87	5.52	6.29	5.75	2.5	2.05	2.25	2.28	2.76
PACSIN1	2.3	2.38	2.41	2.63	0.49	0.51	0.66	0.56	0.31
BTN2A2	11.11	11.82	11.87	13.23	2.76	2.51	2.91	2.62	2.58
AL365205.1	12.2	12.32	13.6	13.77	4.33	5.08	4.68	4.95	4.38
MEA1	77.34	77.51	78.28	77.54	94	98.47	104.99	94.09	94.47
RIOK1	18.52	17.32	20.65	23.82	28.12	29.62	26.33	35.51	33.52
C16orf70	29.12	26.16	32.58	32.34	13.82	19.88	17.3	18.92	18.38
DOK4	11.82	12.47	12.65	14.69	5.62	6.76	4.31	5.96	6.27
EFNB2	8.62	8.14	10.53	9.04	26.28	26.31	15.41	27.09	32.63
ARMC7	46.7	48.54	49.51	44.57	23.32	28.89	23.92	27.47	25.17
SLC25A23	62.23	60.55	62.98	69.53	39.61	38.32	42.49	38.11	40.22
ALKBH7	45.15	43.52	42.3	46.67	26.48	26.68	25.17	21.51	24.35
TNFSF9	31.12	33.55	35.4	36.67	16.61	16.11	24.64	21.04	17.92
GPR108	106.2	109.69	107.14	98.22	70.22	73.11	77.83	71.26	66.01
RTN2	22.17	22.78	21.61	24.41	5.63	5.88	6.07	5.05	8.03
ZNF133	7.81	7.03	7.39	9.45	5.26	4.54	4.39	4.92	4.92
ITPA	84.4	85.05	83.23	85.8	68.22	66.39	70.02	56.31	59.5
RALY	125.5	134.39	128.68	131.97	94.37	91.86	104.5	98.6	95.01
DYNLRB1	197.01	191.46	170.72	160.57	128.61	127.45	133.57	119.27	119.1
ERGIC3	264.74	287.51	267.69	284.47	185.65	180.91	161.82	178.62	174.57
MMP24OS	87.64	85.47	76.89	75.05	70.03	46.19	46.13	41.77	43.91
PSMB2	117.4	123.47	110.86	103.12	98.26	90.57	96.61	92.27	83.75
UROD	72.25	76.42	73.81	72.52	27.61	36.08	33.68	36.17	34.11
TMEM53	18.16	18.41	18.65	17.14	10.1	6.9	8.58	8.19	8.82
HECTD3	23.48	22.98	24.22	20.88	14.04	16.38	14.77	15.56	14.87
MCF2L	8.78	6.31	5.64	7.11	2.65	3.3	2.38	2.89	2.77
CAPNS1	1201.9	1175.14	1178.75	1141.65	555.58	526.36	478.44	482.95	507.47
RBM42	76.03	74.15	77.07	65.99	56.15	55.77	60.43	57.05	55.14
KIRREL2	0.52	0.37	0.62	0.53	0.04	0.06	0	0.03	0.13
THRA	17.34	18.4	18.74	20.56	10.72	10.83	8.18	10.27	9.92
PRDX5	850.57	776.35	847.46	799.56	405.94	386.2	422.25	408.18	411.47
BCL2L12	56.59	61.72	58.74	55.8	39.46	40.96	48.17	40.83	36.01
SBDS	69.74	69.26	66.95	65.83	105.71	110.97	112.1	124.07	122.18
EMG1	67.36	73.42	62.66	64.64	96.64	91.81	100.05	94.13	87.67
UXT	117.99	130.63	120.52	116.14	103	98.06	103.21	100.61	97.99
FAM78A	1.87	2.44	2.79	2.19	1.18	0.76	1.03	1.08	1.01
INTS11	91.95	97.33	104.24	100.12	77.28	80.57	81.21	82.66	70.3
HIVEP3	2.78	3.68	3.73	4.36	1.29	0.91	0.82	1.13	0.65
COX7C	494.34	496.9	457.28	507.62	408.84	396.5	400.13	390.86	380.62
ABHD8	1.65	1.94	1.55	1.35	0.37	0.33	0.6	0.59	0.29
TAS2R5	1.88	1.86	3.59	1.78	5.47	5.16	5.86	5.84	4.33
PIN1	75.66	81.53	82.14	74.8	50.87	58.53	47.72	50.63	47.85
KDM4B	15.68	14.95	17.15	15.95	7.41	10.45	8.21	10.84	9.72
SEM1	237.64	229.62	275.53	263.4	153.68	168.04	179.9	172.93	185.8
HIP1	7.22	7.77	8.35	9.57	4.65	4.54	4.05	4.91	5.18
STEAP4	0.21	0.16	0.2	0.18	0.04	0.04	0.02	0.04	0.03
SGCE	20.97	25.89	21.16	18.61	5.12	6.16	4.49	4.89	4.67
TUBGCP6	23.59	21.49	27.46	22.29	15.22	14.56	13.39	12.93	12.06
VPREB3	4.13	2.73	2.36	2.92	7.7	9.79	7.83	7.59	8
SDF2L1	103.56	99.34	97.38	76.45	46.45	38.99	44.86	41.32	39.07
RFPL2	0.72	0.63	0.8	0.71	0.18	0.25	0.44	0.28	0.25
ATF4	477.04	482.94	468.17	477.36	587.08	614.37	727.36	666.27	637.43
A4GALT	16.54	14.88	15.72	13.63	8.2	7.83	8.64	9.87	7.19
APOBEC3F	9.69	8.96	8.15	9.03	4.03	4.91	2.43	5.41	3.64
SMO	6.96	6.67	7.37	9.22	3.61	3.41	4.03	3.15	3.96
CHN1	2.79	2.36	2.34	2.86	5.54	5.75	6.67	5.33	8.35
ORMDL1	36.8	31.26	40.63	39.68	75.64	70.63	70.05	75.34	70.86
PSMG2	58.3	63.35	61.47	65.66	47.96	53.16	52.26	50.67	49
LOXL1	27.86	20.82	19.34	23.01	9.66	11.13	10.55	7.42	9.12
PALLD	69.66	85.13	90.45	109.93	13.28	20.23	16.33	28.79	25.28
FXR2	39.08	35.53	38.35	34.67	24.62	26.27	24.13	29.26	28.16
SLC44A2	57.99	54.56	51.83	49.22	18.83	15.78	16.53	18.23	16.68
MTUS1	39.43	39.42	44.2	54.78	12.15	11.93	11.66	15.29	14.31
NGDN	38.54	41.6	43.85	45.02	55.13	50.27	57.32	55.97	58.75
NEDD8	409.23	418.28	395.64	394.12	211.07	217.19	225.98	222.15	212.78
CDKN1C	8.28	6.73	7.53	6.48	3.92	4.51	3.74	4.19	4.45
ABHD17A	52.9	49.16	48.26	47.94	31.17	27.01	29.75	26.98	28.06
TNNI3	60.63	58.31	54.99	59.48	25.41	25.66	24.96	20.91	19.73
SAT1	1011.17	1063.7	982.38	1106.47	507.65	374.61	479.82	461.59	427.5
DOCK6	32.28	31.25	36.56	31.48	22.6	28.09	23.77	25.71	25.55
ECSIT	24.98	27.53	24.7	24.27	18.84	17.86	22.21	19.53	19.04
PRKCSH	487.75	478.17	509.64	459.93	359.78	359.11	375.45	347.53	319.14
NECTIN2	102.64	106.62	99.08	99.55	67.86	57.14	54.88	56.78	57.02
ATP8B3	7.09	6.97	6.76	7.49	1.55	2.14	1.36	1.69	1.42
SLC27A1	12.61	10.99	12.9	15.11	7.14	5.38	5.04	6.03	6.53
COLGALT1	51.97	51.49	58.15	55.74	68.14	79.14	68.63	77.84	74.15
AC010618.1	92.65	95.5	91.63	80.51	60.52	61.72	56.47	61.24	53.59
ACTN4	329.25	344.15	318.27	309.45	159.28	178.72	141.93	179.66	145.37
STK33	8.36	7.04	7.03	4.8	3.6	2.65	2.35	3.46	3.55
PXDN	7.85	10.15	10.28	11.03	2.54	3.05	2.08	3.77	3.82
TRPM4	22.07	17.32	26.47	20.23	11.42	8.25	8.56	8.49	10.16
ASS1	91.84	76.78	91.51	83.97	14.83	12.96	17.37	15.25	15.19
POMT1	13.56	11.65	12.61	11.88	6.33	7.61	6.48	8.14	7.25
CHMP2A	156.46	159.97	141.96	143.6	130.06	118.42	132.53	118.71	117.06
TMEM160	45.79	48.85	42.27	50.31	26.87	22.27	27.45	19.87	23.36
NPAS1	3.32	3.77	3.94	3.91	2.95	2.07	2.1	1.62	1.4
SLC6A8	59.61	58.68	63.01	66.01	35.12	47.46	30.18	41.31	41.24
DKC1	66.86	76.34	81.35	77.45	119.56	148.49	136.73	170.31	160.08
PLXNA3	35.34	28.9	38.02	33.79	15.79	18.26	13.6	18.25	19.79
HABP4	13.93	12.28	14.53	17.11	7.6	10.6	8.15	8.06	7.54
SLC35D2	29.73	29.07	31.31	30.56	16.12	24.31	16.35	19.47	19.37
POLN	2.05	2.54	1.8	1.58	0.78	0.7	0.73	0.71	0.68
EPS8L1	39.11	39.97	43.93	44.93	34.35	29.86	26.9	32.31	30.55
GGT7	5.58	5.71	6.91	4.53	2.28	1.62	1.66	1.68	1.6
ATP6V1E1	78.21	80.78	72.64	81.84	108.15	110.42	113.12	119.09	119.53
EMC8	65.96	65.98	67.47	62.24	80.29	87.93	80.65	86.68	78.11
F12	31.82	32.55	27.25	34.89	22.55	22.8	23.92	20.58	19.85
SH3BP5	24.64	20.91	22.03	22.24	12.01	15.49	12.24	13.89	14.84
HACL1	11.94	11.87	12.78	14.37	16.1	19.44	17.01	20.96	19.27
RFTN1	1.99	2.05	1.98	2.09	2.87	3.52	3.09	3.16	3.1
RPL27	2420.15	2462.39	2493.15	2441.67	3509.9	3318.12	3611.57	3396.56	3228.01
PSMC3IP	9.13	6.33	8.44	7.4	27.35	30.75	28.68	26.57	20.64
DIAPH1	55.88	60.12	62.53	52.03	81.52	95.07	95.46	99.76	92.59
ACAP3	27.24	27.33	27.02	31.23	15.68	16.97	19.44	18.73	16.29
KREMEN2	11.64	9.98	10.79	13.46	5.5	5.58	5.53	4.32	3.73
THOC6	63.55	58.23	60.16	53.99	40.59	38.63	37.11	33.81	32.89
NINJ1	51.12	59.13	56.93	58.09	47.05	49.87	40.65	44.84	41.22
STARD3	58.99	64.26	63.79	64.7	41.97	40.4	34.44	45.34	41.49
PIAS3	30.67	29.88	33.21	33.43	11.32	14.26	10.91	12.85	13.15
CLUHP3	7.49	7.4	8.35	7.4	5.02	6.46	5.48	6.09	5.71
SNRPA1	78.37	85.66	80.56	72.75	38.27	36.72	44.51	45.66	37.21
LGALS3	257.15	235.93	267.28	243.15	127.07	121.96	108.56	135.08	121.98
PODNL1	1.11	1.4	1.43	0.58	0.14	0.27	0.05	0.25	0.06
HSD17B7	14.57	15.23	14.09	17.16	5.99	6.34	6.87	8.35	8.42
SLX1A	54.56	74.74	53.24	52.29	21.52	20.97	13.97	14.06	22.15
TRIM5	23.6	26.26	26.86	25.81	12.77	9.56	12.37	12.67	12.87
MYBBP1A	60.44	51.39	62.15	55.82	103.54	110.87	109.28	111.44	94.89
COQ3	14.36	14.31	15.61	13.96	7.79	7.85	8.21	8.31	8.21
UTP3	32.52	33.7	32.33	36.62	40.96	46.8	44.27	53.26	55.27
AC087289.1	66.39	67.89	65.09	67.36	31.74	30.64	25.82	24.38	23.37
DLG4	5.61	5.6	5.75	6.95	1.14	1.69	1.08	1.37	1.5
MATN2	2.76	2.94	2.22	3.67	1.36	1.49	0.75	0.66	0.77
PCED1A	33.97	37.53	38.84	40.11	25.72	28.75	25.36	24.79	25.32
NXT1	33.36	34.25	30.89	31.9	42.89	43.53	39.78	37.22	38.08
MPRIP	126.82	124.21	151.03	121.24	202.92	191.57	176.8	203.52	236.27
TMCC2	1.55	1.95	2	2.26	0.47	0.51	0.61	0.6	0.64
TPT1	5504.93	5213	4915.11	5665.68	7619.04	7014.11	7594.55	7512.19	7853.47
STARD13	1.1	1.44	1.04	1.24	0.33	0.29	0.37	0.52	0.4
BTBD2	83.06	88.03	94.79	89.66	58.68	53.59	48.08	53.37	52.76
HSPBP1	66.18	64.88	71.64	64.13	40.84	44.65	45.75	44.58	39.88
ZDHHC8P1	1.06	1.54	1.83	1.19	0.59	0.47	0.48	0.43	0.28
AGAP3	62.69	60.64	60.99	58.07	37.45	44.3	33.54	37.82	40.27
BTG1	30.47	37.9	31.34	34.11	66.15	72.03	53.57	64.91	65.09
TMEM254	10.08	12.31	12.37	13.18	25.58	25.45	23.97	24.91	29.91
LRRCC1	4.01	3.07	3.97	4.15	5.17	6.03	6.13	5.83	5.56
RNF122	5.49	3.93	3.4	4.95	1.98	2.13	2.74	2.22	2.11
ERG28	19.45	17.71	16.78	19.29	12.43	10.8	13.31	11.75	12.99
DGLUCY	55.95	54.77	55.91	68.73	27.74	22.56	20.21	21.05	24.15
ELP3	49.66	53.57	51.47	47	38.32	39.63	35.59	41.43	36.8
CAMK1	7.44	10.69	7.59	8.54	1.25	1.48	0.72	1.44	1.03
SORT1	8.16	9.75	11.39	13.27	3.46	4.14	3.11	4.76	4.98
TMEM106C	95.64	111.62	104.43	94.95	36.38	42.19	35.86	31.35	38.34
NAV1	7.75	8.26	9.53	8.83	3.66	5.3	3.87	5.22	5.67
CDC73	32.27	34.81	33.62	38.09	17.77	19.84	15.41	18.09	21.62
FBH1	55.28	48.52	62.52	50.34	24.4	31.25	24.53	24.22	25.01
RBM17	103.96	92.09	92.37	92.9	37.81	42.39	47.33	43.25	37.78
ANKRD16	3.75	3.96	4.23	4.95	1.92	2.3	1.48	1.67	1.86
CCNH	49.03	43.66	39.37	42.82	60.01	63.88	66.23	61.13	67.39
DDB2	52.99	65.85	62.46	75.58	22.77	28.91	28.59	26.56	23.11
ACP2	30.87	27.15	33.11	31.07	12.92	12.71	9.62	11.44	11.66
SPOCD1	2.62	2.82	2.28	2.74	0.78	1.43	0.87	1.18	0.84
BTF3L4	63.72	61.17	70.69	69.77	95.07	106.16	97.08	120.18	128.92
PRPF38A	23.57	26.3	21.55	23.17	15.12	16.13	14.26	14.47	15.75
DTNA	7.04	6.6	8.47	6.22	1.64	0.88	1.28	1.1	1.42
TPGS2	63.58	69.99	61.87	72.26	41.53	42.14	44.14	40.09	42.93
DAGLA	2.27	2.42	2.76	2.04	1.5	1.69	1.47	1.74	1.47
TIMM10	51.66	49.61	48.06	43.35	59.4	67.5	64.15	67.18	69.27
TMEM258	271.13	294.8	284.44	259.62	150.37	163.76	174.99	139.05	134.48
CEMIP2	8.49	8.59	11.74	10	2.4	3.45	3.32	3.97	3.38
FAM189A2	1.42	1.57	1.83	1.52	0.92	0.69	0.85	0.81	1.23
ADAM19	3.19	3.42	4.18	3.77	1.25	2.14	1.42	1.35	1.39
CCNJL	3.09	3.94	3.09	2.77	1.68	1.28	1.45	1.92	1.83
P2RX4	25.99	28.26	29.76	31.24	18.43	16.22	17.21	19.21	13.82
TRAFD1	33.17	34.32	35.48	33.05	11.88	14.79	12.81	16.72	17
TMEM60	13.84	16.28	15.61	18.65	5.11	8.32	6.66	7.96	5.94
HILPDA	12.02	14.22	13.35	16.51	21.53	25.75	24.28	22.39	22
LCA5	0.66	0.83	0.69	0.94	0.17	0.21	0.14	0.18	0.21
NAT10	38.92	37.89	38.69	37.64	58.74	69.2	63.29	67.45	63.07
EHF	32.24	36.42	48.29	62.11	5.12	4.45	1.85	8.18	5.7
CD63	396.21	400.22	398.64	379.42	365.83	346.17	356.7	343.74	367.74
AGAP2	10.62	14.05	11.7	10.67	5.58	6.68	6.24	8.86	6.63
B4GALNT1	11.85	11.44	14.11	14.79	3.14	4.95	4.11	4.69	3.75
PAN2	74.21	76.06	81.75	81.8	37.73	40.99	48.17	39.34	48.57
KCNH3	19.85	21.6	21.36	20.01	5.37	5.55	5.71	4.83	5.34
PKIB	20.21	20.19	18.64	23.44	5.33	3.15	3.55	4.17	4.52
MICAL1	17.28	17.84	16.37	18.38	5.12	6.66	6.19	5.33	6.02
SEMA4F	6.29	4.77	5.68	6.27	1.93	1.75	1.96	2.42	2.35
CCT7	315.53	332.43	327.1	327.16	391.5	448.08	461.3	486.6	457.03
KCNMB4	2.2	2.38	2	2.43	0.55	0.67	0.84	0.65	0.51
MPHOSPH6	37.77	37.1	37.37	48.58	54.41	65.12	72.11	77.13	77.49
CCDC102A	7.15	7.32	6.39	7.54	3.8	3.76	2.91	3.43	3.61
SLC9A5	3.23	2.83	2.89	2.94	2.01	2.34	1.79	2.16	2.54
PCNX2	10.9	8.9	9.12	9.67	4.52	7.18	5.54	6.13	5.7
LAMC1	25.65	32.57	31.42	30.1	52.54	72.86	55.1	68.23	68.4
MRPL44	39.56	44.01	37.37	43.12	26.72	28.54	30.81	31.43	29.45
DNAJB2	55.99	55.62	50.08	48.4	17.42	19.89	17.73	20.27	19.45
C2orf49	14.94	14.88	12.25	15.03	20.7	26.81	21.85	32.6	26.67
FLNB	108	105.29	114.6	80.96	203.32	202.85	189.8	211.3	193.66
KDELR2	200.02	208.47	198.27	174.31	120.63	115.31	131.88	119.1	100.77
NUPL2	23.46	21.21	27.21	22.99	33.26	31.44	30.43	30.54	29.37
CCM2	20.42	23.11	22.63	20.17	16.28	18.09	14.49	15.76	15.33
TTYH3	32.28	30.69	35.31	39.24	17.19	20.63	17.71	19.38	18.13
NKX2-8	7.07	6.42	5.24	6.72	4.21	3.49	4.23	2.62	3.67
ZFHX2	1.52	0.61	0.6	1.37	0.07	0.1	0.1	0.09	0.08
ADAMTS7	7.43	7.89	9.51	12.2	3.99	3.82	2.91	3.88	3.17
CALCOCO2	77.65	83.14	76.29	88.85	113.12	122.91	114.52	134.33	149.9
GALNT5	1.73	2.01	2.22	2.33	0.69	0.52	0.51	0.78	0.68
STAM	11.61	13.2	11.64	13.36	4.65	6.32	6.2	6.94	8.22
ABI1	32.19	32.84	35.62	32.79	8.8	11.27	8.59	11.04	10.94
YME1L1	100.51	104.85	111.47	115.38	32.51	39.5	31.6	48.7	48.09
ODF2	19.44	23.97	25	21.1	12.07	16.75	15.83	14.69	13.99
DAB2IP	9.83	12.01	13.67	12.42	6.46	7.85	5.24	7.25	8.37
SLC31A2	5.97	4.78	5.3	5.32	2.39	2.72	2.79	2.17	2.66
RABEPK	51.02	56.02	51.87	51.8	79.62	81.54	79.65	79.49	78.3
ANP32B	113.95	110.7	117.79	118.57	143.29	182.19	159.06	174.11	175.91
RPL35	2117.49	2094.76	1975.04	1996.74	4063.3	3714.57	4198.9	3888.7	3669.73
ARPC5L	53.82	57.79	58.36	67.06	81.3	88.5	70.1	88.94	87.18
CCN3	1.34	1.52	1.31	1.25	3.3	3.76	2.78	3.36	3.97
DNAJB5	3	3.5	3.91	2.77	0.99	0.83	0.45	0.5	0.63
CD72	2.56	2.84	2.54	2.53	1.17	0.86	1.49	1.04	1.09
GRHPR	133.42	123.56	132.53	139.07	80.23	74.93	70.9	74.64	69.6
CMTR1	18	18.74	20.63	19.64	8.19	10.64	9.85	12.04	10.28
YIPF3	150.13	151.68	153.83	177.89	84.17	83.29	81.87	90.97	85.38
TMEM63B	37.32	38.48	39.62	44.15	26.93	28.86	24.46	29.39	27.21
LRRC1	15.5	16.03	16.89	15.93	11.1	11.65	8.9	12.58	12.54
HMGA1	1736.78	1733.31	1932.23	1523.44	3508.95	4460.47	2647.6	3388.19	3793.54
FLOT1	120.08	144.32	122.47	116.52	73.68	70.86	79.31	75.57	68.66
PGBD1	2.07	2.35	2.49	2.07	0.68	1.42	1.23	1.23	1.38
ATAT1	15.31	12.47	10.56	14.27	7.15	8.78	8.05	6.48	6.25
MYO7A	2.48	1.74	2.06	1.51	0.57	0.51	1.03	0.41	0.47
NUMA1	81.25	83.39	87.37	78.39	60.17	71.12	59.63	70.19	69.89
RAB30	2.15	2.28	3.07	2.88	1.18	0.78	0.78	1.36	1.26
PRCP	41.45	47.39	46.09	50.7	23.47	19.71	19.9	24.69	23.36
SORL1	6.2	7.08	9.49	8.57	2.49	3.06	1.85	4.3	3.47
POU2F3	2.2	1.44	2.2	1.42	0.44	0.63	0.32	0.41	0.67
RDX	42.07	44.17	42.71	41.73	24.16	28.17	20	32.06	30.25
SQOR	19.49	19.08	14.99	16.79	13.61	13.42	10.75	11.51	12.31
MAPKBP1	7.3	7.03	7.67	8.19	3.83	4.85	4.24	5.75	4.08
SMAD6	4.46	4.82	5.32	4.61	3.61	3.81	3.37	3.2	4.17
DUOX1	7.37	8.13	7.3	9.8	1.96	1.03	1.99	1.08	2.09
BCAR3	27.34	27.34	31.05	25.14	49.4	54.84	44.6	58.67	55.51
TTLL7	12.17	10.48	8.78	7.9	2.05	3.52	3.45	0.99	4.66
THUMPD2	9	7.73	8.81	8.66	12.76	13.01	14.96	16.76	17.09
CYP1B1	0.59	0.56	0.59	0.58	0.18	0.32	0.08	0.19	0.12
PREB	69.78	77.51	76.65	63.04	40.27	41.48	37.6	40.29	43.19
SLC5A6	34.94	34.7	39.32	35.26	23.03	28.4	26.86	26.55	29.56
ATAD1	43.64	41.93	46.5	54.17	77.48	80.8	83.76	116.94	117.01
DUSP5	189.72	201.94	177.33	169.67	564.29	718.01	534.6	604.31	681.87
DNAJC13	17.07	14.96	15.19	14.86	8.75	8.22	8.02	8.74	8.25
ZNF365	0.44	0.44	0.53	0.52	0.15	0.1	0.12	0.12	0.08
RPS24	1811.62	1843.77	1701.39	1743.85	4516.58	4458.62	4926.74	4423.31	4339.95
ABI2	29.48	39.02	36.62	32.33	18.86	24.76	20.41	21.26	22.9
GLCE	16.59	15.76	18.98	18.96	7.94	9.9	7.68	10.29	12.24
SHF	0.83	0.71	0.99	0.76	0.29	0.2	0.34	0.03	0.38
APH1B	2.93	3.15	3.8	4.44	1.17	1.09	0.38	1.27	1.27
UBL7	49.16	54.71	45.55	47.52	29.81	32.73	32.51	25.78	26.23
ARHGAP24	1.46	1.57	1.39	1.08	0.79	0.87	0.86	0.65	0.66
CCNG2	14.3	15.48	17.49	19.37	4.97	6.68	4.97	6.2	8.22
CASP6	26.09	25.23	26.64	20.36	10.2	14.08	12.49	13.36	13.03
PAPSS1	40.97	42.54	39.86	45.66	24.66	26.13	25.22	29.65	30.93
PPP3CA	44.5	46.37	53.36	59.74	23.14	28.95	19.59	35.19	35.83
RGS3	19.23	17.2	19.35	14.7	10.86	10.6	8.85	10.64	11.29
RNF185	18.97	20.58	20.49	20.31	10.7	13.78	10.28	13.35	13.63
NDUFA9	65.08	68.68	80.76	67.19	39.24	49.24	51.12	47.34	43.19
CLSTN3	24.25	25.58	27.86	28.52	11.05	12.23	8.7	10.97	7.79
MARCH9	15.69	16.5	16.51	16.53	9.46	10.23	8.61	8.74	8.53
AMDHD1	2.8	2.02	2.89	2.26	1.17	1	0.93	1.3	1.12
SUOX	16.74	16.15	17.59	19.37	9.11	6.81	7.73	8.92	9.17
NABP2	45.42	42.96	41.36	40.55	29.63	28.34	31.76	33.24	32.23
SMARCC2	45.18	43.37	46.13	48.93	33.97	33.77	29.91	35.03	32.48
CERS5	25.97	25.82	25.08	24.54	13.9	17.61	17.39	16.88	14.94
MAP3K12	17.67	18.12	19.77	21.44	2.95	2.83	2.05	1.83	2.68
GALNT6	13.92	13.81	12.98	14.67	5.85	7.5	5.91	8.64	6.99
C12orf10	92.45	94.49	79.12	81.06	39.22	39.3	44.69	34.2	31.97
RHOF	92.21	84.12	93.39	81.59	140.37	179.94	129.12	149.17	160.53
CDH24	10.2	10.25	9.8	11.55	4.45	3.47	2.88	4.09	3.06
CBLN3	1.94	2.27	1.57	1.72	0.49	0.73	0.61	0.54	0.61
RAB15	2.01	1.74	2.13	2.32	0.94	1.24	0.55	1	1.13
SERF2	781.72	803.16	743.23	732.57	618.16	542.74	652.06	540.17	560.48
SRP14	311.4	318.73	266.14	284.3	209.81	192.19	217.66	208.06	203.73
BAHD1	14.82	16.89	21.17	17.17	7.46	9	6.37	10.18	9.42
CDAN1	7.8	7.36	10.79	7.68	3.73	4.15	5.17	4.98	4.16
WDR61	56.41	64.27	60.65	62.6	31.3	34.72	32.83	35.78	32.68
NEIL1	22.68	25.67	31.53	26.98	11.34	15.82	17.92	16.15	16.02
MAN2C1	82.85	69.69	86.61	72.53	50.15	53.88	46.45	51.36	46.43
MFGE8	46.88	44.01	49.7	43.96	29.38	34.49	28.56	38.52	32.63
UNC45A	66.05	72.31	71.65	70.1	33.89	43.77	40.87	42.57	44.76
FURIN	28.27	30.88	34.25	34.44	20.52	24.81	19.1	23.65	24.97
IQGAP1	121.83	110.82	106.35	111.57	54.64	60.85	57.7	58.22	53.45
SEC11A	185.39	174.83	173.69	183.01	146.67	146.56	152.75	143.34	158.56
TGFB1I1	10.46	12.01	10.17	12.25	3.2	3.65	3.37	4.06	3.53
PARN	31.48	30.98	32.84	30.49	41.08	48.22	41.86	48.31	48.72
ARHGAP17	28.37	27.06	29.5	23.43	18.61	21.9	18.05	16.65	20.54
MARVELD3	16.22	18.4	14.41	16.23	25.79	27.08	23.4	32.41	28.08
CPNE2	25.76	26.59	28.8	25.22	19.46	17.2	17.43	14.96	14.47
KIFC3	23.37	27.65	30.85	24.5	12.56	17.62	18.39	16.72	15
CMTM3	25.49	23.74	19.39	19.17	9.21	9.4	8.99	8.42	9.63
GALNS	30.26	30.17	33.18	27.57	13.79	16.54	14.75	15.47	17.61
GFOD2	14.76	15.79	15.59	16.13	8.56	10.12	7.23	8.25	7.81
NOB1	122.78	124.99	129.68	133.27	86	90.77	96.73	101.66	86.59
G6PC3	58.72	61.53	55.41	57.35	41.89	36.37	36.15	29.65	32.21
C18orf21	24.28	22.09	20.63	20.38	27.69	32.04	32.64	37.59	35.38
ASGR1	0.9	1.13	1.14	1.04	0.25	0.55	0.44	0.29	0.14
PIK3R5	1.16	1.26	0.86	0.98	0.02	0.51	0.03	0.19	0
TP53	98.32	106.42	113.73	107.64	55.78	60.17	50.06	64.16	62.27
TMC6	78.84	69.56	81.67	72.96	48.15	45.23	46.54	42.2	39.47
SLC16A3	212.87	209.22	231.53	204.17	341.39	402.07	330.9	375.4	410.57
CSNK1D	163.95	169.73	176.21	153.14	116.94	123.85	116.77	124.13	123.74
ANAPC11	166.83	163.13	144.38	172.92	112.93	120.35	125.63	106.69	101.3
CBX8	16.78	18.99	18.04	16.6	10.36	9.88	10.7	13.28	11.24
RETREG3	25.01	24.51	26.21	29.73	13.51	16.65	13.48	14.37	18.7
ERBB2	48.58	52.02	56.5	58.82	29.52	36.9	27.15	38.16	34.76
FKBP10	86.83	81.32	78.41	93.58	43.08	35.17	34.55	35.85	32.96
MISP3	5.87	3.81	4.8	5.44	1.98	1.04	1.54	0.43	1.29
MVB12A	66.87	61.71	64.91	61.97	41.65	37.77	39	33.08	31.64
SIRT3	18.71	20.17	19.14	18.05	9.22	11.71	9.31	10.48	10.38
COL6A2	68.88	66.87	70.57	76.6	38.29	37.45	34.14	33.63	37.7
WTIP	5.19	4.8	5.65	8.02	3.22	2.08	2.57	2.57	2.46
CAPN10	22.56	22.27	22.9	19.58	13.82	16.37	13.98	14.41	16.89
CARM1	82.09	84.09	88	84.26	57.39	58.99	55.58	58.42	61.18
EVI5L	18.17	18.32	18.99	17.65	8.41	8.49	5.85	9.36	8.72
RPS11	3347.55	3540.96	3289.58	3189.76	5224.08	4839.05	5122.17	4856.44	4731.88
MMEL1	1.94	1.03	1.18	1.22	0.44	0.04	0.19	0	0.28
PADI3	0.8	1.1	1.09	0.66	0.13	0.05	0.05	0.16	0.05
EPHA2	139.89	136.07	145.99	133.15	225.94	297.12	225.75	278.26	303.94
MYOM3	3.23	4.38	3.03	3.57	0.68	0.9	1	0.8	0.99
SH3BGRL3	325.46	308.17	263.45	279	154.1	137.39	156.76	117.67	123.04
CNKSR1	25.9	23.74	25.14	24.27	15.25	14.67	15.51	15.31	14.47
C1orf216	11.87	13.72	12.96	15.9	7.03	8.82	7.81	8.58	9.29
SYTL1	72.48	80.19	86.76	86.88	48.27	43.84	40.73	40.95	38.13
WDTC1	21.2	24.14	24.05	23.3	11.51	13.82	10.47	12.81	12.89
SERBP1	190.46	192.78	205.6	211.23	306.48	365.25	323.75	415.93	425.31
PRKACB	32.63	35.29	35.01	43.23	13.2	12	10.32	15.34	15.98
RPS8	2635.74	2576.49	2373.04	2597.44	3852.54	3568.21	3982.58	3579.44	3565.34
TMEM61	6.18	5.1	4.97	3.62	1.83	0.93	1.96	1.1	1.66
CELSR2	7.35	6.99	8.09	8.51	4	3.39	3.85	4.14	3.99
GPR161	3.95	4.13	3.96	4.4	1.55	2.7	1.83	2.73	2.16
ATP1B1	27.16	24.1	26.33	26.24	43.77	37.66	34.41	43.57	46.18
MPC2	18.81	18.22	18.82	17.82	12.1	12.74	10.5	11.44	13.35
CREG1	62.42	64.78	61.87	70.41	90.2	79.1	80.95	102.07	97.66
DCAF6	27.71	28.5	29.46	26.22	14.38	16.67	14.2	18.1	18.33
SDHC	149.17	152.31	161.65	150.37	100.27	96.57	101.01	104.77	96.48
MRPL24	121.89	120.9	109.3	110.24	163.99	158.34	186.26	158.64	162.6
CRABP2	237.5	228.21	221.7	209.23	105.03	90.87	95.12	78.01	72.97
LYPLAL1	17.5	20.48	18.78	15.82	49.71	44.86	49.61	37.06	47.87
TARS2	20.65	20.2	24.18	20.74	8.91	11.28	11.62	13.31	10.83
PI4KB	34.23	30.34	34.19	31.39	24.95	24.9	22.09	23.32	26.32
MINDY1	3.27	3.14	2.99	2.72	0.54	1.27	0.41	0.69	0.99
ENSA	96.32	94.09	94.89	97.95	149.38	169.79	157.42	157.03	166.47
ARNT	17.29	18.65	21.88	20.13	8.95	13.33	9.79	12.11	12.53
DYRK3	3.6	4.08	3.36	3.95	2.04	2.64	2.44	2.74	3.15
ATP8B2	21.71	27.09	23.86	26.5	5.47	9.08	6.94	6.44	10.18
RAB13	94.28	97.69	90.46	104.27	58.11	58.41	54.36	53.4	58.12
SNAPIN	44.92	48.72	44.95	45.63	20.37	19.99	15.65	21.87	18.17
SLC27A3	8.28	8.37	6.94	9.22	2.22	3.06	1.81	2.83	3.01
CREB3L4	17.14	18.9	17.39	17.08	9.04	9.71	8.59	8.16	6.51
EFNA3	22.68	21.23	20.44	22.98	17.11	16.01	13.67	14.93	15.5
ILF2	222.06	242.98	228.91	226.62	158.42	187.59	181.61	201.01	185.9
RIT1	2.58	1.4	1.85	2.41	5.32	4.57	6.57	5.93	3.36
C1orf131	28.09	29.31	31.26	35.29	16.63	17.32	17.8	21.59	17.99
LYST	2.45	2.64	2.74	3	1.35	0.66	0.65	1.29	1.04
GUK1	196.86	196.8	174.47	199.35	129.28	114.03	124.4	119.91	111.42
PSEN2	14.85	16.12	18.02	15.88	10.23	12.66	8.42	10.62	9.91
EPHX1	64.09	60.41	58.09	65.85	42.97	43.86	38.4	37.65	44.48
SOX13	13.95	16.67	16.39	17.57	8.78	11.84	8.34	11.04	10.84
ETNK2	11.05	10.55	10.2	11.33	4.97	5.33	4.11	4.92	4.91
MRPS5	55.49	52.11	54.55	60.16	68.11	70.5	62.29	68.7	72.64
NPHP1	2.8	2.59	2.9	2.97	2.04	1.67	1.85	1.17	0.83
MALL	184.26	194.83	183.04	185.95	64.25	62.36	50.82	71.62	68.09
ZC3H8	19.42	14.97	14.37	16.95	31.35	34.3	29.4	34.25	31.48
DIS3L2	14.73	15.21	16.95	15.4	11.9	10.2	12.74	12.66	9.43
CTDSP1	75.35	79.46	85.27	75.98	56.63	63.31	53.84	60.65	62.45
STK11IP	25.31	24.24	29.79	30.52	17.6	22.23	16.16	19.13	17.28
GMPPA	85.23	88.68	80.02	67.73	34.48	35.1	35.6	39.2	29.19
DYNC1LI1	25.9	23.67	21.32	24.22	33.68	41.26	39.81	42.46	44.23
CSRNP1	11.68	11.84	13.49	12.8	7.24	7.05	6.28	8.66	8.29
IL17RD	3.29	3.79	3.88	5.18	1.59	1.51	0.58	1.09	1.79
ARL6IP5	37.34	39.9	40.9	43.05	19	25.55	15.1	22.93	25.28
NFKBIZ	2.3	1.57	1.88	2.36	5.42	5.85	5.01	8.35	6.81
EIF2B5	36	36.73	42.07	39.21	23.16	29.5	29.76	32.74	28.85
VWA5B2	4.74	4.69	5.46	5.48	0.99	0.72	0.82	0.62	0.86
DGKQ	12.46	11.89	13.37	14.77	8.97	9.68	8.35	9.09	8.25
CORIN	2.24	1.21	2.34	1.72	0.53	0.33	0.53	0.21	0.63
OCIAD2	116.19	109.9	111.84	114.45	73.46	95.37	69.21	81.51	78.27
SCD5	11.69	12.98	11.2	15.82	4.78	5.92	4.61	5.91	5.95
DDIT4L	5.15	6.68	4.18	7.3	1.44	1.46	1.39	1.83	1.05
RPS3A	2374.78	2530	2410.33	2432.98	4069.08	4114.78	3901.97	4243.86	4223.92
PDGFC	16.11	19.65	17.31	18.01	5.78	6.23	3.89	5	5.7
CBR4	9.75	10.45	10.84	12.69	5.92	6.39	7.18	7.06	7.03
MYO10	14.63	15.5	20.83	19.01	3.57	5.75	3.74	5.39	5.84
SSBP2	4.37	3.91	4.99	2.72	10.36	11.62	8.06	11.53	10.88
PAM	201.98	206.24	192.42	254.57	83.04	97.64	75.34	103.59	107.4
YIPF5	31.47	34.61	33.99	33.63	25.44	21.91	21.52	25.84	24.23
PCYOX1L	11.59	11.97	11.03	11.86	8.87	9.03	8.52	7.82	8.34
G3BP1	134.02	145.03	144.17	159.09	196.92	243.38	201.1	251.29	263.01
MYLK4	0.38	0.3	0.48	0.4	0.16	0.04	0.05	0.06	0.06
HIGD2A	187.58	174.61	173.15	193.96	151.85	141.11	162.1	142.8	135.16
FAM193B	33.62	43.32	44.02	43.73	18.57	16.56	14.38	20.7	14.68
PLA2G7	2.34	2.74	2.48	3.17	0.39	0.49	0.27	0.4	0.09
DOK3	4.91	4.81	5.14	5.95	2.11	1.66	2.29	2.49	1.92
ABT1	26.24	26.57	26.6	25.59	18.74	19.95	20.37	21.79	21.15
RARS2	25.49	25.14	26.52	24.96	13.12	13.94	11.85	13.95	14.75
IGFBP3	1.38	1.75	0.88	1.8	0.21	0.28	0.03	0.44	0.4
POMZP3	13.34	13.95	15.65	13.58	11	11.49	12.4	11.05	9.92
PSPH	34.61	38.46	37.86	38.93	57.81	62.52	50.54	69.78	63.26
C7orf43	16.38	17.01	19.48	18.46	12.79	15.21	12.72	13.91	12.22
RAB19	2.28	2.06	2.2	2.45	0.98	0.99	1.09	1.48	0.87
LANCL3	0.4	0.59	0.67	0.81	1.12	1.09	1.39	1.31	1.41
CHST7	9.13	8.6	8.72	9.99	3.57	4.11	3.89	4.34	4
NDUFB11	88.3	90.31	85.93	86.3	66.69	61.01	67.73	61.13	58.64
CCDC120	11.35	11.27	13.47	12.57	7.99	8.04	5.85	7.82	7.77
ZNF185	12.73	14.09	14.2	12.9	5.36	8.53	5.36	6.85	7.21
SLC25A37	65.91	61.3	70.75	56.18	80.66	89.68	77.06	93.06	83.48
MRPS28	86.45	84.83	86.53	89.9	45.82	58.6	49.64	59.37	53.58
SYBU	30.98	33.14	30.61	35.52	9.13	8.72	6.17	7.03	6.48
NDUFB9	473.71	465.65	430.18	438.29	540.33	595.01	602.3	599.23	596.38
AK3	31.5	31.55	36.2	35.31	20.01	21.54	16.68	22.37	22.09
CDKN2A	205.62	228.49	214.48	146.42	50.81	32.46	45.52	34.35	39.72
GSN	110.23	107.8	107.9	106.36	34.67	38.81	30.35	32.59	39.61
MRRF	77.05	72.55	73.94	78.17	103.86	110.1	109.52	110.06	104.31
ASTN2	7.11	6.5	7.73	7.52	3.54	3.3	2.36	3.27	3.23
USP6NL	15.85	16.11	19.23	18.66	4.22	5.28	4.17	6.51	6.55
COMMD3	57.99	65.66	54.6	64.37	23.18	19.79	27.59	31.32	29.22
MSRB2	11.14	12.61	9.3	12.91	6.2	3.61	3.26	3.42	3.59
PDSS1	13.26	14	13.64	12.44	6.4	6.95	7.6	7.75	6.71
FAM171A1	16.41	18.25	18.35	20.34	4.94	7.76	5.51	6.31	7.86
MINDY3	19.5	17.35	18.85	19.42	7.3	9.28	8.79	7.54	9.81
RSU1	33.51	34.2	34.1	30.84	13.69	12.83	12.79	12.94	11.1
PARD3	25.88	31.52	31.07	30.51	11.16	14.71	11.24	12.65	14.45
NRBF2	25.26	23.19	23.05	24.75	34.6	35.28	32.72	44.42	40.81
LRMDA	15.69	16.51	13.7	11.38	2	3.49	2.58	5.29	5.62
ADIRF	971.75	695.68	757.96	695.36	2088.65	2110.22	1517.52	1575.09	1763.36
HTR7	7.71	8.28	8.92	10.97	34.09	31.52	23.34	36.07	36.71
DNAJB12	23.81	21.77	21.48	21.75	35.2	36.12	34.59	39.23	35.43
TAF5	3.21	3.57	3.62	3	5.58	8.28	5.24	7.55	7.78
PPRC1	54.33	56.53	56.57	53.58	100.33	114.92	108.38	114.48	105.74
PDCD11	61.55	66.43	76.38	79.11	138.67	173.49	146.45	186.53	177.75
TUT1	26.79	31.1	29.13	29.62	16.59	17.12	20.75	20.15	17.55
ZNF214	0.64	0.63	0.97	0.85	0.26	0.35	0.08	0.28	0.31
DGKZ	62.14	58.43	62.93	58.89	39.39	47.52	40.79	45.56	45.42
C11orf49	18.3	21.72	17.13	18.96	10.08	12.73	9.43	11.58	12.13
ARFGAP2	60.21	65.37	68.64	61.93	33.47	36.79	27.62	36.36	34.28
CAPN5	5.15	5.06	6.31	6.61	3.62	3.52	2.08	3.17	3.35
PAK1	26.1	31.78	24.61	23.95	17.57	18.9	17.97	18.64	19.67
NCAM1	0.85	0.9	1.07	1.04	5.86	5.94	5.13	9.05	5.26
ST14	95.58	109.9	107.29	114.75	69.55	70.18	60.27	72.88	71.64
TKFC	107.49	119.9	115.58	111.14	92.15	74.32	84.1	80.67	69.57
ROM1	2.83	3.38	2.52	3.87	1.35	1.15	1.75	1.62	1.14
ESAM	4.33	4.69	4.04	4.31	3.22	2.92	2.05	2.1	2.56
MPZL2	11.5	12.22	13.54	14.97	7.91	7.64	7.56	9.2	9.68
SIDT2	14.33	14.27	17.92	14.9	7.65	7.86	9.07	6.85	7.13
TMEM25	24.9	26.37	25.28	30.35	21.2	18.79	17.27	18.05	18.4
FAU	1353.41	1297.33	1203.44	1315.52	1002.26	884.21	1146.36	951.41	881.08
TAOK2	39.37	40.39	45.17	40.4	20.11	22.18	21.44	25.97	23.21
MPP7	36.75	43.17	40.8	54.66	12.74	13.45	10.62	18.58	19.15
CTF1	6.04	5.45	5.62	6	1.75	1.69	1.56	1	1.31
ARID5B	2.51	2.88	2.57	2.8	0.42	0.41	0.47	0.77	0.57
FAM124A	1.42	1.78	1.67	1.92	0.97	1.21	1.34	1.18	1.11
PDCD4	54.26	55.78	51.16	61.92	100.66	104.78	98.81	94.04	110.24
IL18	154.15	159.21	154.03	151.82	47.71	36.26	47.75	50.59	47
RILPL2	2.32	2.69	2.75	2.75	0.88	0.92	0.91	1.15	1.01
DHX37	25.56	25.92	29.67	29.72	18.1	21.32	18.05	20.2	18.48
PLBD2	30.68	30.17	36.34	39.93	22.53	19.53	18.83	22.79	23.68
DIP2C	6.04	5.64	7.22	6.95	1.74	2.94	1.26	2.04	3.24
KCTD14	12.96	12.38	11.94	13.15	7.27	8.66	7.8	8.16	7.63
NDUFC2	159.63	163.21	167.26	146.28	104.2	97.11	99.43	114.73	107.84
UPF2	21.57	22.93	23.97	22.02	6.76	8.91	6.26	8.9	9.26
CDC123	110.57	112.56	106.37	101.67	59.45	60.78	61.97	65.09	66.96
THYN1	46.57	45.49	46.88	44.72	26.36	34.11	32.41	29.7	35.37
SLC25A4	12.01	13.12	13.52	14.54	19.55	23.23	21.59	24.5	21.7
BEND6	4.12	5.45	4.18	3.43	2.54	2.23	0.93	1.37	1.68
PSTPIP2	15.64	15.87	15.79	18.06	9.03	12.19	9.93	12.59	10.85
ATP5F1A	316.83	337.56	327.94	332.86	193.01	225.88	192.74	240.5	226.73
TCF7L1	6.41	5.86	5.3	4.92	2.09	2.2	2.05	2.44	1.74
KCNK13	1.38	1.3	1.55	1.31	0.36	0.44	0.77	0.78	0.7
XRCC4	26.95	27.39	29.62	32.19	9.01	10.74	8.09	11.23	12.57
DCLRE1C	5.92	6.45	8.36	4.56	1.31	1.35	1.02	1.3	1.64
RPP38	32.8	32.16	28.43	35	19.09	19.69	20.93	19.81	22.24
NMT2	10.76	12	11.08	11.46	4.1	5.43	3.43	4.38	3.09
ZNF837	3.67	3.18	3.85	2.69	1.95	1.02	1.68	1.56	0.86
PLEKHH2	1.21	1.26	1.36	1.85	0.53	0.35	0.61	0.49	0.59
CCNO	12.01	13.1	13.27	12.36	10.36	10.3	11.24	10.78	9.57
FARP1	11.35	11.28	11.18	12.84	9.38	9.11	7.47	8.86	7.35
HHEX	4.86	5.71	5.47	6.1	7.43	8.08	7.62	9.7	9.06
UTRN	7.4	8.9	9.79	9.61	1.47	1.36	3.09	3.38	2.89
MED21	28.58	24.18	32.51	24.45	15.16	16.74	16.53	18.97	17.95
CWC27	23.02	23.81	22.8	25.13	12.09	15.04	13.49	15.51	14.86
CENPH	10.67	9.45	10.68	12.44	18.24	15.76	15.66	18.03	15.78
ACOXL	2.57	2.63	2.88	3.11	2	1.65	1.06	1.96	1.37
RASSF3	50.33	51.23	54.76	59.1	20.18	24.01	17.63	27.49	29.62
RPIA	20.99	20.76	24.35	21.22	37.81	44.45	37.54	40.06	43.24
ZNF599	0.93	1.18	0.87	1.26	0.61	0.55	0.34	0.41	0.61
SEMA3D	0.62	0.66	0.58	0.73	0.06	0.16	0.1	0.29	0.18
ANKRD29	7.18	6.76	8.78	8.53	5.41	5.06	4.48	4.8	4.64
ROBO3	51.84	53.72	55.76	57.26	30.09	26.81	26.88	26.78	24.4
RETREG1	5.42	6.61	5.05	7.54	1.95	3.5	1.45	2.13	3.33
MIA3	35.02	42.65	38.04	37.1	20.46	22.72	21.31	19.58	19.49
TNIK	11.17	14.85	14.35	15.43	5.24	6.04	4.58	6.93	8.92
CNTNAP3B	9.85	8.45	8.46	12.07	5.47	4.49	4.75	6.21	5.27
PDLIM3	6.03	5.6	5.31	4.47	2.55	1.75	2.78	2.23	2.34
TSEN2	16.97	16	18.62	19.25	24.08	24.91	25.84	23.79	20.08
WNT7A	0.75	0.71	0.87	0.72	3.01	4.18	1.78	2.46	3.18
FLCN	11.29	10.43	12.29	10.13	4.23	5.93	4.77	5.63	5.23
RAB6B	7.44	6.9	8.93	9.04	2.31	3.98	3.99	3.88	3.54
VOPP1	25.47	27.86	24.69	30.28	14.78	16.91	14.31	15.71	16.67
CYP2U1	2.49	3.07	2.74	3.13	1.3	1.62	1.24	1.98	1.77
PTPRN2	1.45	2.25	2.69	2.49	1.16	1.12	0.8	1.06	1.2
PIP4P2	16.61	13.37	12.99	11.61	4.29	7.62	2.86	3.67	3.19
TTC39B	2.16	1.47	1.66	1.71	0.85	0.9	0.73	0.78	1.29
ZFYVE27	13.1	12.84	15.25	12.35	17.92	19.15	17.61	19.2	18.48
GRAMD2B	6.06	4.74	5.17	5.61	1.67	1.76	3.32	2.52	2.33
RHOC	312.89	313.28	297.81	301.96	167.53	164.63	152.56	173.86	176.17
RRAGA	55.75	54.73	52.69	57.23	37.77	43.55	38.84	42.88	43.77
KIF5A	2.13	2.4	2.6	2.78	0.46	0.83	1.03	0.97	0.77
NDUFAF6	18.73	18.28	16.4	18.5	21.51	25.36	22.33	24.77	22.8
TIAM1	28.89	30.78	36.31	38.77	15.39	14.32	13.24	15.21	15.52
PCGF6	14.13	14.73	16.99	16.52	22.51	28.25	23.5	31.7	30.92
SFR1	18.46	19.35	18.47	20.25	27.39	32.81	31.16	33.02	30.82
SH3RF2	2.59	2.66	2.85	2.99	0.45	0.67	0.59	0.55	0.55
MTERF3	29.5	33.97	23.84	30.55	40.47	46.06	48.4	42.9	42.88
SUPV3L1	44.21	42.7	41.78	41.62	62	63.72	58.17	56.72	55.73
EEF1A1	9314.64	9837.45	9500.39	9873.58	13632	13716.2	12634.3	14106.5	13688.2
HKDC1	12.54	11.1	15.45	7.86	26.04	31.99	22.3	30.51	30.38
HK1	27.63	30.99	29.62	34.54	12.29	16.98	11.51	17.08	16.12
PRR14	36.03	42.6	37.62	44.6	28.49	32.75	28.79	26.6	24.29
FRRS1	5.84	7.86	7.41	7.71	1.54	1.7	1.94	2.06	2.95
PHKG2	18.34	16.29	19.07	16.7	12.72	12.63	12.13	13.76	13.11
B3GNT7	3.7	4.11	3.72	3.67	1.54	1.39	1.21	1.37	1.06
PDE6D	35.22	36.74	34.59	38.5	22.52	21.49	21.58	24.36	18.95
RPUSD3	49.03	56.08	48.3	54.28	29.57	31.01	29.71	27.78	31.52
NTAN1	22.51	27.43	18.98	24.7	11.44	14.97	12.8	12.21	13.56
RBPMS	9.47	10.19	8.64	11.33	6.01	4.77	4.63	4.61	5.23
CPT2	13.52	16.39	14.43	14.41	7.52	8.76	6.64	8.75	8.28
SSBP3	56.76	54.05	53.08	52.68	20.11	17.49	16.76	19.66	19.12
MMP14	7.03	7.75	7.64	10.77	1.91	1.52	1.18	1.91	1.73
ST3GAL2	9	8.39	9.21	7.06	3.45	3.94	2.98	3	4.93
FUK	14.99	14.5	15.47	17.04	6.08	8.19	7.04	9.4	7.53
PWWP3B	1.33	1.62	1.43	1.82	0.38	0.67	0.42	0.84	0.89
SLC38A10	123.4	112.79	120.87	107.52	66.92	67.73	66.68	68.3	64.86
PSMG3	59.94	60.21	64.21	63.07	74.18	82.19	91.75	78.46	75.25
WIPI2	52.99	57.37	60.16	64.63	36.17	41.4	34.96	44.35	46.31
LDLRAP1	4.31	3.74	4.83	3.53	18.71	20.83	14.86	18.12	19.83
UBXN11	17.78	16.99	20.6	12.6	9.76	7.72	9.38	8.16	8.05
GALNT14	5.68	6.66	5.12	5.71	12.08	17.26	17.47	16.79	16.63
RHPN1	26.6	26.46	28.28	27.89	21.42	20.15	17.84	14.99	15.55
CNNM4	5.48	4.69	5.08	5.77	3.11	3.11	2.38	3.37	4.08
DZIP1L	2.22	1.97	2.47	3.05	1.02	1.17	1.35	1.46	1.31
GPRASP2	2.27	2.3	2.11	2.77	0.73	0.8	0.69	0.69	0.72
TSPAN33	13.25	14.65	13.41	11.63	9.88	8.35	9.66	8.68	8.46
TSR2	10.92	11.95	13.11	11.25	7.28	8.17	5.96	7.48	7.99
ZC3H18	33.81	30.1	34.41	30.08	45.21	57.26	58.84	60.84	54.61
GDPD5	17.94	19.17	17.9	21.09	6.94	10.34	8.12	6.46	7.59
TMED4	56.23	57.97	60.9	60.52	93.1	93.27	84.46	98.02	104.86
DUSP23	53.41	49.78	54.13	57.67	40.45	37.23	35.14	34.97	32.19
ZNF276	32.21	36.67	39.75	36.52	64.84	58.98	58.08	66.82	60.98
CDA	43.57	43.46	39.24	30.87	12.62	8.98	10.33	8.07	10.2
PINK1	29.65	28.82	32.46	28.39	17.32	22.26	12.59	17.94	17.49
DMTN	47.38	47.91	48.48	50.25	28.48	29.62	23.39	26.39	30.84
NDUFS2	67.19	80.14	82.31	81.3	39.96	50.02	37.97	51.91	54.69
TOMM40L	7.36	8.35	8.89	8.8	3.85	4.58	2.88	3.59	5.01
CCAR2	97.75	109.88	116.84	124.77	72.81	86.98	79.41	66.67	88.3
MIS18A	19.68	19.89	22.47	19.38	13.17	13.21	11.73	13.16	11.7
FBXW5	86.26	82.32	86.21	81.48	46.43	47.95	44.38	45.49	48.39
RCAN1	13.16	12.7	12.9	12.85	7.16	5.46	5.57	6.02	5.8
SNF8	146.49	154.86	146.83	120.54	85.7	100.94	83	95.35	98.23
CCDC24	18.63	16.39	21.72	14.68	6.94	7.27	7.98	7.33	6.62
PTMS	510.19	553.18	554.09	461.65	229.16	254.8	224.17	278.86	258.5
PLA2G4D	0.34	0.45	0.5	0.26	0.02	0.02	0.08	0.05	0.05
CYB5R1	18.71	19.97	19.97	19.44	12.57	11.24	7.58	12.03	11.18
PSMD4	186.2	173.59	177.31	177.22	199.91	220.48	237.54	213.22	213.13
ATP13A2	49.81	54.95	53.65	53.76	21.75	24.12	22.58	23.74	21.87
M1AP	20.17	17.35	21.28	16.55	9.14	10.93	12.01	11.41	10.99
IRX6	0.42	0.47	0.37	0.35	0.03	0.03	0.02	0	0.08
HK2	15.02	11.96	15.72	15.77	23.65	24.9	19.97	30.71	30
ALDH4A1	10.08	11.67	12.22	13.88	4.04	4.7	4.05	5.83	5.17
TMEM69	26.56	26.38	27.2	25.41	52.45	41.65	58.36	59.52	59.23
ZDHHC1	7.38	6.74	7.38	6.47	3.55	3.04	1.75	3.23	2.67
ATP6V0D1	43.4	50.03	49.79	52.07	24.04	27.93	22.38	29.23	26.73
CALM3	220.58	251.65	231.86	234.85	127.68	142.38	115.17	127.01	137.19
DFFA	26.76	28.85	29.9	33.59	47	50.11	41.43	54.77	57.18
ATAD3B	28.68	25.84	25.05	28.33	43.69	50.98	58.93	62.15	48.7
CCDC58	48.24	51.92	50.07	41.38	84.18	84.68	107.77	98.01	91.79
NDUFV3	24.6	17.9	21.32	22.48	34.41	36.06	30.3	31.02	32.54
CSTB	88.56	81.15	77.05	86.09	55.15	55.89	59.96	55.64	56.04
FAM207A	77.28	81.41	77	79.88	41.79	40.24	51.82	47.5	37.92
CACFD1	6.18	5.83	7.15	6.47	3.02	2.69	2.11	1.98	2.82
C9orf116	17.35	14.06	15.37	14.11	10.46	10.7	9.81	8.82	9.77
GPSM1	15.18	15.52	16.56	18.07	9.11	9.6	8.02	7.37	8.67
TOR2A	14.92	14.6	15.35	14.79	8.77	8.24	7.32	8.09	6.74
SHKBP1	85.01	82.34	81.32	64.96	33.67	34.17	32.1	26.33	32.15
ZER1	17.98	17.24	21.44	20.53	11.11	15.42	9.96	12.55	12.25
ZDHHC12	41.11	38.61	40.85	38.66	30.51	28.51	22.6	23.18	21.46
PKN3	19.67	20.47	18.85	17.51	8.94	9.1	10.61	7.89	8.95
BRSK1	25.12	25.97	33.06	28.77	11.94	14.4	10.68	10.88	14.4
MED27	37.8	35.78	37.37	32.62	21.09	20.4	18.96	21.98	18.99
DEDD2	39.78	38.45	41.75	39.85	24.36	27.37	28.58	28.2	27.41
PCSK7	19.68	19.51	17.83	18.29	12.91	12.74	13.53	14.09	12.1
SHC1	124.5	126.26	140.77	137.38	60.33	67.14	57.48	77.01	73.19
VPS11	17.73	17.97	17.79	17.47	10.11	12.39	13.25	12.18	11.55
PAQR6	5.5	3.98	6.77	6.67	3.04	2.2	2.33	2.03	2.92
PMF1	83.59	80.5	86.89	74.74	42.09	36.95	39.04	40.9	36.67
LMNA	557.6	537.83	605.88	519.58	238.63	313.01	265.1	311.35	304.33
VPS28	262.58	273.72	256.68	266.15	147.3	139.24	129.54	123.16	126.19
ORAI2	8.04	9.01	12.18	8.66	2.33	4.41	2.39	1.8	1.99
SH2B2	9.09	8.78	8.82	9.69	5.11	6.92	5.43	4.89	5.67
MGAT4B	218.55	229.08	237.23	241.49	119.71	111.54	103.62	120.14	119.11
LRWD1	25.97	27.16	31.13	28.36	18.12	21.52	21.77	22.37	17.43
MFSD12	113.41	115.48	130.38	115.71	81.48	91.92	89.61	82.69	84.46
DVL3	31.92	34.34	36.71	37.05	19.47	25.22	19.63	24.94	23.25
AP2M1	315.19	336.68	324.8	343.18	209.35	222.12	192.59	227.74	212.86
ABCF3	47.63	57.53	57.2	50.6	31.74	43.79	38.8	38.72	35.06
FDXR	92.45	91.61	95.3	121.66	41.9	55.62	57.42	55.34	43.39
ZNF385A	56.49	57	58.38	52.31	19.89	19.92	19.9	18	19.64
JOSD2	42.9	49.46	46.35	34.97	21.96	22.87	22.79	19.96	17.59
PLCD3	193.78	228.81	221.27	209.3	110.88	124.97	91.49	122.2	98.22
RPL26	2056.69	2044.75	1980.71	2072.86	5285.06	5090.35	5070.18	4678.97	4828.17
PAQR4	32.53	35.9	30.79	34.32	21.53	22.28	20.14	17.89	17.18
FLYWCH2	47.88	42.22	43.77	45.56	59.29	64.24	62.37	58.19	61.5
ADCY9	2.54	3.28	4.13	3.82	1.57	1.2	1.23	2.14	1.77
ASRGL1	12.83	14	16.14	13.28	8.56	9.68	8.8	9.88	7.78
UBXN1	131.78	123.12	126.02	125.41	72.97	77.21	81.04	81.54	78.13
TTC9C	43.62	40.68	36.74	36.9	23.14	23.46	27.01	23.8	26.27
TAF6L	22.31	20.08	24.96	25.55	11.87	11.34	11.37	12.6	12.01
ZFPL1	40.73	44.4	44.52	35.32	25.74	23.47	26.02	23.01	20.58
SLC45A1	10.3	10.15	9.3	8.59	1.4	1.81	1.34	1.24	0.89
SELENON	58.42	59.01	65.4	65.71	34.69	39.52	28.19	35.58	36.22
AK4	31.08	32.8	31.93	34.68	19.25	22.97	20.94	24.9	23.57
DRAXIN	0.57	0.67	0.72	0.91	0.1	0.1	0.07	0.08	0.04
SDC3	20.17	21.63	23.5	26.47	10.23	13.71	9.53	12.01	12.34
SYNC	1.53	1.86	1.3	1.78	0.38	0.79	0.4	0.48	0.4
KIAA1522	38.68	42.36	46.24	36.97	25.74	29.63	21.39	27.78	30.35
SCNN1D	3.2	3.22	3.39	3.4	0.8	0.46	2.3	0.61	0.76
FAAP20	122.42	130.28	115.38	121.52	96.84	99.44	94.32	82.39	80.14
SNX7	16.59	16.05	14.85	16.98	5.84	8.34	4.4	6.18	7.86
WDR63	1.98	1.5	1.58	1.63	0.28	0.41	0.79	0.44	0.44
IGSF8	22.31	19.81	18.52	23.65	16.5	16.79	15.09	13.81	15.24
VANGL2	0.8	0.7	0.8	0.95	0.24	0.25	0.39	0.4	0.25
FCRLB	0.6	0.52	0.6	0.38	0.84	0.89	0.78	0.87	0.99
IER5	27.42	24.45	27.36	27.47	30.21	34.84	40.03	39.25	37.01
DISC1	0.35	0.62	0.41	0.47	0.11	0.19	0.11	0.05	0.21
MAIP1	17.38	18.42	18.31	18.31	26.6	25.63	27.54	26.62	29.98
PQLC3	17.72	18.01	20.29	17.99	12.69	10.71	10.91	11.43	14
NUP35	18.67	19.53	23.73	20.05	29.2	31.97	35.24	38.46	37.62
H3F3A	219.39	220.85	238.33	244.2	124.39	132.06	165.66	169.46	163.38
INHBB	0.33	0.38	0.28	0.37	0.18	0.08	0.12	0.1	0.08
MSX1	59.73	57.66	58.8	54.51	80.99	94.39	71.61	86.56	86.01
SCNM1	54.69	50.07	54.31	48.7	26.14	23.15	30.3	25.03	22.23
ANTXR2	3.72	3.1	3.35	4.11	1.38	1.29	0.7	0.96	1.18
PMVK	33.28	36.93	37.63	36.56	32.45	29	27.47	29.03	26.28
PBXIP1	21.04	22.42	20.48	31.16	9.98	11.18	8.73	12.99	11.52
INAVA	11.07	12.1	12.89	11.41	4.83	4.89	3.86	4.54	5.1
YY1AP1	39.59	42	42.93	40.55	26.29	28.89	24.35	31.18	32
NAXE	132	136.14	129.54	129.63	155.6	162.49	152.64	152.14	142.12
ATP1A1	210.64	202.74	211.27	230.92	128.02	140.17	139.64	141.99	149.84
EIF4E3	5.63	5.31	7.4	5.69	3.08	2.56	1.69	2.78	3.01
TRIM46	2.1	2.61	2.32	2.7	0.6	1.18	0.74	0.69	0.73
TSACC	7.25	8.24	7.09	4.53	14	10.68	14.49	14.32	12.34
SSR2	218.37	218.77	206.48	203.24	98.98	101.52	108.84	100.15	98.31
STK36	37.34	34.3	43.09	44.59	22.52	21.03	19.92	22.11	20.78
HDAC11	8.93	11.36	11.97	11.44	8.96	7.44	7.92	6.91	7.61
NKX6-1	2.44	2.72	2.58	2.19	1.18	1.35	1.15	1.24	1.93
PPM1K	1.64	2.51	2.39	3.03	0.25	1.13	0.81	0.55	0.69
RPL9	2068.3	2096.5	2089.09	1987.72	2655.59	2567.18	2833.77	2617.36	2538.58
ABHD6	8.31	7.55	7.57	9.47	4.48	5.69	4.35	6.27	5.93
IL17RC	15.71	14.7	14.3	13.5	8.2	6.27	4.87	6.3	7.7
CXCL3	2.43	3.38	2.68	2.43	10.59	8.14	8.38	9.19	6.52
CXCL1	1.36	1.58	0.93	2.18	13.51	11.5	15.43	18.89	12.53
ELP6	40.63	43.41	39.06	46.63	28.15	30.54	23.81	31.54	29.15
MEAF6	32.44	35.2	30.73	34.62	40.45	45.31	47.15	40.89	40.95
RPN1	258.94	268.88	272.38	263.03	176.45	181.36	180.42	198.33	198.43
HEYL	7.28	8.07	8.28	8.1	2.85	4.28	3.37	4.22	3.88
GNL3	155.88	157.55	165.36	175.76	197	218.31	215.74	241.58	249.56
H2AFZ	385.17	378.69	385.65	373.82	540.31	711.69	692.22	686.69	657.32
SLC9B2	12.58	14.74	13.92	15.09	7.37	9.69	5.48	10.23	7.84
BDH2	6.33	7.82	4.52	9.41	1.82	1.03	2.16	3	2.2
ZNF589	4.15	4	4.29	4.46	6.31	6.51	6.22	6.84	5.89
CCDC51	33.42	33.46	32.74	35.29	37.9	42.55	41.16	45.83	42.68
SHISA5	168.07	196.05	176.56	187.46	135.91	91.91	115.64	101.07	103.14
PITX2	4.47	4.2	4.59	4.37	2.47	1.66	1.32	1.44	2.3
PRSS12	7.31	8.65	9.34	10.21	5.1	3.72	4.53	4.67	6.7
SAP30	8.16	8.91	6.59	8.78	5.13	5.88	6.21	5.93	5.27
SHROOM1	7.89	7.72	6.27	5.65	2.43	4.94	3.13	3.57	3.22
SAMD3	1.67	3.37	2.13	1.54	0.02	0.36	0	0.07	0.05
TMEM200A	8.04	9.89	9.69	11.26	0.67	1.92	0.48	0.9	0.98
DAGLB	15.55	16.84	17.17	16.49	11.34	11.29	8.47	9.39	10.8
RP9	23.31	21.79	22.21	21.87	29.98	28.37	29.3	29.68	25.92
RELL2	12.92	14.71	12.69	11.82	4.82	4.88	3.56	3.74	3.22
KIAA1324L	26.14	27.48	29.15	28.05	12.27	11.59	7.47	11.75	13.97
FABP5	220.21	202.72	192.94	206.07	283.99	318.89	331.17	311.64	307.15
CTSB	244.63	236.5	240.12	284.96	201.85	184.73	168.6	192.38	199.77
SUN3	12.85	17.07	13.51	10.07	22.28	25.37	25.1	24.07	23.49
NOS3	46.95	43.84	53.49	49.9	20.76	20.64	20.98	23.45	21.12
CDK5	18.91	17.73	17.92	17.56	10.95	10.33	14.3	8.52	8.91
FASTK	74.81	74.59	93.83	73.44	58.43	52.63	53.99	51.23	49.13
TMUB1	75.14	75.13	72.35	65.03	46.99	56.7	50.52	44.94	50.12
WASHC5	24.9	24.88	26.01	26.44	15.17	18.21	18.65	22.05	20.95
MYORG	3.23	4.08	3.94	4.4	0.57	1.01	0.97	1.13	1.03
NUDT2	47.65	45.1	45.37	42.52	31.43	37.22	36.53	34.28	35.87
ABCA1	0.27	0.4	0.44	0.35	0.01	0.06	0.06	0.14	0.11
MAMDC2	0.65	0.64	0.54	0.84	0.22	0.23	0.43	0.37	0.27
TMC1	0.57	0.56	0.72	0.27	1.74	1.28	1.78	1.58	2.01
CARD19	61.28	55.18	60.38	67.8	31.98	28.22	25.42	30.98	25.26
NDUFB6	57.52	53.78	67.41	67.93	29.43	28.53	31.33	30.3	33.19
ARHGAP12	39.6	35.47	46.91	47.14	8.3	11.37	9.6	14.56	16.46
INPPL1	76.58	70.73	76.8	85.09	50.81	51.98	40.24	49.63	52.7
NUDT5	125.32	109.05	110.68	113.03	44.85	48.93	57.08	44.55	47.93
VDAC2	201.04	208.56	196.94	203.39	331.75	343.85	359.9	375.92	360.95
PRDX3	161.03	166.95	193.75	198.6	250.78	294.91	231.24	327.38	320.45
ZMYND19	34.79	34.46	35.46	33.61	76.44	79.09	77.99	79.49	74.51
BMS1	19.39	20.78	21.51	23.91	28.08	35.87	27.68	37.18	36.67
METTL17	61.75	57.97	66.97	66.52	45.53	53.82	47.92	53.39	42.82
ARHGEF40	4.61	4.07	4.55	3.63	1.6	1.64	1.77	0.97	1.04
ZNF219	24.21	19.95	24.21	23.63	9.54	9.86	9.73	8.51	9.92
ZFYVE1	4.83	5.63	5.88	5.92	2.53	3.65	3.21	3.64	4.31
UBTD1	19.53	21.82	17.97	20.38	14.65	15.54	12.83	14.27	14.12
ISCA2	24.6	25.49	30.3	29.3	17.68	18.78	17.88	17.83	19.81
SLC39A13	19.93	20.25	22.99	20.3	12.62	14.83	11.8	13.82	13.36
IFI27L1	24.6	22.78	27.99	21.61	15.45	13.61	14.6	11.25	11.54
HACD1	13.17	12	12.87	9.44	8.41	6.42	5.92	5.09	6.57
R3HCC1L	8.5	9.84	11.18	9.85	13.89	14.33	15.41	18.26	14.64
AMN	1.05	0.69	0.62	0.77	0.18	0.09	0.23	0	0
RPUSD2	20.25	20.49	18.39	20.57	12.46	13.3	14.51	17.24	13.72
NDUFB8	374.87	364.68	339.64	353.15	445.1	479.82	509.78	489.78	478.35
ZFYVE19	30.08	35.04	28.16	29.32	22.03	21.27	21.53	20.22	19.45
NOLC1	131.43	145.32	146.22	158.17	408.5	495.59	459.35	581.67	546.01
CCT2	185.88	191.5	184.31	188.94	225.32	277.19	280	300.06	291.92
ANAPC16	208.59	202.94	209.92	218.56	350.83	361.44	347.47	349.9	387.81
ILK	72.13	87.5	77.7	83.33	45.18	54.17	56.21	51.68	53.12
CYB5R2	5.2	7.18	7.76	7.2	19.84	23.89	21.45	21	19.36
CIAO2B	172.65	182.52	171	159.79	111.54	100.11	113.34	101.03	95.31
BEX3	161.04	174.25	149.76	167.43	63.12	54.06	55.2	56.07	62.1
B2M	1377.17	1482.65	1314.27	1624.24	866.39	505.62	655.89	656.61	655.15
SLFN5	23.73	26.55	34.28	33.66	62.32	69.43	48.35	81.68	85.33
C16orf45	29.13	31.93	32.16	29.47	12.8	12.21	10.5	16.19	11.32
PEX11A	4.84	5.61	3.95	5.87	2.65	3.14	2.62	2.39	3.26
NAB2	40.81	43.13	50.92	50.44	20.03	23.11	20.33	24.83	24.52
ELFN2	17.21	19.99	23.72	21.6	8.14	13.49	8.54	11.86	12.11
NYAP1	4.17	4.23	4.83	4.38	1.92	1.74	1.08	1.71	1.4
TSC22D4	50.77	44.26	46.39	46.48	37.16	28.6	29.92	36.03	31.66
EVA1C	29.52	30.56	27.26	29.03	17.54	18.36	20.03	18.47	13.52
NAT16	0.75	0.86	0.8	0.94	0.3	0.37	0.49	0.39	0.06
SGSM1	2.41	2.6	2.76	2.39	1.17	0.99	0.99	1.38	1.26
DUSP18	6.51	7.82	8.52	8.31	1.97	2.9	3.03	3.54	3.45
TRUB2	28.23	35.1	31.01	29.36	19.91	22.7	23.48	22.32	17.97
COQ4	57.33	51.82	54.87	55.26	39.99	37.86	37.99	34.93	34.24
URM1	44.99	49.65	50.85	43.55	31.62	29.55	31.64	29.21	28.84
CERCAM	47.13	44.6	49.28	55.27	31.04	28.9	21.64	24.3	26.43
ZNF91	0	0	0.03	0.03	1.7	1.53	1.62	2.26	2.45
TEPSIN	39.74	34.67	37.38	34.69	17	22.16	21.47	18.51	18.88
ACAA2	14.17	15.73	14.95	14.55	2.83	3.05	3.85	3.01	4.18
STIM1	8.65	11.91	9.89	13	3.62	4.53	3.84	5.62	5.26
OR51B5	55.45	60.5	55.55	66.05	141.67	139.79	130.68	151.38	141.15
RAB8A	66.25	61.65	57.5	56.96	45.42	48.1	49.58	45.88	46.45
MIDN	97.91	93.53	99.52	98.81	157.75	167.38	150.46	156.24	172.48
ANKRD11	136.38	137.02	153.39	141.34	230.08	259.49	263.32	313.34	283.26
TP53I13	40.53	38.33	41.42	38.66	24.75	25.23	24.75	22.05	20.69
TUBA1A	39.99	46.35	35.09	39.79	5.76	9.51	10.63	8.57	7.56
SERTAD3	32.9	37.57	36.64	35.54	20.73	19.09	17.07	20.11	22.95
RAB4B	25.3	23.16	26.28	22.8	9.88	14.24	12.19	8.06	10.6
GPD1	0.98	1.11	1.01	1.02	0.41	0.53	0.54	0.21	0.17
CYP2S1	28.76	29.22	27.18	27.49	15.72	15.12	15.47	15.33	14.07
TMEM145	4.06	4.78	5.11	6.13	1.32	1.14	0.48	1.72	1.11
C19orf33	360.34	331.41	350.37	321.22	560.65	651.13	497.91	459.2	491.72
YIF1B	52.92	49.43	53.57	52.74	33.37	45.67	39.84	36.2	36.95
DAPK3	50.1	50.29	51.78	41.42	26.22	32.31	32.91	32.7	30.53
UBXN6	71.49	74.94	72.94	77.94	53.73	56.56	49.9	56.44	56.41
SEMA6B	19.75	19.6	20.11	19.67	9.56	8.52	8.18	8.79	7.72
ZNF444	27.84	30.26	28.56	27.16	13.52	15.01	15.46	16.48	12.43
NXN	60.36	73.66	66.53	73.22	35.15	42.51	36.73	40.65	35.95
SLC43A2	18.76	17.54	19.34	14.91	5.68	5.18	5.64	5.17	4.35
RILP	10.96	11.33	9.27	13.96	5.58	4.59	5.34	5.44	6.58
SERPINF2	4.46	4.58	4.86	3.19	0.44	0.85	0.4	1.13	0.78
WDR81	12.36	16.41	17.57	15.1	8.87	11.28	8.66	9.94	8.51
RCOR2	11.89	11.18	13.18	11.55	4.64	5.33	3.55	4.79	4.78
NDUFV1	143.85	139.84	144.89	130.88	95.06	103.39	94.74	95.83	87.54
CDK2AP2	133.2	133.68	114.56	94.11	44.32	47.75	50.79	38.54	41.22
CD300A	0.07	0	0.14	0.11	0.49	0.99	0.74	1.16	0.72
HID1	50.03	50.19	58.81	48.89	14.86	16.42	14.45	13.92	14.03
MGAT5B	3.48	3.84	3.82	3.69	1.21	1.14	1	0.58	0.99
TMC8	5.88	3.76	5.97	4.45	1.43	1.2	2.36	1.84	1.37
GHDC	14.15	14.57	15.07	15.36	12.28	9.53	9.62	7.91	9.79
ABCA3	10.04	12.15	11.73	11.8	3.67	3.95	3.16	3.97	4.25
SPINDOC	35.34	33.23	34.71	36.87	45.1	57.92	46.97	52.74	50.6
RPSA	2704.51	2866.36	2644.12	2570.87	1902.82	1858.17	1777.22	1787.67	1741.43
COPS6	123.42	122.78	116.67	112.13	91.82	108.18	94.71	91.24	85.26
NUDT16L1	22.59	20.63	21.39	19.15	13.49	15.69	14.63	18.09	16.09
RAB4A	63.54	64.45	60.59	54.35	46.84	42.18	36.04	40.38	42.95
DDIT4	646.55	681.53	790.35	673.43	1690.1	1684.64	1597.49	2093.06	1883.45
GNG4	6.67	6.39	5.96	9.28	0.89	0.6	0.67	1.22	1.18
NT5DC2	111.01	117.97	123.16	119.78	37.15	46.57	38.05	42.96	40.63
SMIM4	38.45	41.25	44.14	37.31	81.24	98.35	110.29	92.24	113.6
KIF5C	1.83	2.38	2.4	2.46	0.36	0.39	0.25	0.63	0.8
TAP1	53.8	56.23	49.68	59.1	33.22	32.44	36.04	29.68	27.96
ING5	22.6	23.27	24.79	25.96	28.53	29.81	26.82	29.59	30.92
MLKL	6.21	6.49	8.09	8.78	4.03	3.9	4.92	3.47	4.27
TNXB	6.4	4.41	5.57	5.1	3.13	4	3.69	3.47	3.28
BMP1	36.75	37.77	40.62	37.87	19.39	18.98	15.63	18.47	18.8
ATXN2L	199.74	186.57	198.22	184.37	246.37	263.32	280.36	275.51	240.52
HEXIM2	16.09	16.29	12.23	17.39	7.34	6.09	7.34	7.77	7.01
SERINC2	65.42	58.26	64.93	59.51	38.04	40.97	32.55	37.59	37.2
ZSWIM1	9.58	9.72	9.22	8.91	5.73	6.72	5.48	7.13	6.14
AXIN2	1.47	2.29	3.66	2.63	0.49	0.71	0.34	0.74	0.62
LRP1B	2.9	3.04	2.63	2.21	0.03	0.16	0.08	0.02	0.12
PKIG	29.45	28.53	28.58	26.12	15.63	17.33	12.6	14.95	13.33
SHOX2	6.72	6.72	5.94	6	2.08	2.28	2.3	2.35	3.16
CHTF8	118.22	130.4	115.54	123.81	77.2	89.63	67.01	75.48	76.06
C2orf68	15.31	15.28	15.39	16.3	11.34	13.75	11.66	11.72	12.27
RNF181	170.71	173.28	151.9	155.23	96.6	91.51	94.74	80.2	81.74
ZNF608	4.91	5.56	6.23	7	1.41	1.16	1.43	2.17	1.2
INPP5D	1.13	1.77	1.33	1.11	0.36	0.41	0.39	0.62	0.36
TMEM129	24.74	24.48	25.89	28.36	12.95	9.08	8.87	9.71	10.97
MFF	87.18	76.72	72.56	81.41	45.59	43.54	48.26	48.17	50.28
MAP2K1	32.43	32.14	35.78	33.09	42.26	45.77	44.34	44.62	51.94
KLK7	53.06	52.34	63.56	60.52	18.9	20.47	11.66	16.41	15.61
IRS1	59.28	64.58	73.09	77.74	17.23	20.52	17.32	24.55	24.11
PARM1	5.2	4.83	5.65	6.75	2.85	3.09	2.33	3.34	3.5
MN1	0.97	1.36	1.4	1.51	0.38	0.35	0.28	0.4	0.55
APEX2	21.88	24.07	22.05	24.35	17.49	19.41	17.22	17.28	18.63
RAB3B	2.82	3.64	4.24	5.08	0.79	0.93	0.82	1.44	1.22
RGS14	24.43	24.01	22.86	25.5	10.96	10.46	8.97	9.1	10.33
LMAN2	193.63	190.39	180.18	183.32	93.16	79.09	83.57	75.23	81.47
THBS3	13.7	12.15	11.25	13.57	9.59	7.33	6.27	5.75	8.44
CXCL8	2.53	3.91	1.94	4.75	9.86	13.6	16.79	13.51	10.35
METTL15	17.93	19.17	20.2	21.5	7.19	10.31	7.64	11.27	11.15
CLIC3	15.76	14.37	12.14	12.41	1.24	2.4	1.66	1.89	1.38
BOLA2B	256.26	222.76	221.92	220.92	318.53	279.87	343.67	299.37	284.48
HEXD	31.77	33.33	31.76	35.27	20	15.27	16.55	14.59	15.63
SPNS1	17.58	17.87	21.75	20.73	10.64	11.79	11.41	11.63	10.29
AGPAT2	62.18	60.29	61.2	60.15	43.61	49.28	46.64	37.92	42.46
CNBP	372.77	383.67	378.83	374.1	512.79	564.5	561.08	650.72	600.92
HNRNPF	212.08	197.63	205.31	200.14	282.45	322.37	304.12	340.23	316.56
PCDH7	24.77	27.45	26.8	36.28	14.01	8.39	10.52	16.19	16.16
MUC3A	40.65	33.34	32.56	37.26	27.43	19.39	22.18	19.95	16.19
TPST1	8.01	7.29	7.62	9.83	4.13	4.43	3.38	4.38	5.34
GUSB	22.56	24.25	21.68	24.32	13.42	14.94	12.17	13.22	13.69
SF3B5	162.37	175.57	169.52	157.61	130.52	144.43	135.71	136.78	125.9
NLGN2	25.85	28.12	34.08	33.84	11.73	13.5	11.3	12.63	14.56
UBE2E3	46.76	50.25	49.73	43.55	25.25	25.54	23.91	28.08	29.32
CNTROB	37.5	41.76	34.67	35.57	20.45	21.97	18.66	25.23	21.88
SIMC1	7.07	6.83	6.72	8.32	4.38	4.11	4.54	5.06	5.44
CHRNB1	17.57	15.13	19.2	18.2	7.4	8.23	7.51	5.92	7.7
ANKK1	0.14	0.31	0.07	0.26	0.64	0.74	0.88	1	0.65
CRTAP	109.19	109.91	102.56	135.48	86.36	85.66	81.24	89.47	81.21
STX8	37.09	32.78	34.77	33.63	26.34	20.13	20.79	20.99	23.46
TMED10	348.97	382.52	373.4	384.07	157.32	144.57	142.72	163.52	164.68
KRT86	3.03	2.36	2.84	1.71	6.73	4.93	3.99	5.81	5.04
HARS	75.17	69.66	69.87	70.53	48.77	53.37	55.45	59.76	46.26
DENND5B	10.61	11.78	12.82	17.9	4.15	3.95	3.68	6.52	5.53
RIOX1	2.4	3.05	2.77	2.84	0.84	0.72	0.41	0.97	0.69
NPAS2	24.7	23.16	20.15	21.04	8.94	13.04	13.13	12.01	14.15
PFKFB3	27.43	24.28	30.88	27.37	12.29	13.65	8.99	12.98	15.41
TMC7	4.04	3.38	4.06	3.44	0.68	1.47	0.87	1.09	1.42
STAT2	30.69	30.98	33.41	38.46	14.56	17.12	13.78	17.74	17.73
HSPA4	120.74	120.06	121.1	121.79	141.07	158.03	173.68	163.37	169.35
FOXA3	7.71	7.79	5.76	5.4	2.7	3.7	2.3	2.97	2.98
TRABD	68.83	64.65	71.87	64.66	52.78	57.73	55.93	55.52	50.37
ZNF296	7.14	6.51	8.02	7.79	10.86	11.25	10.82	11	9.71
AC093323.1	17.72	16.66	17.62	21.01	28.17	29.2	29.17	29.03	33.16
NUDT6	5.59	6.16	5.01	5.94	2.78	2.98	2.46	2.25	2.67
CAVIN3	22.55	21.41	25.87	17.43	2.95	3.2	2.67	1.69	2.62
PKIA	0.89	0.86	0.78	1.29	0.39	0.15	0.15	0.24	0.19
FUT3	4.65	4.77	5.59	5.71	13.56	10.97	11.97	12.14	12.39
ATP6V0E2	25.36	29.55	25.69	26.17	13.63	16.95	12.42	11.37	14.02
TADA3	78.99	88.89	77.91	81.49	54.7	60.36	53.25	60.65	58.42
ZNF672	20	23.09	21.13	21.16	11.54	11.73	11.44	11.72	12.73
ZNF692	63.61	63.97	63.37	63.2	41.96	47.99	52.71	44.36	38.1
NAIF1	13.73	14.16	12.17	10.59	5.2	7.29	6.59	5.78	6.16
TRIM8	152.89	136.05	128.66	129.15	368.04	334.55	303.07	330.88	351.57
CDC42BPG	15.2	16.84	19.58	18.97	9.36	11.71	8.98	11.84	11.71
SCAND1	61.88	54.6	57.48	58.62	48.98	46.55	52.7	45.08	45.29
JUNB	85.02	89.31	93.67	125.35	213.59	198.22	177.09	192.34	227.48
TMEM37	1.21	0.91	1.03	1.79	0.36	0.37	0.34	0.26	0.26
GAA	111.06	110.51	116.33	125.9	73.33	69.55	61.41	67.31	73.64
MRPL36	68.45	80.35	78.16	74.25	107.53	109.99	116.79	108.01	113.44
POLR1C	76.84	76.2	77.87	81.21	52.09	54.27	59.51	55.24	63.14
RSL1D1	147.11	162.55	159.5	149.9	220.58	245.11	252.31	276.91	296.26
CLSTN1	130.16	140.08	143.1	157.41	94.6	97.12	84.59	106.92	98.61
SLC25A33	9.17	9.18	9.89	9.73	11.57	12.08	10.36	11.91	12.31
TCEA2	27.25	27.44	33.29	27.23	12.1	15.38	13.22	13.28	15.76
TRAPPC12	31.23	27.84	31.73	31.57	21.55	25.56	23.31	23.3	20.96
FRMD5	11.27	15.55	16.38	16.34	3.87	4.64	4.28	4.2	4.83
ZNF217	18.26	19.16	22.48	22.19	11.52	11.2	10.59	12.48	14.93
ATPAF2	26.25	30.18	25.82	28.47	17.98	15.14	13.17	17.62	13.89
LAMB2	259.17	287.54	270.6	248.6	121.49	114.62	117.53	113.61	107.48
CALB2	6.7	7.35	5.73	5.25	30.79	38.86	22.55	23.93	26.37
ISG20	26.14	24.79	22.89	15.79	6.21	3.09	3.71	6.41	6.62
MBOAT1	6.63	6.13	6.03	5.46	3.53	4.09	3.44	3.45	3.7
POP7	106.08	99.43	94.04	102.09	58.19	66.41	65.76	67.12	55.23
GNB2	285.07	286.14	260.96	262.41	155.6	158.88	159.47	153.05	153.18
PRSS27	3.68	3.38	4.77	3.04	0.77	1.14	1.37	1.19	1.48
CLP1	16.06	16.93	16.25	17.93	8.66	10.29	9.48	9.89	11.36
COPS9	102.01	101.21	100.79	107.75	71.88	79.29	77.85	84.6	78.82
PRSS30P	5.07	5.36	4.16	5.21	1.65	1.34	1.57	2.36	2.88
FIBP	103.4	107.87	101.28	103.75	73.44	73.86	63.1	67.85	61.3
PPP1CA	200.25	207.74	207.3	190.07	149.33	172.33	160.4	161.47	161.19
RASGRP1	0.64	0.82	0.55	0.96	0.24	0.13	0.09	0.45	0.29
CHCHD1	55.94	59.77	59.65	65.45	87.38	91.43	90.13	94.32	91.81
RND1	1.08	1.53	1.33	1.88	0.72	0.73	0.52	0.75	0.33
TMEM134	53.67	48.73	47.64	43.64	28.14	27.12	27.4	29.8	30.37
CORO1B	103.82	96.38	106.85	105.95	74.57	69.93	67.35	73.53	78.27
CES3	5.93	5.99	6.34	7.65	2.68	1.09	1.39	1.92	2.05
EGFL7	56.52	47.55	48.18	47.04	27.42	20.86	22.65	19.8	19.89
MYD88	16.99	16.17	18.44	21.03	8.16	7.21	7.17	8.68	7.94
GXYLT2	3.08	2.06	2.74	2.41	1.29	1.4	1.33	1.32	1.73
DCAKD	23.09	25.96	22.78	25.92	12.55	16.73	13.88	11.67	12.73
NOC3L	17.05	20.49	17.54	24.13	29.68	36.24	27.88	40.67	40.85
ESRRA	60.98	53.75	63.09	56.81	81.62	80.2	72.72	79.49	82.44
RHOD	95.13	91.03	97.82	94.09	52.43	49.95	41.62	42.87	43.72
COMMD1	19.99	19.72	19.86	19.65	15.4	13.36	12.26	13.26	12.77
IQCB1	17.64	16.54	14.89	16.73	26.44	29.37	23.09	31.1	32.1
GPR137	19.27	22.63	20.3	15.76	12.15	9.09	7.64	9.51	6.36
MMRN2	3.97	3.16	4.69	3.7	8.11	7.61	5.66	6.33	6.12
PPP1R3B	6.52	6.19	7.78	8.08	3.04	4.27	3.2	3.91	4.87
MAP3K11	49.25	54.12	56.71	43.83	22.26	24.89	21.27	23.97	25.62
RNF26	16.48	16.66	18.37	14.7	6.5	9.6	7.59	9.05	7.33
VEGFB	32.8	30.41	28	32.54	19.32	17.53	19.66	13.32	14.8
MST1	15.23	16.99	20.89	16.17	5.87	4.68	4.6	4.72	6.22
CSPG4	5.83	6.26	7.57	5.49	1.44	1.56	1.1	1.31	1.39
PC	10.19	9.87	12.71	8.56	3.74	3.31	2.47	2.88	3.04
HEG1	0.78	0.83	1.13	1.19	0.39	0.27	0.37	0.54	0.43
C11orf80	17.61	12.89	14.05	11.8	7.56	8.6	7.16	6.27	9.49
CNP	45.72	50.7	49.74	53.81	39.36	39.16	34.74	40.53	40.34
ENDOV	38.95	34.18	37.42	37.09	17.49	21.22	20.18	22.53	22
ATP5MD	572.57	568.84	601.21	587.82	733.6	772.86	877.83	889.83	859.46
C1QTNF1	3.25	2.98	3.34	3.22	1.34	2.5	1.78	1.72	2.08
SLCO4C1	0.14	0.13	0.11	0.12	0.03	0.03	0.01	0.03	0.06
XXYLT1	12.14	14.08	14.23	14.61	7.71	9.06	6.72	8.2	7.05
CCS	37.74	34.66	40.51	35.67	29.37	32	28.38	27.23	26.14
MSRB3	4.37	5.42	3.32	4.97	1.01	1.09	0.72	1	1.7
ZDHHC24	6.39	7.77	7.58	7.93	5.85	5.4	4.93	5.86	5.72
ZBTB4	13.19	14.62	15.37	18.13	7.62	8.9	6.42	9.68	10.43
SLC16A13	3.87	4.65	3.9	5.35	2.27	3.12	2.42	2.39	2.11
C11orf45	4.99	5.81	5.58	3.61	1.56	1.72	1.99	1.69	2.22
BBS1	12.71	10.59	14.23	11	6.8	8.38	6.85	5.45	7.53
GOLT1A	11.97	15.97	14.64	10.28	5.55	5.06	5.55	2.27	4.21
IQCK	9.04	8.57	7.9	7.08	5.44	5.44	5.18	4.78	3.53
HRAS	62.49	56.89	65.6	55.58	76.15	89.08	82.86	78.28	80.23
RIN1	35.68	34.28	37.12	30.19	19.07	23.71	18.76	17.48	15.45
RSRC1	22.29	18.81	20.65	20.26	11.35	12.43	10.71	11.67	14.18
FUT1	8.01	8.62	9.7	9.9	11.19	13.97	12.52	14.57	14.9
MRPS22	99.98	93.97	88.98	102.08	43.24	48.25	55.79	52.43	49.4
PACS1	22.9	24.24	24.51	23.48	11.48	14.75	10.96	12.86	12.43
SH3BP5L	21.07	23.3	22.6	22.75	11.25	12.72	10.63	15.4	13.42
FAM131A	15.14	18.02	14.77	16.37	6.62	8.32	6.1	6.42	8.16
PCCA	10.79	11.49	11.75	10.55	5.61	8.75	5.39	6.19	8.05
MED16	50.82	51.22	50.65	44.64	30.38	28.65	31.68	29.62	24.17
TP53I11	24.82	23.54	28.26	26.89	13.38	16.48	9.2	10.66	12.22
CENPS	24.71	24.5	26.55	20.43	9.93	13.76	13.76	11.39	13.07
GRAMD2A	5.07	4.96	6.16	6.1	3.09	2.29	1.49	2.17	1.93
PTPN2	42.23	39.57	37.36	41.59	57.95	64.03	57.62	61.65	64.36
CLTB	72.31	75.56	71.93	67.26	44.09	44.68	48.67	43.13	45.9
POLD4	42.21	42.63	44.74	47.1	35.41	36.99	29.19	26.54	32.35
CLCF1	8.76	8.29	11.52	10.01	16.82	17.72	14.22	13.28	15.99
UBQLNL	0.23	0.2	0.15	0.2	0.07	0.04	0.07	0	0
DRAP1	161.33	167.77	157.04	150.68	199.12	263.99	212.54	214.86	209.74
P2RY2	2.29	2.02	2.53	2.61	0.66	0.65	1.28	0.67	1.13
FOSL1	126.1	113.23	114.45	95.69	169.54	230.68	202.39	160.03	170.04
TOM1L2	19.15	24.71	22.5	23.84	10.17	13.47	10.1	13.93	14.35
SFN	428.46	445.36	392.86	432.61	229.23	288.03	264.53	253.8	238.13
ETV4	27.41	24.41	25.86	24.34	13.01	16.43	13.67	14.35	13.54
BAIAP2	50.41	47.02	54.84	49.89	31.49	35.82	39.93	35.93	33.32
ORAI3	9.05	9.84	9.43	10.53	3.35	3.43	3.62	4.14	4.19
DENND2C	1.29	1.08	1.44	1.63	0.67	0.5	0.57	0.83	0.94
TUBB6	65.69	73.63	64.65	58.09	47.53	44.41	43.58	38.9	36.65
SLC35A4	30.48	35.19	35.44	34.95	19.56	25.79	18.45	23.38	22.22
SSNA1	134.37	139.96	131.34	124.2	73.21	78.89	74.55	71.21	70.06
CHMP6	23.62	21	20.49	18.73	16.06	14.36	9.46	12.06	11.32
MYPOP	8.71	9.56	10.21	10.62	7.61	8	7.69	7.67	7.41
ACBD7	1.12	1.47	1.47	1.5	0.31	0.24	0.29	0.37	0.41
ANAPC2	43.51	40.22	45.45	43.11	29.4	32.84	31.73	32.54	28.89
COX8A	448.93	441.66	445.28	428.76	239.23	265.66	280.53	246.84	234.18
ZSCAN2	12.37	12.9	12.88	15.32	6.03	6.02	6	6.78	5.14
RNPEP	90.29	87.36	78.38	86.81	64.99	63.1	63.56	61.9	62.97
DNAJC30	8.17	8.28	7.44	8.32	6.13	5.88	5.79	5.66	6.68
VPS37D	7.51	8.59	10.11	8.41	4.75	4.22	3.77	4.2	4.85
CLK2	50.17	48.97	48.94	41.36	34.66	28.69	32.61	32.37	33.03
WDR25	10.94	10.51	9.84	10.14	5.84	5.19	4.37	5.06	5.66
PLA2G16	40.09	36.59	34.49	30.81	15.53	15.05	16.68	13.63	9.61
PHLDB3	14.78	16.82	16.03	14.37	5.66	9.82	6.09	6.77	7.37
GNG7	7.96	7.15	6.97	9.42	2.94	2.63	2.67	2.97	3.35
KBTBD11	2.38	2.68	3.39	3.27	0.93	0.93	0.83	0.97	1.27
RMDN1	63.87	63.4	61.7	60.13	43.56	47.22	40.4	45.24	37.93
BDNF	28.12	31.64	31.58	32.81	5.33	5.6	5.21	7.17	6.78
ACSF3	41.87	43.37	41.64	42.59	52.19	54.22	51.56	49.74	50.7
BOK	21.4	23.07	25.47	23.54	14.92	17.75	14.49	15.75	15.53
ZNF843	1.01	1.35	0.85	1.03	0.3	0.29	0.19	0.37	0.35
METRNL	52.92	56.86	58.72	61.79	42.99	49.02	46.43	40.09	39.49
WSB2	41.39	43.76	47.06	43.9	25.98	34.05	21.31	30.64	30.95
FUT2	7	7.12	7.14	8.57	4.41	2.73	4.04	2.88	3.78
DEAF1	27.99	29.16	30.89	28.29	20.56	18.67	17.15	20.37	13.12
FBXO46	16.28	15.28	18.15	17.27	9.99	10.8	10.87	12.89	13.26
TRIM72	16.41	16.88	17.48	16.33	11.52	13.65	11.11	13.77	13.78
CASKIN2	18.54	17	18.91	15.42	7.73	8.99	8.2	9.87	10.05
MAGEF1	45.9	45.47	47.96	54.31	66.23	68.34	68.99	72.4	73.04
CAVIN1	99.02	101.73	100.73	111.5	19.16	28.39	22	29.41	27.05
ZBED2	2.73	2.49	3.18	3.4	0.15	0.26	0.07	0.08	0.38
IRX3	0.64	0.89	0.65	0.86	0.12	0.03	0.3	0.14	0.19
SLC25A22	40.86	40.77	46.12	43.36	68.48	77.14	65.81	65.37	65.49
ATOX1	47.67	59.53	59.96	55.5	22.33	25.54	23.55	26.36	21.96
PIDD1	17.49	22.28	21.95	18.9	11.58	13.17	12.16	9.55	9.76
CSTF2T	15.76	16.37	16.14	18.4	26.74	28.27	25.65	30.97	30.32
GBA	33.82	34.2	35.15	30.65	22.48	20.69	18.92	21.65	18.75
AGTRAP	49.25	46.79	42.47	46.16	28.3	28.04	25.66	23.72	24.09
SRRM3	13.03	13.53	13.88	16.43	8.37	9.65	8.05	8.18	7.97
TMEM94	44.31	46.43	58.96	50.91	31.24	22.98	24.62	29.5	28.19
TMEM187	10.8	8.07	9.42	8.91	3.83	5.92	3.31	4	4.33
ODF3B	10.26	10.12	12.04	9.18	7.2	7.33	5.8	7.51	5.53
LRRC75B	5.76	6.32	5.13	6.89	3.15	3.55	4.37	3.49	3.94
DMAP1	24.01	21.98	25.5	19.68	16.61	18.39	17.07	17.26	17.06
MLF1	26.56	26.75	22.93	28.88	13.99	13.07	15.4	14.61	13.72
PDE4DIP	10.47	10.85	11.57	10.2	4.84	5.43	4.55	5.96	5.14
DDX10	31.53	30.7	32.91	31.92	36.52	37.87	40.75	43.27	39.5
DALRD3	31.75	32.67	35.14	30.04	24.44	26.58	25.01	25.65	27.48
KDELC2	13.64	14.38	15.61	14.97	7.13	6.85	7.37	8.02	8.36
DNAJC22	19.19	16.55	20.62	21.43	8.38	10.56	7.73	12.65	12.76
LINC00843	2.53	3.15	3.06	2.5	5.68	5.88	5.25	8.06	6.28
SLC25A20	11.87	10.55	11.57	10.43	4.92	8.06	5.2	6.61	5.89
CTNNBIP1	33.87	30.81	28.87	30.91	15.76	14.64	15.92	15.64	16.48
CPNE7	102.48	90.16	115.46	101.59	212.76	218.86	198.15	187.89	183.29
MPI	46.15	48.84	48.33	45.52	27.37	29.3	26.56	31.74	31.12
CYBC1	60.28	58.81	67.87	68.4	42.82	43.56	35.16	47.63	42.98
SMIM10L2A	1.43	1.72	1.19	1.81	0.81	0.76	0.63	0.66	0.83
GAK	69.19	64.97	69.53	64.97	53.68	50.92	58.84	55.64	49.57
MRFAP1	357.4	345.74	381.72	408.32	241.13	260.26	219.49	254.42	247.48
KLHDC7A	0.57	0.44	0.68	0.49	0.15	0.18	0.11	0.27	0.25
TMEM107	8.96	9.1	7.67	9.51	2.47	4.64	3.46	2.55	3.29
RRS1	47.21	42.79	45.84	46.54	64.2	76.55	76.87	77.65	70.04
ALOXE3	2.32	1.87	1.91	1.75	0.41	0.53	0.53	0.62	0.51
FUCA1	33.3	31.28	33.12	42.38	15.87	14.13	13.91	15.3	15.27
RAD23A	153.43	148.16	149.84	140.33	182.27	176.67	177.63	169.23	169.68
TMEM151A	6.79	6.28	6.51	6.3	3.42	2.34	2.77	2.65	2.59
ZBTB18	1.58	1.14	1.32	1.61	6.6	7.19	6.25	8.25	8.74
ALOX12B	5.3	4.02	4.81	3.3	1.35	2.04	2.49	0.98	0.79
LBX2	9.32	8.24	8.41	7.18	2.73	2.58	4.59	2.82	2.55
HTR1D	4.19	3.92	3.61	3.28	1.26	2.28	1.9	1.06	1.72
CDC42EP4	45.71	42.89	51.14	51.36	24.61	34.33	17.52	29.13	30.45
MYADM	70.47	68.57	78.41	68.42	32.37	33.46	26.4	33.65	34.93
ZNF648	0.53	0.71	1.04	0.85	0.2	0.37	0.2	0.13	0.29
ZNF771	10.56	11.78	12.79	11.5	7.87	7.97	8.18	8.15	7.62
OAZ2	82.85	80.9	85.72	95.02	57.68	65.77	60.11	66.74	71.38
FZD2	10.44	10.17	12.7	11.94	4.21	5.52	3.78	3.93	4.07
GAS1	0.06	0.05	0.11	0	0.44	0.39	0.26	0.47	0.55
RNF182	2.74	4.21	2.74	2.8	0.98	1.24	0.67	1.72	0.96
PPA1	205.75	210.82	207.15	223.46	274.17	268.91	283.03	314.05	300.7
SSR4	333.96	323	339.03	320.68	482.86	392.72	536.81	449.34	427.21
CAPS2	13.55	12.07	14.95	12.19	5.17	8.76	5.75	8.38	8.53
ZNF792	1.09	0.89	1.61	1.38	0.45	0.65	0.43	0.52	0.7
CUEDC1	49.8	50.51	58.76	55.99	26.33	33.38	22.92	32.46	29.01
GPR137C	0.35	0.29	0.39	0.35	0.06	0.09	0.13	0.18	0.22
SLC25A42	4.01	3.87	4.72	5.55	2.29	2.64	1.64	2.43	2.27
SLC26A11	12.52	12.6	12.51	12.24	5.33	5.84	4.71	5.59	5.35
F2R	12.06	14.14	14.68	16.54	3.52	3.24	3.34	4.99	4.51
NPM1	1159.39	1117.6	1054.54	1186.44	2548.72	2995.51	3341.37	3145.21	3132.97
PJA1	11.47	13.17	12.24	13.08	3.66	5.16	3.54	5.04	5.52
DHTKD1	8.48	7.83	8.69	9.66	2.89	3.95	2.04	3.95	3.88
HIST3H2A	20.47	17.29	16.95	18.06	27.64	26.15	30.9	30.58	28.96
FRAT2	7.55	8.96	9.93	8.92	12.82	14.02	11.74	14.7	14.47
WASHC1	18.24	16.3	17.71	18.19	13.53	13.37	13.3	13.8	12.95
ZNF467	13.49	12.69	10.22	10.06	8.21	4.72	5.12	4.37	5
RNF135	11.08	10.5	10.34	11.02	9.11	7.91	7.47	6.81	9.3
FANCB	0.73	0.44	1.19	0.64	1.45	1.98	1.82	2.05	2.42
SLX1B	86.64	56.04	71.9	81.4	21.57	15.78	28.21	25.08	15.46
ATG9B	2.96	2.4	3.69	2.74	0.97	0.78	0.78	1.18	0.62
ADGRB1	2.94	2.74	1.82	2.67	0.4	0.57	0.45	0.74	0.72
ADO	22.26	23.02	22.99	24.03	46.42	56.22	37.86	56.21	57.42
USH1G	2.7	2.35	2.33	2.73	0.47	0.48	0.33	0.6	0.37
DEXI	34.78	30.98	36.81	35.54	23.65	25.31	24.69	23.87	28.05
NOP10	337.76	365.29	370.09	349.42	257.91	267.66	260.06	256.72	246.48
FAM89A	21.91	23.07	21.08	24.32	18.25	15.27	16.67	13.65	16.25
MRPS16	103.5	118.2	101.28	98.81	175.89	200.59	183.25	166.1	190.33
SYNM	1.82	1.45	1.89	1.69	0.49	0.35	0.35	0.65	0.64
TEX19	1.66	1.65	1.95	1.87	8.66	6.82	5.76	4.33	6.4
MXRA7	50.43	49.98	53.07	64.78	20.5	24.2	19.52	23.63	23.13
MFSD5	16.41	18.24	17.53	17.62	11.52	12.35	9.7	11.53	12.19
SATB1	1.92	1.88	2.99	2.09	7.35	7.31	6.35	9.9	8.9
EPHB3	2.64	3.18	1.97	2.23	0.62	0.45	0.61	1.27	0.44
TSPAN10	2.9	2.75	3.02	2.57	0.91	1.32	1.04	1.15	0.92
ANXA2	1220.28	1234.57	1164.52	1239.95	780.08	943.06	939.2	968.45	958.88
HOXB4	13.62	12.85	15.51	14.65	7.59	8.08	7.28	8.89	7.74
CCDC87	0.49	0.43	0.43	0.41	0.17	0.08	0.16	0.06	0.14
C1orf116	4.17	3.91	4.44	3.82	1.11	1.52	0.78	1.72	1.45
CRIP2	22.8	24.53	18.22	21.02	6.11	7.31	4.16	4.76	4.27
ALG12	12.47	14.09	14.77	11.28	6.85	6.58	7.45	6.64	7.43
RBM10	40.77	43.59	42.54	40.31	31.54	36.75	34.28	35.81	33.44
CAMK1D	4.75	4.77	5.7	6.43	1.36	1.58	1.49	1.56	1.65
ARHGEF37	3.02	2.94	3.5	3.67	0.73	1.34	1	1.26	1.17
SMDT1	57.14	50.3	56.55	49.88	38.39	44.21	36.94	34.04	35.49
CHST6	2.89	3.7	4.18	4.68	0.62	0.78	0.82	0.56	1.06
TMEM121B	0.88	0.85	0.86	0.93	1.63	1.76	1.82	1.84	2.03
EPHA10	6.1	7.53	8.39	8.03	3.38	5.17	2.85	3.42	3.86
MEX3B	2.3	2.82	2.72	3.39	0.59	0.89	0.59	0.86	1.05
UTP11	54.33	51.63	54.32	53.56	61.36	72.45	71.73	76.48	81.13
PSMG1	59.11	55.26	58.04	59.88	74.83	90.4	80.2	85.97	83.36
PCBP3	2.77	2.22	1.85	2.23	0.88	0.62	1.12	0.47	0.39
SFXN4	44.88	42.68	44.24	47.52	113.29	117.28	101.71	95.8	102.53
ZNF438	2.91	3.04	2.51	3.2	1.37	1.56	1.22	1.7	1.4
LHFPL6	0.04	0.07	0	0.12	0.9	1.02	0.79	0.8	0.91
ZNF703	2.8	2.79	3.11	2.39	1.24	1.76	1.07	1.47	1.13
NUDT14	39.91	35.44	37.53	46.2	21.93	22.3	18.71	15.06	14.66
SMTN	70.52	68.04	68.93	65.94	43.59	55.14	50.88	48.44	43.98
NPW	235.31	243.79	206.73	214.67	89.66	58.38	94.11	63	53.13
DENND5A	45.62	40.87	46.93	36.74	22.03	26.42	22.75	22.73	24.39
VPS33B	16.7	15.51	19.34	13.64	7.62	7.81	11.79	9.11	7.66
FAM120C	3.73	4.01	4.37	4.47	8.57	10.04	10.05	9.02	9.61
ADRA2C	22.52	21.79	22.92	23.5	18.55	18.88	18.4	19.58	17.78
CRELD2	82.59	77.37	88.18	67.45	25.05	23.73	25.29	22.2	19.52
GPR173	4.54	5.04	5.61	5.7	1.31	1.39	0.93	1.23	2.02
SNRNP35	12.25	12.28	13.88	13.36	21.81	19.56	24.78	21.82	24.61
PKP3	81.1	74.4	91.1	85.23	59.33	52.64	44.14	45.55	47.12
TXNRD2	12.25	14.9	13.02	12.11	6.18	8.15	5.99	6.48	6.61
LPAR5	8.22	7.04	8.1	8.04	2.46	2.78	2.36	3.4	3
TMEM173	45.96	48.76	41.25	45.35	34.3	29.92	27.12	29.84	35.47
PDE4B	17.06	20.97	23.08	25.43	4.9	7.25	5.56	9.02	7.17
H1FX	321.84	314.13	309.49	278.81	103.64	101.37	119.2	89.49	87.43
RBM43	3.07	2.24	2.27	2.87	1.67	0.82	0.93	1.35	1.37
FMNL1	6.85	5.69	6.97	4.12	1.52	0.94	1.11	1.5	1.11
ZFP90	16.62	17.78	16.67	19.46	6.49	8.34	5.23	7.43	7.47
UBOX5	4.71	4.71	4.59	4.59	2.58	2.48	2.17	2.62	2.41
CIB1	98.88	101.54	89.7	92.04	51.05	54.32	48.57	48.28	50.89
ADSSL1	9.25	8.34	9.18	11.41	4.76	6.31	3.81	3.89	5.86
ANO9	32.51	33.34	35.38	37.77	26.68	23.34	23.17	19.45	20.55
INPP5J	7.71	6.52	6.95	6.7	2.26	2.53	2.57	2.49	1.96
LRRC37B	5.79	4.92	7.25	5.55	2.45	2.59	1.99	3.45	3.01
LINC00482	1.81	1.22	2.48	1.4	0.47	0.37	0.46	0.88	0.38
RAB11B	130.96	135.93	137.21	117.76	89.95	99.11	78.69	89.36	84.55
PRMT3	13.35	14.28	17.01	14.81	25.97	28.47	22.4	32.81	34.98
UBALD2	71.02	64.67	80.41	53.27	40.16	44.77	37.31	48.37	35.31
SOCS1	4.07	4.65	3.59	3.75	2.2	2.62	1.62	1.67	0.54
GAS2L1	20.94	26.83	25.4	23.02	7.73	9.69	7.61	7.74	8.83
TEDC1	32.04	27.77	29.14	27.47	13.51	19.49	17.15	15.11	13.39
INKA1	2.71	2.27	2.24	2.42	0.74	1.17	0.96	0.81	0.57
PCGF3	40.74	42.51	47.46	43.07	30.15	32.3	31.05	33.82	32.16
PSMD13	128.6	124.21	122.11	120.08	91.22	101.04	106	100.62	102.69
PBX1	17.57	22.04	22.4	25.33	4.2	3.16	3.03	4.86	4.19
CXorf38	7.66	7.72	8.88	8.41	3.72	4.05	3.93	4.59	5.26
SLC52A2	107.4	102.82	108.44	95.91	63.87	72.55	72.82	63.45	70.79
BCAP31	90.67	91.93	89.68	101.21	168.17	161.2	166.61	168.31	170.94
GNB1L	5.55	7.09	9	6.28	13.61	13.91	15.74	16.17	15.03
DNAH14	8.09	8.38	8.57	9.93	14.91	22.35	25.7	22.88	23.74
TRIM69	9.54	13.24	9.98	15.37	6.97	3.85	5.1	5.93	4.66
ATP6V0C	201.45	188.74	172.46	176.6	147	140.3	155.73	147.71	133.28
KLHDC8B	17.3	17.77	18.84	17.37	4.44	5.71	2.67	3.68	5.6
NDUFA13	450.34	420.41	413	406.07	357.68	334.53	364.1	321.3	313.41
PIP5K1C	19.53	21.39	20.79	22.47	7.51	8.46	6.71	8.2	7.85
ZNRF1	40.59	36.69	38.43	37.59	25.61	23.26	21.33	23.47	22.83
MST1P2	3.76	4.79	3.85	3.69	2.96	1.98	2.66	2.32	2.45
BTN3A2	14.67	16.07	13.54	19.08	8.2	7.09	8.02	7.44	8.7
TMEM222	47.43	44.32	46.21	44.71	35.36	32.56	29.97	30.77	32.21
NF2	27.38	28.54	26.19	25.68	13.86	16.7	15.26	15.47	14.83
UBE2H	68.54	85.63	88.27	94.3	30.78	44.25	26.79	39.94	48.35
KATNA1	22.4	23.33	21.96	24.18	8.87	12.25	10.44	10.26	11.15
ARAP1	38.79	38.88	39.95	46.25	26.66	23.03	22.2	19.84	20.53
CARMIL3	0.91	1.49	0.96	0.65	0.19	0.12	0.14	0.27	0.18
VSIG10L	3.48	2.97	3.04	3.53	1.27	1.59	1.38	1.29	1
RTN4RL2	15.02	16.48	13.72	14.45	8.18	9	8	6.96	7.2
KANK3	14.13	12.41	14.18	17.05	4.78	6.2	5.61	7.82	6.23
PTRH1	34.74	33.28	36.41	36	14.51	12.54	14.05	9.79	9.2
RPS19BP1	126.58	125.24	117.23	109.96	141.64	145.28	148.17	141.54	138.23
PLCD1	8.13	5.62	6.42	8.24	2.86	3.1	3.06	2.19	2.15
CMC1	32.73	31.19	30.88	35.05	49.44	47.37	53.41	49.93	56.25
SHTN1	41.77	39.77	44.46	42.92	65.45	79.44	60.38	93.72	91
EPOR	19.16	17.85	20.07	16.49	8.3	10.94	7.67	8.68	8.28
MAGI2	0.23	0.25	0.26	0.26	0.05	0.13	0.14	0.13	0.17
HSPA14	13.35	10.59	12.64	11.75	6.16	6.4	5.34	6.57	5.4
PRR13P5	9.09	7.33	9.99	9.82	17.82	13.23	14.61	16.5	17.51
C2orf88	1.78	1.96	1.56	1.81	0.46	0.81	0.52	0.87	0.71
PLSCR3	52.88	56.01	53.96	45.71	36.16	37.55	31.09	35.25	29.19
ANKRD19P	66.78	54.18	79.91	73.89	138.94	132.09	115.94	129.2	117.93
NRN1L	0.49	0.56	0.34	0.01	2.29	2.88	1.39	2.19	1.8
ARL4C	1.58	1.55	2.21	2.81	0.69	0.92	0.55	0.72	0.67
TMEM221	2.38	2.93	2.91	2.99	0.82	0.79	0.72	0.85	0.46
MAPK12	60.11	58.44	60.69	57.62	42.6	50.33	42.73	40.25	39.62
COL4A5	14.37	14.28	14.88	19.07	4.23	4.06	4.16	7.33	4.11
AGRN	48.61	47.62	56.83	50.56	35.03	41.41	39.09	37.86	36.6
LAMTOR4	119.04	117.64	105.6	121.32	61.35	65.85	61.26	44.18	59.12
SBK1	13.22	14.18	13.22	14.88	7.11	8.64	6.85	7.49	8.03
ZP3	7.22	7.92	5.93	7.57	3.24	3.34	3.73	3.02	2.92
BLOC1S5	14.3	12.73	17.43	15.45	10.91	10.21	10.38	11.7	11.13
IER5L	160.36	147.02	157.95	132.71	252.19	218.23	242.98	218.85	205.79
C19orf54	14.72	14.1	15.85	12.32	7.17	7.82	10.52	10.23	9.87
SUMO2	489.39	494.79	505.32	488.19	408.35	399.08	373.63	360.12	402.36
S100A16	315.51	333.75	339.49	301.41	407.62	503.25	402.02	442.99	464.04
NOXA1	7.71	8.01	9.24	9.92	5.02	4.87	3.07	3.61	3.05
ASTL	0	0.06	0.07	0.08	0.4	0.48	0.25	0.28	0.49
ADAT2	5.31	5.54	6.97	6.04	8.42	8.18	9.91	9.32	9.86
FAM111B	0.95	1.45	0.97	0.91	3.64	5.57	4.27	4.14	3.67
CLDN4	234.65	256.01	268.64	272.43	186.74	153.91	155.82	187.9	191.95
JPT1	483.7	469.19	422.88	370.3	196.82	207.32	262.48	185.07	178.98
GJB5	7.14	8.92	8.65	8.02	3.68	5.1	4.31	4.48	6.08
S100A14	610.24	571.79	608.99	564.89	1008.29	1039.55	1062.37	1117.6	1171.92
SH2D5	4.19	4.93	7.07	5.84	1.46	1.2	0.89	1.59	1.45
GJB4	0.38	0.41	0.37	0.44	0.62	0.95	0.65	0.64	0.73
KIAA0895L	20.36	16.49	20.51	20.16	10.17	13.7	10.4	14.03	10.45
SPATS2L	143.49	146.25	135.23	137.27	50.88	55.76	45.35	50.32	48.22
PLEKHG4	78.19	66.11	80.8	70.04	42.93	40.56	34.49	35.59	43.88
ACADSB	7.18	6.71	8.73	9.57	15.43	21.95	14.86	21.32	20.6
ZNF107	4.11	2.86	3.54	3.55	1.83	1.53	1.43	2.2	1.84
NIF3L1	28.39	33.06	31.53	31.37	38.28	39.46	39.61	40.34	36.07
CD55	86.2	89.23	82.82	76.82	131.31	116.64	134.38	139.4	137.53
C20orf204	0.93	1.45	1.18	1.11	0.48	0.41	0.55	0.76	0.27
PPP1R26	13.87	13.35	17.16	16.47	24.15	34.32	26.05	29.69	31.26
YRDC	37.67	35.96	41.85	38.12	54.51	55.97	54.56	60.49	60.58
ZNF775	4.77	4.72	4.04	4.77	1.5	1.95	1.74	1.93	2.08
TRAPPC2	8.27	8.98	8.48	9.04	5.98	7.08	5.65	6.94	6.08
MYL6B	103.99	108.45	106.71	100.48	75.5	83.42	80.36	74.44	77.45
BORCS6	8.38	8.45	8.86	8.04	2.7	3.17	3.58	3.85	3.71
MAN2A2	42.57	39.02	49.43	41.23	26.67	25.42	24.54	27.74	28.31
CACNA1H	13.81	16.03	14.78	16.11	9.61	10.41	8.79	8.6	10.32
SULF2	20	19.45	26.2	24.52	9.3	11.39	9.92	11.69	9.37
XRCC2	2.96	2.58	2.67	2.44	4.64	6.35	7.15	6.36	5.36
RABL6	54.38	50.75	54.31	56.82	38.4	46.34	37.76	38	38.91
ZFP62	27.89	28.65	29.57	34.31	42.63	51.07	48.53	46.07	52.89
[truncated: 389 more rows]

## Sheet: Table 5 - Pathway Analysis
Pathway identifier	Pathway name	#Entities found	#Entities total	Entities ratio	Entities pValue	#-LOG10 FDR	Entities FDR	#Reactions found	#Reactions total	Reactions ratio
[truncated: 9 more rows]

[truncated: 1 more sheets: Table 6- p53 genes]
