# Supplementary material for: ASS1 metabolically contributes to the nuclear and cytosolic p53-mediated DNA damage response
Source: Nat Metab. 2024 Jun 10;6(7):1294–309. doi: 10.1038/s42255-024-01060-5 (PMC11272581; doi:10.1038/s42255-024-01060-5)
Supplement: Supplementary file 6 — Statistical source data. [file 42255_2024_1060_MOESM6_ESM.xlsx]

## Sheet: HCT116 ADR48 XTT (1A)
	Experiment 1	EV Ctrl	EV Dox	ASS1-KO Ctrl	ASS1-KO Dox
	48 hrs	2.6885	2.46017	2.4585	1.3045
	Day 0	1.71167	1.71167	1.27233	1.27233
	48hrs/Day 0	1.57069	1.43729	1.93228	1.02528
	ADR/Ctrl		0.91507		0.530608
	Experiment 2	EV Ctrl	EV Dox	ASS1-KO Ctrl	ASS1-KO Dox
	48 hrs	2.48067	1.647	2.143	0.991
	Day 0	1.61067	1.61067	0.925	0.925
	48hrs/Day 0	1.54015	1.02256	2.31676	1.07135
	ADR/Ctrl		0.663934		0.462436
	Experiment 3	EV Ctrl	EV Dox	ASS1-KO Ctrl	ASS1-KO Dox
	48 hrs	2.1785	1.57733	2.39767	1.32333
	Day 0	1.326	1.326	1.18733	1.18733
	48hrs/Day 0	1.64291	1.18954	2.01937	1.11454
	ADR/Ctrl		0.724046		0.551925
	Experiment 4	EV Ctrl	EV Dox	ASS1-KO Ctrl	ASS1-KO Dox
	48 hrs	2.251	1.20367	2.24567	0.844
	Day 0	0.720667	0.720667	0.681333	0.681333
	48hrs/Day 0	3.1235	1.67021	3.29599	1.23875
	ADR/Ctrl		0.534725		0.375835
	Experiment 5	Day 0	48 hrs Ctrl	48 hrs ADR	Ctrl/Day 0	ADR/Day 0	ADR/Ctrl
	EV 1	1.863	2.313	1.93167	1.24155	1.03686	0.835135
	EV 2	1.57733	2.39967	1.72367	1.52134	1.09277	0.718294
	EV 3	1.43933	2.47233	1.43	1.71769	0.993516	0.578401
	EV 4	1.328	2.337	1.54433	1.75979	1.1629	0.660819
	EV 5	1.96867	2.43167	2.04067	1.23518	1.03657	0.839205
	KO 1	1.71067	2.37233	1.33933	1.38679	0.782931	0.564564
	KO 2	0.949	2.19933	0.789667	2.31753	0.832104	0.359048
	KO 3	1.904	2.39633	1.715	1.25858	0.900735	0.715677
	KO 4	1.09667	2.15333	1.24367	1.96353	1.13404	0.577554
	KO 5	0.938	2.02033	1.034	2.15387	1.10235	0.511797
																			1

## Sheet: Fibroblast XTT (1B)
			450	690	450-690	Sample - Average Blank	ADR/Ctrl
		NF Ctrl 1	1.561	0.131	1.43	1.069
		NF Ctrl 2	1.551	0.106	1.445	1.084
		NF Ctrl 3	1.549	0.104	1.445	1.084
		NF Ctrl 4	1.602	0.103	1.499	1.138
		NF Dox 1	1.613	0.109	1.504	1.143	1.06922
		NF Dox 2	1.613	0.109	1.504	1.143	1.05443
		NF Dox 3	1.567	0.108	1.459	1.098	1.01292
		NF Dox 4	1.538	0.112	1.426	1.065	0.935852
		CTLN Ctrl 1	1.697	0.104	1.593	1.232
		CTLN Ctrl 2	1.851	0.1	1.751	1.39
		CTLN Ctrl 3	1.797	0.104	1.693	1.332
		CTLN Ctrl 4	1.755	0.101	1.654	1.293
		CTLN Dox 1	0.867	0.105	0.762	0.401	0.325487
		CTLN Dox 2	0.898	0.107	0.791	0.43	0.309353
		CTLN Dox 3	0.89	0.109	0.781	0.42	0.315315
		CTLN Dox 4	0.853	0.111	0.742	0.381	0.294664
		Blank	0.475	0.105	0.37
		Blank	0.461	0.103	0.358
		Blank	0.456	0.101	0.355
					0.361	average blank

## Sheet: Uracil-Aspartate (1C)
											EV	EV+ADR	KO	KO+ADR
			URACIL	ASP		Ratio		ratio of ratios		Uracil/ASP ratio	1	0.571589	2.02987	1.60616
			URACIL 241 m/z MINUS BLANK	232 m/z minus blank							0.200888	0.0912296	0.188224	0.25252
		EV 1	1.19377e+06	1.38678e+07		0.0860825	0.104852	0.820991
		EV 2	212381	2.10611e+06		0.100841		0.961743
		EV 3	470000	3.68244e+06		0.127633		1.21727
		EV+Dox 1	697418	1.42652e+07		0.0488895		0.466272
		EV+Dox 2	864261	1.3161e+07		0.0656683		0.626296
		EV+Dox 3	912518	1.39874e+07		0.0652387		0.622198
		ASS1-KO 1	618208	2.64304e+06		0.2339		2.23077
		ASS1-KO 2	580696	2.98141e+06		0.194772		1.85759
		ASS1-KO 3	665737	3.17266e+06		0.209836		2.00126
		ASS1-KO+Dox 1	720985	3.65858e+06		0.197067		1.87948
		ASS1-KO+Dox 2	574444	3.51761e+06		0.163305		1.55748
		ASS1-KO+Dox 3	580061	4.00441e+06		0.144855		1.38152

## Sheet: Nucleotides (1D)
		dATP	Protein	Nucleotide/Protein		TOTAL	dATP	dGTP	AMP	GMP	dCTP	dTTP	CMP	UMP	TMP	TOTAL all			average	std	ttest
	EV Ctrl 1	1.837	22.6622	0.0810602		EV Ctrl	0.0810602	0.0331389	0.819163	0.138601	0.0346834	0.12982	0.0317269	0.0152677	0.0259022	1.30936	1.45464	0.900131	1	0.107987	0.00493675
	EV Ctrl 2	2.327	23.1577	0.100485			0.100485	0.0376117	0.833331	0.165172	0.0396845	0.167936	0.0376117	0.0139911	0.0373958	1.43322		0.985276
	EV Ctrl 3	2.135	18.536	0.115181			0.115181	0.0487159	0.917996	0.181646	0.0510897	0.182078	0.0517371	0.0193137	0.0535713	1.62133		1.11459
	EV Dox 1	0.779	21.9324	0.0355182		EV Dox	0.0355182	0.0316426	0.151283	0.0597745	0.0333752	0.056902	0.0236636	0.00893654	0.0211559	0.422251		0.29028	0.298044	0.0280918
	EV Dox 2	0.677	18.8423	0.0359297			0.0359297	0.0329046	0.166009	0.0866134	0.0303572	0.053868	0.0394855	0.00987138	0.0238293	0.478868		0.329201
	EV Dox 3	0.74	26.5721	0.0278488			0.0278488	0.0268327	0.171157	0.0476064	0.0225048	0.052574	0.0232199	0.00948364	0.0182899	0.399517		0.274651
	KO Ctrl 1	0.538	10.1126	0.0532009		KO Ctrl	0.0532009	0.0161185	0.355299	0.111049	0.0285782	0.113225	0.0221506	0.0109764	0.0094931	0.720091		0.495031	0.428172	0.0583968
	KO Ctrl 2	0.615	13.6441	0.0450743			0.0450743	0.0189092	0.248165	0.0974044	0.0237465	0.095792	0.0184695	0.00850182	0.00710928	0.563172		0.387156
	KO Ctrl 3	0.646	14.3018	0.0451691			0.0451691	0.0202072	0.288635	0.0713197	0.0271294	0.103064	0.0157323	0.00776126	0.00622299	0.585241		0.402328
	KO Dox 1	0.284	17.455	0.0162705		KO Dox	0.0162705	0.00939561	0.121226	0.0694932	0.0152965	0.0293326	0.0111143	0.00509884	0.00549987	0.282728		0.194363	0.230624	0.105524
	KO Dox 2	0.338	21.0495	0.0160574			0.0160574	0.00783865	0.0806193	0.0564858	0.0102615	0.0266514	0.00845624	0.0034205	0.00551081	0.215302		0.14801
	KO Dox 3	0.39	12.9054	0.0302199			0.0302199	0.0141026	0.193175	0.156291	0.0216188	0.047577	0.0237885	0.0124754	0.00914346	0.508392		0.349497
		dGTP	Protein			PURINES	dATP	dGTP	AMP	GMP	TOTAL		Total Purines	average	std	ttest
	EV Ctrl 1	0.751	22.6622	0.0331389		EV Ctrl	0.0810602	0.0331389	0.819163	0.138601	1.07196	1.15737	0.926208	1	0.0842098	0.00255691
	EV Ctrl 2	0.871	23.1577	0.0376117			0.100485	0.0376117	0.833331	0.165172	1.1366		0.982057
	EV Ctrl 3	0.903	18.536	0.0487159			0.115181	0.0487159	0.917996	0.181646	1.26354		1.09174
	EV Dox 1	0.694	21.9324	0.0316426		EV Dox	0.0355182	0.0316426	0.151283	0.0597745	0.278218		0.240389	0.251467	0.0228533
	EV Dox 2	0.62	18.8423	0.0329046			0.0359297	0.0329046	0.166009	0.0866134	0.321457		0.277748
	EV Dox 3	0.713	26.5721	0.0268327			0.0278488	0.0268327	0.171157	0.0476064	0.273445		0.236265
	KO Ctrl 1	0.163	10.1126	0.0161185		KO Ctrl	0.0532009	0.0161185	0.355299	0.111049	0.535668		0.462833	0.394733	0.0593692
	KO Ctrl 2	0.258	13.6441	0.0189092			0.0450743	0.0189092	0.248165	0.0974044	0.409553		0.353866
	KO Ctrl 3	0.289	14.3018	0.0202072			0.0451691	0.0202072	0.288635	0.0713197	0.425331		0.367499
	KO Dox 1	0.164	17.455	0.00939561		KO Dox	0.0162705	0.00939561	0.121226	0.0694932	0.216386		0.186964	0.222106	0.105072
	KO Dox 2	0.165	21.0495	0.00783865			0.0160574	0.00783865	0.0806193	0.0564858	0.161001		0.13911
	KO Dox 3	0.182	12.9054	0.0141026			0.0302199	0.0141026	0.193175	0.156291	0.393788		0.340245
		dCTP	Protein
	EV Ctrl 1	0.786	22.6622	0.0346834		PYRIMIDINES	dCTP	dTTP	CMP	UMP	TMP	TOTAL		Total Pyrimidines	average	std	ttest
	EV Ctrl 2	0.919	23.1577	0.0396845		EV Ctrl	0.0346834	0.12982	0.0317269	0.0152677	0.0259022	0.2374	0.29727	0.798602	1	0.202501	0.0313455
	EV Ctrl 3	0.947	18.536	0.0510897			0.0396845	0.167936	0.0376117	0.0139911	0.0373958	0.296619		0.997811
	EV Dox 1	0.732	21.9324	0.0333752			0.0510897	0.182078	0.0517371	0.0193137	0.0535713	0.35779		1.20359
	EV Dox 2	0.572	18.8423	0.0303572		EV Dox	0.0333752	0.056902	0.0236636	0.00893654	0.0211559	0.144033		0.484521	0.479382	0.0528993
	EV Dox 3	0.598	26.5721	0.0225048			0.0303572	0.053868	0.0394855	0.00987138	0.0238293	0.157411		0.529524
	KO Ctrl 1	0.289	10.1126	0.0285782			0.0225048	0.052574	0.0232199	0.00948364	0.0182899	0.126072		0.424101
	KO Ctrl 2	0.324	13.6441	0.0237465		KO Ctrl	0.0285782	0.113225	0.0221506	0.0109764	0.0094931	0.184423		0.62039	0.558362	0.0547503
	KO Ctrl 3	0.388	14.3018	0.0271294			0.0237465	0.095792	0.0184695	0.00850182	0.00710928	0.153619		0.516767
	KO Dox 1	0.267	17.455	0.0152965			0.0271294	0.103064	0.0157323	0.00776126	0.00622299	0.15991		0.537929
	KO Dox 2	0.216	21.0495	0.0102615		KO Dox	0.0152965	0.0293326	0.0111143	0.00509884	0.00549987	0.0663422		0.223172	0.263785	0.107353
	KO Dox 3	0.279	12.9054	0.0216188			0.0102615	0.0266514	0.00845624	0.0034205	0.00551081	0.0543004		0.182664
							0.0216188	0.047577	0.0237885	0.0124754	0.00914346	0.114603		0.385519
		dTTP	Protein
	EV Ctrl 1	2.942	22.6622	0.12982
	EV Ctrl 2	3.889	23.1577	0.167936
	EV Ctrl 3	3.375	18.536	0.182078
	EV Dox 1	1.248	21.9324	0.056902			ave	Total	Purines	Pyrimidines
	EV Dox 2	1.015	18.8423	0.053868			EV Ctrl	1	1	1
	EV Dox 3	1.397	26.5721	0.052574			EV Dox	0.298044	0.251467	0.479382
	KO Ctrl 1	1.145	10.1126	0.113225			KO Ctrl	0.428172	0.394733	0.558362
	KO Ctrl 2	1.307	13.6441	0.095792			KO Dox	0.230624	0.222106	0.263785
	KO Ctrl 3	1.474	14.3018	0.103064
	KO Dox 1	0.512	17.455	0.0293326
	KO Dox 2	0.561	21.0495	0.0266514
	KO Dox 3	0.614	12.9054	0.047577			std	Total	Purines	Pyrimidines
							EV Ctrl	0.107987	0.0842098	0.202501
							EV Dox	0.0280918	0.0228533	0.0528993
		GMP	Protein				KO Ctrl	0.0583968	0.0593692	0.0547503
	EV Ctrl 1	3.141	22.6622	0.138601			KO Dox	0.105524	0.105072	0.107353
	EV Ctrl 2	3.825	23.1577	0.165172
	EV Ctrl 3	3.367	18.536	0.181646
	EV Dox 1	1.311	21.9324	0.0597745
	EV Dox 2	1.632	18.8423	0.0866134
	EV Dox 3	1.265	26.5721	0.0476064
	KO Ctrl 1	1.123	10.1126	0.111049
	KO Ctrl 2	1.329	13.6441	0.0974044
	KO Ctrl 3	1.02	14.3018	0.0713197
	KO Dox 1	1.213	17.455	0.0694932
	KO Dox 2	1.189	21.0495	0.0564858
	KO Dox 3	2.017	12.9054	0.156291
		AMP	Protein
	EV Ctrl 1	18.564	22.6622	0.819163
	EV Ctrl 2	19.298	23.1577	0.833331
	EV Ctrl 3	17.016	18.536	0.917996
	EV Dox 1	3.318	21.9324	0.151283
	EV Dox 2	3.128	18.8423	0.166009
	EV Dox 3	4.548	26.5721	0.171157
	KO Ctrl 1	3.593	10.1126	0.355299
	KO Ctrl 2	3.386	13.6441	0.248165
	KO Ctrl 3	4.128	14.3018	0.288635
	KO Dox 1	2.116	17.455	0.121226
	KO Dox 2	1.697	21.0495	0.0806193
	KO Dox 3	2.493	12.9054	0.193175
		CMP	Protein
	EV Ctrl 1	0.719	22.6622	0.0317269
	EV Ctrl 2	0.871	23.1577	0.0376117
	EV Ctrl 3	0.959	18.536	0.0517371
	EV Dox 1	0.519	21.9324	0.0236636
	EV Dox 2	0.744	18.8423	0.0394855
	EV Dox 3	0.617	26.5721	0.0232199
	KO Ctrl 1	0.224	10.1126	0.0221506
	KO Ctrl 2	0.252	13.6441	0.0184695
	KO Ctrl 3	0.225	14.3018	0.0157323
	KO Dox 1	0.194	17.455	0.0111143
	KO Dox 2	0.178	21.0495	0.00845624
	KO Dox 3	0.307	12.9054	0.0237885
		UMP	Protein
	EV Ctrl 1	0.346	22.6622	0.0152677
	EV Ctrl 2	0.324	23.1577	0.0139911
	EV Ctrl 3	0.358	18.536	0.0193137
	EV Dox 1	0.196	21.9324	0.00893654
	EV Dox 2	0.186	18.8423	0.00987138
	EV Dox 3	0.252	26.5721	0.00948364
	KO Ctrl 1	0.111	10.1126	0.0109764
	KO Ctrl 2	0.116	13.6441	0.00850182
	KO Ctrl 3	0.111	14.3018	0.00776126
	KO Dox 1	0.089	17.455	0.00509884
	KO Dox 2	0.072	21.0495	0.0034205
	KO Dox 3	0.161	12.9054	0.0124754
		TMP	Protein
	EV Ctrl 1	0.587	22.6622	0.0259022
	EV Ctrl 2	0.866	23.1577	0.0373958
	EV Ctrl 3	0.993	18.536	0.0535713
	EV Dox 1	0.464	21.9324	0.0211559
	EV Dox 2	0.449	18.8423	0.0238293
	EV Dox 3	0.486	26.5721	0.0182899
	KO Ctrl 1	0.096	10.1126	0.0094931
	KO Ctrl 2	0.097	13.6441	0.00710928
	KO Ctrl 3	0.089	14.3018	0.00622299
	KO Dox 1	0.096	17.455	0.00549987
	KO Dox 2	0.116	21.0495	0.00551081
	KO Dox 3	0.118	12.9054	0.00914346

## Sheet: Cell cycle (1E)
	EV Ctrl			EV Dox			ASS1-KO Ctrl			ASS1-KO Dox
G1	60.4771	72.6116	71.4274	4.4657	7.4777	5.3957	83.2147	85.7062	85.3551	32.6073	27.3114	30.7826
S	30.1943	11.0492	14.54	15.7274	5.8106	14.2461	7.2092	6.7566	7.3438	14.4656	19.5631	16.1592
G2M	6.2117	11.7731	9.7793	69.101	82.3025	74.8585	5.1516	4.0454	3.4517	48.2941	48.7155	49.172

## Sheet: yH2AX Foci (1F)
	Mean Pixel Intensity
	EV Ctrl	EV Dox	ASS1-KO Ctrl	ASS1-KO Dox
1	41.7823	59.2335	57.5375	86.7392
2	35.4273	59.1331	59.9265	90.6696
3	35.6954	52.4792	63.3577	101.416

## Sheet: Fibroblasts WB (1G)
		yH2AX	Tub	Normalised to Tubulin	Average of NF Ctrl	Sample/NF Ctrl Average
	NF Ctrl	643464	8367776	0.0769	0.111584	0.68915
	NF Ctrl	1011060	6912282	0.14627		1.31085
	CTLN Ctrl	2822715	8907696	0.31688		2.83988
	CTLN Ctrl	2750151	8042929	0.34193		3.06437
	CTLN Ctrl	2937362	8582105	0.34227		3.06734
		p53	Tubulin	Normalised to Tubulin	Average of NF Ctrl	Sample/NF Ctrl Average
	NF Ctrl	2997800	8367776	0.358255	0.342708	1.04537
	NF Ctrl	2261428	6912282	0.327161		0.954634
	CTLN Ctrl	3742250	8907696	0.420114		1.22587
	CTLN Ctrl	3327634	8042929	0.413734		1.20725
	CTLN Ctrl	3641896	8582105	0.424359		1.23825
		ASS1	Tubulin	Normalised to Tubulin	Average of NF Ctrl	Sample/NF Ctrl Average
	Ctrl	10331244	8247723	1.25262	1.26914	0.98698
	Ctrl	9548537	7426917	1.28567		1.01302
	Dox	12497348	5132515	2.43494		1.91857
	Dox	11815672	6817560	1.73312		1.36559

## Sheet: Comet Assay (1H)
	EV Ctrl	EV Dox	KO Ctrl	KO Dox
	40.1812	60.2471	57.9323	75.369
	45.6143	63.3067	75.1903	80.0405					EV Ctrl	EV Dox	KO Ctrl	KO Dox
	19.7226	73.0227	68.5545	50.5367					44.5457	41.2655	59.7199	47.043
	54.5188	82.0932	9.29985	13.8572
	45.6359	76.9952	53.969	37.9556
	31.0186	71.674	57.9539	13.1568
	23.544	83.8436	28.7382	6.09945
	38.0076	82.7465	72.59	12.2907
	52.1789	78.3137	58.1017	34.679
	63.5518	30.1793	73.8893	19.3418
	57.3407	48.8362	39.1559	3.18109
	41.9092	77.8292	58.2417	27.3653
	30.4199	66.2927	72.0491	1.65052
	50.5914	70.6213	62.9664	68.2033
	65.0675	86.0663	62.5485	44.8179
	54.9683	72.3505	20.6067	18.7441
	59.3108	68.1697	58.0008	36.5132
	54.4346	80.3095	22.2677	36.0078
	51.6997	87.2228	66.7102	25.718
	31.5921	63.1788	85.4342	16.9823
	37.1261	68.1367	52.2492	28.3889
	64.3696	75.372	45.7407	18.7114
	52.5697	62.7787	76.4499	58.821
	54.142	55.9286	35.5471	18.0549
	54.5653	62.5229	28.8824	27.8227
	69.7602	79.7511	65.5028	5.04852
	62.1399	66.6641	22.6205	34.5401
	58.1795	87.037	65.4246	4.582
	49.3697	71.8772	48.2836	22.2632
	52.0798	60.5638	60.7855	1.56397
	54.0791	72.5366	21.2065	0.778809
	47.2204	88.7113	37.8844	30.1604
	64.6778	32.2959	60.6653	25.0811
	50.1878	42.1437	59.5379	60.0455
	76.4367	55.1601	43.9971	17.0134
	63.377	56.2624	52.5709	36.0331
	55.341	56.2686	62.9949	65.682
	60.3177	64.6807	42.3474	43.5009
	55.0159	67.1442	18.9807	39.5446
	63.6523	67.8844	33.2307	26.6738
	55.8888	58.726	39.4506	70.2508
	60.252	64.1416	51.5652	49.9867
	53.732	78.8861	57.0022	34.7966
	72.4666	69.9007	33.5031	20.8206
	42.1599	72.2695	56.1479	44.2352
	38.8334	66.7597	26.7862	63.9627
	71.0587	80.2383	50.5799	16.3859
	46.8807	70.7529	49.525	53.3008
	70.5007	66.7387	61.3219	27.9524
	68.9835	86.9384	57.3236	16.907
	35.9993	21.025	33.9533	13.184
	53.1864	25.7459	17.235	21.6172
	68.285	60.1318	60.524	24.9094
	66.6069	59.1483	41.942	27.3329
	60.9036	63.044	54.2202	21.0986
	41.6805	73.5885	42.2644	20.0597
	56.0267	70.9089	46.9473	39.1927
	65.3197	62.6805	50.696	28.0493
	65.7755	72.328	79.3167	12.4559
	28.3879	85.3019	68.9337	16.716
	41.2494	58.9156	57.3637	32.2796
	56.1529	78.1482	53.1809	30.3216
	46.3801	67.52	45.3789	60.7788
	65.8593	47.0818	54.0215	53.9091
	56.2337	71.1522	43.0609	51.5843
	65.7925	81.1916	50.607	3.50745
	57.2085	74.7017	40.5945	15.2754
	66.8339	71.2079	54.1188	66.1151
	73.38	69.4996	19.0739	69.2622
	63.6066	83.5743	23.1084	73.927
	64.4683	74.6602	45.2847	7.3284
	61.304	74.7624	50.4689	16.6754
	61.4745	32.1322	66.7776	9.28881
	61.0391	47.5623	41.694	37.0245
	72.234	60.1079	56.6365	45.2462
	50.1633	54.6963	67.7814	52.6117
	68.2598	58.0364	69.0222	13.8065
	62.076	76.3488	59.2933	3.01791
	72.5842	56.8945	53.904	3.15181
	57.3296	69.8	35.659	12.3074
	71.9858	77.8976	55.8891	20.6962
	72.735	57.7772	1.55956	61.7099
	61.0294	78.3136	56.3531	54.7667
	34.4734	78.1239	65.6026	76.0449
	56.1636	73.8216	67.5799	57.4029
	74.9194	57.5962	56.2026	70.2977
	67.0468	81.0264	59.9809	14.701
	40.1812	72.8448	59.2343	39.9393
	45.6143	59.0849	33.8574	58.7513
	19.7226	61.2955	56.4776	48.4329
	54.5188	78.5961	63.9109	49.5085
	45.6359	82.2289	29.8915	28.4452
	31.0186	74.8816	58.4552	52.4254
	23.544	79.8848	34.4616	35.795
	38.0076	82.2718	67.5178	41.163
	52.1789	41.3095	56.4667	78.5653
	63.5518	44.1386	83.1222	81.4923
	57.3407	60.2328	88.9387	89.4345
	41.9092	54.5378	83.2538	84.3633
	30.4199	57.5152	71.1014	79.51
	50.5914	60.9668	59.8987	83.0358
	65.0675	52.6682	72.029	78.8588
	54.9683	63.209	72.6257	79.2769
	59.3108	70.8325	81.2311	77.8415
	54.4346	76.6565	76.9269	86.7517
	51.6997	78.4807	74.3492	74.3555
	31.5921	78.6722	84.1532	82.9867
	37.1261	12.564	81.6639	79.203
	64.3696	46.0139	71.1098	64.8253
	52.5697	56.5404	85.2523	71.4518
	54.142	63.9248	79.2508	94.0691
	54.5653	51.5932	84.763	67.4672
	69.7602	68.6462	70.0183	73.7147
	62.1399	65.3899	58.9865	85.6082
	58.1795	71.2546	83.4647	87.1085
	49.3697	76.9572	79.8609	74.992
	52.0798	72.571	84.3508	76.2101
	54.0791	81.6934	87.2424	76.2623
	47.2204	24.1773	41.1317	87.9029
	64.6778	44.7457	62.9993	78.3499
	50.1878	61.7857	72.8041	73.3983
	76.4367	61.5747	40.3164	66.2449
	63.377	47.9078	87.1279	82.3668
	55.341	57.2034	56.1861	64.0806
	60.3177	62.3006	67.5565	82.8586
	55.0159	55.3301	77.9107	76.7498
	63.6523	53.453	73.7602	71.7374
	55.8888	66.1878	70.4895	73.1801
	60.252	62.1326	81.1634	83.3316
	53.732	68.5016	83.8078	83.3665
	72.4666	70.1845	71.3646	64.7743
	42.1599	73.87	68.4694	66.1729
	38.8334	39.8535	69.2477	73.0086
	71.0587	48.7755	86.0149	78.0857
	46.8807	59.1875	72.4511	58.5964
	70.5007	66.5507	81.6776	68.4536
	68.9835	64.256	79.6925	82.3444
	35.9993	76.8756	76.0534	65.7801
	53.1864	58.1787	53.5178	68.8344
	68.285	54.4837	69.8422	68.9685
	66.6069	66.4697	54.0953	85.0844
	60.9036	42.5201	43.9274	74.9836
	41.6805	43.7152	76.3023	80.5505
	56.0267	22.9188	86.1725	64.9933
	65.3197	33.1128	72.8115	72.7864
	65.7755	54.5809	70.0022	67.5292
	28.3879	28.4481	61.9232	31.239
	41.2494	41.2129	70.1732	35.3031
	56.1529	73.4001	75.0852	84.4878
	46.3801	60.5589	66.5716	80.5137
	65.8593	32.554	88.8163	78.3777
	56.2337	64.4533	70.1962	59.8556
	65.7925	70.6274	41.0222	71.1823
	57.2085	17.172	80.7535	71.8084
	66.8339	48.2262	63.1097	80.6808
	73.38	1.54641	78.1623	13.0091
	63.6066	16.132	74.7657	64.5617
	64.4683	60.0145	78.6921	29.5372
	61.304	62.4779	64.2454	50.5099
	61.4745	32.2854	78.6037	82.0201
	61.0391	22.9768	57.8456	81.3594
	72.234	38.6351	85.1163	73.959
	50.1633	65.3788	88.0597	79.6191
	68.2598	6.00699	76.1198	45.1197
	62.076	79.0853	60.7298	80.5065
	72.5842	45.1529	51.805	57.5904
	57.3296	6.90636	58.5137	68.3864
	71.9858	15.7154	77.9859	82.531
	72.735	34.8225	76.1803	73.1984
	61.0294	69.6459	79.4294	59.534
	34.4734	0.26804	61.6416	71.6799
	56.1636	63.6249	72.8225	80.3091
	74.9194	27.0478	60.3989	72.561
	67.0468	31.6262	83.7328	73.669
	25.1938	71.6252	76.0631	78.6876
	29.7319	0.366824	28.0802	65.2766
	28.1773	28.3862	82.1643	76.369
	13.6388	0.297918	76.478	39.431
	37.8891	67.8574	66.3419	70.7652
	37.2979	13.4019	72.5098	56.9525
	17.498	64.34	75.5741	79.2089
	22.5192	69.9494	72.5212	69.1039
	37.0255	7.72296	58.2804	78.1051
	27.824	62.1174	87.4186	79.5887
	36.2722	66.0371	74.607	71.9621
	22.8904	45.8484	29.4388	73.0453
	22.6778	27.2052	82.1602	77.3755
	26.5903	55.8821	80.7875	79.7745
	18.6315	32.2568	76.3513	73.2169
	35.8804	66.8448	68.6033	81.3624
	37.3514	55.3546	67.8749	77.7013
	45.6282	55.5681	57.9482	74.3173
	37.6273	56.1328	76.5744	77.3708
	34.1991	74.21	61.7463	88.6225
	45.5597	0.112587	81.8434	66.6766
	35.7759	48.1453	70.3888	83.4187
	53.2189	15.6346	79.5448	80.0415
	43.8436	54.8092	85.145	76.4513
	18.8994	78.6487	74.3812	86.564
	44.8563	73.9778	66.8679	65.7486
	43.18	33.0381	79.4154	49.3417
	26.6709	77.1757	82.8916	74.8244
	26.1168	74.5424	81.8387	84.3299
	45.9296	35.7714	71.5413	47.1772
	40.5722	40.1627	89.6265	68.9075
	48.4927	58.859	83.0435	66.2459
	57.0741	48.9718	74.2272	49.0693
	65.685	0.274097	47.2653	70.8184
	34.2992	8.5747	69.5058	77.5663
	40.7427	76.0784	81.9198	73.0513
	51.698	74.1129	78.6939	73.7206
	36.7085	43.3732	65.2398	70.892
	50.6785	67.4859	80.8628	73.5041
	45.2856	59.7237	83.6378	58.1416
	47.0322	69.6471	64.8223	73.1474
	54.8501	23.6005	80.6174	73.4388
	49.0533	62.9129	89.9651	76.4766
	33.4076	81.1297	66.4193	82.9689
	63.9418	60.6834	51.2851	70.7042
	49.6903	73.6206	79.7672	69.0205
	52.2753	85.4719	79.5219	65.8865
	52.6523	25.8045	73.2915	76.1577
	48.9218	46.4072	77.7947	81.173
	51.9903	32.1469	72.8162	67.3431
	66.0657	37.9282	87.7045	68.4172
	39.5793	12.7272	72.5989	72.8321
	49.0925	13.0847	72.0105	47.2016
	45.0302	25.2356	55.0246	73.3965
	63.009	37.6421	58.5363	68.0121
	49.3671	37.5466	61.4539	43.2357
	62.1511	60.442	88.6309	69.124
	57.4085	24.4217	44.3147	75.8878
	64.0008	61.4637	82.4926	76.2683
	67.9803	29.3954	50.8235	77.9207
	66.3863	57.6683	61.535	26.5627
	56.1453	39.6738	68.0535	70.0848
	54.6565	69.6968	52.976	72.8105
	57.7249	67.4773	78.6573	66.9086
	50.7616	69.9406	80.5855	56.0598
	65.0675	67.9527	72.9206	74.0859
	34.6584	72.7712	81.2295	6.05547
	56.637	71.8441	68.9172	82.4871
	41.0225	64.2168	73.4951	58.6407
	54.1314	55.977	83.2488	57.8956
	67.7263	41.9308	84.3301	76.3552
	64.8836	61.3621	87.9067	68.7385
	47.3109	82.3403	85.1187	52.2435
	47.9998	17.882	74.3333	79.1873
	52.8126	47.4718	73.7797	72.7615
	44.3002	43.5323	77.0206	78.4536
	67.2304	60.4743	80.046	70.3733
	61.3164	42.9664	40.5239	77.8382
	69.1554	15.4669	81.5879	63.7898
	55.8029	21.9854	55.4963	68.1636
	59.9237	34.1154	69.4661	73.3812
	60.8897	13.0885	76.5583	79.7253
	68.1435	25.5377	75.6618	73.7082
	62.7733	37.4586	78.6679	67.7414
	39.1943	17.1926	69.462	82.2972
	63.7454	50.0438	76.6272	65.0463
	54.2283	64.2581	76.2869	63.7548
	48.9767	62.3288	28.2808	75.5397
	45.4402	14.2313	37.8149	61.345
	45.9999	66.394	85.7477	80.6461
	65.3524	60.5906	65.8871	76.5916
	41.0585	70.6763	68.362	63.6888
	57.7448	79.7013	71.6586	69.313
	67.5322	8.92698	44.9658	76.5769
	49.0908	55.8753	78.1378	78.4053
	66.6462	77.9039	43.4481	67.2529
	56.3936	49.8407	75.194	70.7562
	80.0909	51.0029	70.9131	84.4118
	54.1954	16.4158	67.698	76.427
	69.1624	54.1353	68.9003	76.9784
	56.2372	49.6261	26.9936	52.5622
	67.3791	25.3677	77.6148	63.815
	74.7316	13.5697	50.3946	80.3675
	75.4439	46.1914	79.4071	66.5431
	52.0664	62.425	81.7371	80.8059
	75.0685	73.0909	70.7887	70.8795
	68.3299	47.3963	78.1435	82.7457
	62.5199	49.1055	66.1786	38.4705
	1.1596	36.624	43.679	75.5864
	2.08664	48.4622	76.5525	37.0218
	2.22488	38.7044	52.6312	58.231
	4.27268	42.1525	72.8219	46.4189
	28.2513	7.06802	74.3411	58.3529
	38.6189	28.1834	79.4964	76.5246
	64.0106	24.2553	67.9302	76.019
	44.9762	38.3957	77.3457	67.0539
	40.8773	71.9484	48.2775	44.2571
	59.1453	23.5177	73.4411	74.2359
	64.8277	30.077	72.8457	74.2068
	66.9413	33.355	64.7995	83.1565
	55.3695	77.0701	1.851	67.9982
	59.8661	50.4257	64.7628	81.6528
	40.5596	9.22268	85.3466	73.5786
	61.4981	3.38859	64.3089	62.1593
	59.3612	37.2683	69.4894	59.4963
	74.895	17.6721	48.0248	75.6161
	60.5921	25.4545	73.7919	70.7095
	55.559	62.2206	64.4296	83.7545
	65.4659	6.41765	61.6786	56.4462
	60.4771	32.8484	78.104	72.9478
	59.759	60.4582	79.8925	67.3032
	41.951	65.2114	58.8509	73.3082
	60.2628	0.401933	69.8056	62.4038
	69.8844	6.01259	63.6151	76.1654
	55.5909	5.71336	80.8404	66.8822
	58.3382	79.0314	69.6753	75.3908
	55.5609	4.67342	52.4777	25.0594
	62.2166	66.5191	76.0394	46.0801
	68.1553	29.3042	74.6496	76.366
	45.5405	69.0179	82.9616	63.7257
	58.8387	77.6738	2.96805	66.7021
	48.9378	75.4982	82.119	43.2871
	51.7297	37.1735	77.4751	76.4397
	45.7124	67.6786	54.7168	70.9337
	51.9485	78.6949	47.7598	75.1968
	65.0761	74.9882	63.3725	60.5163
	60.103	83.7775	46.7539	69.078
	59.0966	64.0474	43.0553	63.0774
	59.8465	56.3904	73.9314	75.2872
	42.6055	61.2241	79.3835	70.0962
	78.243	78.6808	59.3421	70.1449
	76.9321	77.0177	67.4411	81.1148
	61.5615	76.7877	82.5077	78.8413
	48.0954	64.6384	49.2229	77.7831
	61.4891	79.2345	52.8085	65.4177
	71.0349	24.7134	40.0056	56.5372
	84.6371	28.9039	70.9959	64.3749
	50.7087	33.7156	37.1438	67.8428
	50.806	69.2011	45.0361	73.0367
	59.4446	66.9729	43.4754	70.4831
	70.5654	77.1329	40.9637	76.8145
	66.3903	45.8402	40.991	64.0167
	64.6696	73.557	40.2791	79.8515
	65.1293	67.8027	40.8816	57.5595
	68.1863	37.8688	42.6137	73.2455
	63.0294		49.4975	67.6537
	74.0747	67.6606	35.4798	75.869
	75.3164	66.0738	41.9593	64.5523
	65.4477	56.1842	43.6092	63.6569
	62.5313	48.5893	57.8925	79.6803
	68.9073	31.9062	50.0082	58.5234
	60.3164	58.1404	45.6119	79.2518
	74.3461	61.7244	45.3713	71.1635
	65.8407	61.5802	46.2938	81.0445
	65.0411	63.1699	53.0215	64.8051
	64.7719	60.8353	50.2689	44.8175
	69.5474	19.0224	62.3356	69.0395
	73.7675	6.97977	40.9825	58.6126
	82.6494	3.82356	35.173	68.5526
	55.525	51.6689	48.7185	61.0221
	58.9366	58.4174	45.4476	71.0126
	57.6478	18.6637	46.2431	73.8772
	64.0675	42.7154	23.0038	73.324
	62.7431	36.8183	57.4863	77.6076
	63.9496	24.914	41.3717	36.5333
	85.2815	31.2671	59.4431	62.8478
	66.6533	12.6465	58.1571	33.3117
	72.7815	61.5145	45.9144	61.0661
	65.3743	32.9098	45.139	67.7641
	78.3885	69.3697	52.0756	67.1554
	72.8735	55.5869	34.0395	46.2828
	72.6512	39.5282	29.2572	83.7917
	69.301	21.0504	42.4285	75.8404
	78.3328	33.7034	37.8497	59.4252
	50.4862	42.85	32.4545	78.0034
	73.9377	46.9755	55.2357	76.281
	66.9343	12.4657	34.1727	75.6394
	71.5423	41.5808	30.1009	68.2996
	67.005	51.7058	55.329	79.0995
	64.3238	25.66	43.9926	59.0772
	82.4049	44.3068	61.7149	63.0563
	54.3394	42.3677	58.535	87.5797
	47.9256	17.311	35.7127	79.4534
	71.5615	80.9665	34.9547	75.7055
	61.3305	58.9741	76.4579	64.1791
	70.3245	38.3382	42.083	71.596
	56.4847	45.5446	41.3995	69.7886
	62.8263	46.0112	50.9168	66.3409
	64.4295	50.6356	58.8212	69.2957
	64.4443	48.8334	76.0238	75.46
	72.6691	57.4452	65.6993	67.6783
	76.5215	48.2528	37.5907	26.347
	62.4101	43.47	85.7615	73.8662
	74.4018	72.1594	57.0833	77.9498
	78.7832	69.9663	76.795	65.2763
	72.7977	53.5581	58.5087	68.9757
	76.3451	40.1917	45.634	68.5754
	75.0676	36.0636	62.0784	78.3909
	81.8548	51.8851	75.8162	74.9787
	39.0994	50.9415	54.8938	65.6103
	26.6053	59.9949	75.5913	77.8153
	42.846	74.2734	63.622	72.1054
	38.9049	64.2561	42.3095	68.5287
	44.9146	37.1204	53.6472	52.0175
	38.8345	55.8919	45.1541	57.3934
	45.0061	60.9111	61.7976	56.8667
	47.1548	18.6883	40.3638	65.9325
	46.042	27.2299	49.7034	56.6135
	37.398	25.4528	44.1493	63.2206
	43.0922	8.74693	56.9031	68.6506
	42.4721	11.1775	63.5607	91.2246
	54.6928	21.062	72.1655	72.765
	42.9646	37.5	49.3261	43.63
	47.6923	35.9327	47.0968	77.8239
	52.9773	0.214983	41.6167	68.6022
	49.9523	14.5376	29.9752	63.9222
	54.8144	19.5432	83.5052	71.2307
	56.0444	32.9569	48.7124	82.0106
	48.8296	17.2066	22.9364	60.3915
	49.3647	24.4684	56.5175	61.8281
	51.4495	40.6848	39.9825	54.8045
	54.2831	33.5055	76.0277	68.0771
	46.6419	13.5577	59.5949	59.5216
	48.4789	54.477	52.9468	26.3077
	47.5882	27.8891	40.9399	66.4616
	51.489	33.8084	69.6827	69.9959
	62.115	38.5773	34.2364	68.7217
	56.1447	10.7772	78.7921	74.1409
	54.0677	1.73092	61.7539	53.0432
	53.342	47.3538	74.5961	69.2858
	47.9284	47.4797	83.7218	50.973
	50.5009	55.5532	46.6288	39.7214
	57.2397	45.8047	83.5101	75.155
	53.0295	59.4726	61.9355	79.6626
	48.0874	26.0635	62.1047	70.2964
	58.8636	28.1688	83.1112	69.7068
	60.5361	48.0055	57.79	62.7451
	59.8099	4.7619	41.1047	53.7936
	65.2381	31.0674	56.9908	72.4651
	56.1183	44.7956	75.995	75.2661
	68.8416	43.4653	56.9909	66.5385
	56.1299	49.3915	70.0353	29.5205
	57.4361	33.3137	55.0486	58.5388
	65.102	49.301	64.4465	77.3983
	41.8479	33.4862	67.1035	71.8395
	62.3465	41.5215	27.1184	51.2231
	56.9763	25.9163	20.8407	67.0182
	59.3152	62.4777	75.0548	23.8638
	65.6826	41.0919	58.258	68.354
	67.1438	59.312	58.2399	58.4846
	57.0674	39.3839	50.5977	59.557
	58.0914	41.7442	55.8146	60.4372
	56.2789	67.4614	84.8893	45.4979
	57.122	42.0511	29.4542	75.2726
	56.058	55.0986	76.3551	59.8189
	55.5026	80.0923	52.8673	67.7517
	63.7152	62.3515	60.0405	24.0747
	65.1526	65.2926	84.4761	64.2414
	59.5127	57.3726	36.801	45.1406
	68.954	41.2556	75.0869	41.5835
	55.5686	43.8072	44.7021	76.0338
	69.753	11.0574	55.1509	81.6062
	61.7963	55.8607	79.3866	69.8616
	63.3331	0.883392	55.7046	56.75
	63.4663	17.8235	54.7381	72.0934
	72.5025	37.4761	41.0785	65.6199
	61.5083	22.1816	57.9609	0.437474
	64.9266	53.4761	62.6832	78.5565
	68.9681	17.3356	46.764	71.1995
	63.888	46.5384	68.9274	68.5962
	66.0636	59.2992	72.1422	69.9205
	62.7977	51.6821	10.3679	75.9421
	62.1216	29.6153	44.6316	83.3835
	68.8009	76.0086	82.1754	69.3926
	58.5084	20.4637	74.0483	60.9727
	73.6859	40.8756	45.2772	60.2929
	59.6045	5.35691	27.0806	58.904
	72.6017	29.7516	78.0868	63.6387
	72.7772	11.2919	60.9114	65.7681
	76.2407	23.5014	38.1191	77.084
	55.9592	49.4843	43.5217	47.4758
	67.1516	82.1182	77.2494	49.3855
	57.5244	59.8718	72.4656	56.4681
	76.3301	53.8033	48.9474	48.973
	64.4929	54.0748	76.5234	52.4273
	73.4809	68.629	48.5768	57.3646
	69.5585	28.1531	72.2877	69.0741
	60.0867	45.5996	43.0261	52.3336
	66.6757	77.9807	74.8516	68.1065
	58.1379	32.1077	75.9532	45.1055
	58.5475	29.0236	78.3772	1.24886
	59.5286	13.6668	71.3448	58.6446
	67.1792	35.2105	72.9783	72.0233
	71.5781	24.7861	48.5394	67.9502
	69.4959	12.3831	70.2596	56.0046
	62.795	21.5532	75.6831	38.5685
	71.4359	16.8263	25.2826	71.0687
	61.5174	22.0513	48.6582	69.7396
	65.8021	9.53595	56.5182	42.1628
	62.0413	20.4153	78.0371	66.8871
	74.355	28.6209	81.2781	63.9571
	68.0018	42.8966	44.4306	51.6315
	55.9428	57.4198	37.388	55.6129
	64.6222	49.8486	63.9344	56.6745
	75.1103	46.6272	49.4589	69.7082
	77.5229	83.2038	39.3437	65.8319
	58.153	42.8311	81.7782	60.6518
	71.8524	37.1355	29.7863	58.9796
	85.3861	46.47	71.3151	64.0436
	0.480373	23.0421	55.2281	75.2395
	2.91046	24.2155	72.5508	67.3546
	3.29284	28.0333	76.555	65.7526
	3.70177	47.4737	46.1061	54.2513
	17.4463	33.0008	80.1887	37.3927
	17.6519	34.7411	53.2766	35.95
	31.108	34.9255	61.2884	25.8087
	12.9351	23.5903	74.8993	15.4411
	9.55633	20.8231	72.0224	73.025
	19.2835	22.1242	74.7378	32.0039
	28.8842	62.9656	69.6727	18.7954
	16.2052	62.0611	22.647	27.005
	17.3191	0.689527	83.3406	59.8958
	20.1204	7.75739	52.5853	18.8074
	15.7989	27.0735	45.2989	69.6154
	27.7143	9.44778	23.08	18.1268
	21.9385	14.5747	71.2822	19.07
	28.5202	18.9131	81.9771	65.5595
	35.2733	2.85119	81.7183	13.4159
	30.5183	1.34594	77.7985	21.6568
	31.9123		69.3184	23.2376
	34.3863	14.9016	44.6123	28.7353
	39.4314	28.1892	77.9973	65.0062
	31.5188	15.0112	80.374	39.0163
	36.3887	10.1463	73.7355	26.1662
	32.0577	6.40341	35.1459	73.5882
	23.0002	56.7383	32.55	26.6347
	36.7754	8.33941	50.958	28.8034
	27.9058	38.3774	71.674	8.13223
	24.7313	13.2589	38.0706	26.4182
	46.2545	7.83753	41.8163	68.6657
	40.5277		64.1937	61.613
	42.7092	21.5948	72.3078	22.2807
	51.5244	2.12531	45.2148	13.0317
	45.1673	1.59828	86.4564	22.746
	41.3294	4.17288	58.9951	61.9198
	50.9512	19.5244	48.9628	11.5577
	46.992	30.6181	75.6898	31.9607
	37.2324		72.6166	69.6041
	49.5968	64.0842	40.7534	24.4513
	49.6647	78.0494	86.5529	30.949
	63.1753	62.1053	36.1905	18.3936
	49.0126	45.8647	24.9737	26.3413
	54.3	70.0757	70.0887	64.579
	32.684	68.4054	80.6715	72.1163
	64.311	70.2683	78.1964	31.656
	55.1571	77.9575	41.2085	15.0031
	58.2206	81.2033	53.4071	1.98364
	56.7192	73.8349	51.5717	21.0081
	59.7392	28.5094	40.7192	5.35666
	40.0298	80.2842	82.7968	20.6961
	64.6593	73.4273	55.0428	18.0615
	48.6026	64.4174	65.9056	22.1354
	65.8509	79.3807	77.3784	80.4699
	67.0346	74.4077	68.5491	77.853
	63.1375	57.7434	44.2481	45.6585
	57.6165	78.0114	28.0122	30.1002
	64.4526	73.0997	38.3097	14.5065
	59.5911	72.3353	64.5377	78.6126
	79.722	81.1702	73.1719	19.7759
	58.9122	2.99494	79.257	9.16824
	71.9094	68.186	76.151	12.3364
	74.3772	57.7511	53.6224	18.6414
	21.273	79.9564	52.6201	59.3863
	33.0312	79.8228	26.8293	29.4891
	31.3392	76.4631	24.124	30.3493
	53.619	48.7973	67.0066	22.0958
	35.3308	71.2935	66.0308	32.6395
	32.0564	75.3994	80.9412	9.16748
	20.918	61.9648	21.1242	68.9096
	46.7453	84.9584	61.0403	56.6014
	26.333	79.7133	47.4701	65.7683
	41.1408	20.0697	22.0549	11.1119
	26.197	83.4678	70.9277	19.028
	37.3277	72.36	84.6164	73.3087
	23.1346	79.6768	82.5333	28.7986
	32.7994	63.0584	23.6921	42.8604
	36.6581	47.4876	55.4229	11.1002
	23.1097	36.3065	56.4349	37.5905
	34.2942	54.2349	71.2379	28.4227
	29.2736	65.9633	62.8745	12.5651
	44.2171	69.8757	39.7399	20.3341
	30.3338	73.3307	29.46	32.5875
	44.1258	49.7734	70.7081	70.3429
	35.459	77.7887	37.2206	72.927
	32.8422	67.5383	67.8301	73.6044
	40.3557	61.4708	79.7239	25.2161
	36.2284	37.3315	63.5395	29.5211
	44.0499	73.7906	87.2419	12.9626
	28.1924	38.0467	78.4517	7.77133
	38.2397	42.6667	22.0383	26.0024
	28.3103	59.4954	38.2885	70.1971
	32.8463	67.2246	57.3663	65.8045
	44.0504	48.1513	31.8364	28.3395
	33.1092	54.8228	18.0297	17.2158
	23.9198	72.2429	46.8049	9.11404
	33.8974	55.6527	39.3807	20.3271
	23.6844	56.7981	53.1684	16.5787
	44.6585	83.8623	53.2502	5.57388
	36.3836	74.7889	48.5659	10.0018
	34.4057	49.9917	47.5073	22.187
	40.5764	61.1281	18.1179	49.5831
	37.6861	58.8497	71.2982	20.9097
	39.436	51.1556	38.2931	15.278
	45.1972	16.5832	3.61876	38.1721
	47.8636	67.5807	82.5845	39.5909
	43.375	58.7793	64.0014	52.1726
	39.8928	71.8361	45.2207	19.753
	28.8832	56.4435	77.9237	27.4191
	41.72	78.3674	53.3703	61.4341
	35.9584	61.2791	66.0236	17.4846
	37.2376	47.7251	8.06267	52.6203
	42.1574	55.7919	17.8061	10.2593
	41.0678	58.1715	72.848	66.4735
	35.5622	62.4643	67.6142	55
	48.5246	45.3801	0.621473	69.8282
	39.5001	28.3599	77.9839	5.89379
	35.5883	40.397	6.10159	25.8888
	44.9735	27.8595	31.5208	6.65692
	49.7451	66.9504	64.4131	73.3987
	36.7408	35.6799	74.1536	12.5826
	48.1606	50.6946	33.9505	57.48
	38.1169	66.376	6.05864	28.9311
	36.505	83.2595	64.9299	16.8294
	36.1972	58.3022	33.7074	68.8068
	34.8156	64.6533	50.6972	39.9955
	39.6221	46.2311	76.3099	10.6483
	30.7707	72.5362	67.581	6.57365
	25.8669	73.5182		13.2072
	29.2583	26.8986		49.0853
	47.488	65.58		18.4548
	34.4551	43.7298		20.8047
	38.023	30.648		26.8911
	33.2761	58.9998		14.6884
	42.5017	57.1353		65.8343
	45.6963	27.8215		26.0561
	30.2068	38.8561		27.1893
	39.4055	53.3491		11.2215
	44.0239	36.5915		52.9372
	27.6209	54.8932		33.215
	43.4314	58.1083		17.6072
	44.0159	48.8921		2.56219
	24.163	43.6949		6.18934
	13.692	27.0409		27.4427
	59.8595	50.8785		56.5385
	39.3335	70.8798		58.0139
	40.0865	30.9874		24.2138
	48.7005	52.1376		25.0858
	29.623	72.9334		13.9131
	21.0535	55.6976		35.7167
	25.2108	68.0159		19.8168
	35.2754	52.8329		64.1385
	30.6549	39.9097		45.6323
	26.1969	61.3817		28.6508
	33.4734	23.304		57.6799
	34.7869	27.9181		18.8196
	41.2379	66.8395		12.9554
	35.2008	47.5839		7.89184
	39.5831	54.3398		11.6761
	18.8489	74.4076		21.2642
	58.793	61.5887		11.0148
	29.1257	57.0858		47.5008
	37.37	67.5189		50.1266
	32.089	46.0499		27.6068
	30.4599	50.8931		12.8961
	40.2201	42.7005		63.4547
	44.902	49.6898		19.5126
	43.3241	47.7385		12.5423
	33.6745	50.3354		11.9599
	42.6454	69.3452		70.317
	28.2129	69.8569		9.70116
	38.9233	76.5298		23.2386
	38.3072	71.5783		7.00518
	35.1768	17.799		57.8837
	39.9971	41.9105		13.1421
	48.9637	74.4687		50.1756
	26.8091	53.5807		66.0663
	32.4237	45.7263		33.146
	57.5978	31.239		9.67208
	39.0286	49.131		25.1564
	26.2278	44.4265		20.5817
	59.1815	51.6353		8.24401
	42.0958	69.6766		76.6061
	42.724	24.1066		7.03285
	38.0447	40.9231		48.7848
	33.8798	51.3864		10.4534
	37.9369	54.7143		64.2254
	39.551	71.6095		6.64235
	36.456	43.8857		10.8687
	33.5583	51.6498		57.3613
	39.3158	36.5373		32.9283
	44.2841	7.90668		33.0399
	36.4338	21.2129		65.5376
	35.8347	2.12753		57.6006
	32.3159	59.2204		18.1903
	19.5071	35.3313		29.7318
	45.3766	50.0102		28.5639
	47.4333	29.4226		17.9575
	34.8742	39.2166		19.789
	39.943	6.84198		4.07201
	29.0965	19.3244		52.9706
	33.3828	3.82009		5.35035
	41.1305	10.8523		5.2055
	40.4172	36.4825		9.12575
	49.1133	30.6594		61.0858
	30.3168	27.9781		60.7226
	34.8095	36.9535		7.27857
	55.2194	37.4739		64.1301
	37.5423	18.1653		13.9266
	38.9486	44.2067		10.6591
	27.9571	19.6932		15.6933
	34.593	15.4866		14.4099
	32.2809	14.8793		4.7169
	35.2262	7.01252		21.2837
	66.0613	86.1976		50.417
	28.9166	8.02122		20.4132
	40.7897	51.2614		13.4102
	47.9134	44.4398		60.4527
	36.1053	40.7711		8.97671
	41.3779	49.2505		19.5945
	41.0875	67.5531		29.7971
	43.0281	15.2356		37.9092
	40.1355	43.383		1.56092
	26.8702	47.9563		16.7732
	26.1555	13.5806		67.4146
	44.2827	26.3428		55.2464
	40.1501	9.8375		16.5265
	37.4978	21.6033		1.13063
	19.8388	42.8491		62.7193
	31.227	27.7588		18.7076
	38.33	10.9358		20.9551
	41.7685	41.8822		27.4248
	30.3701	13.2941		21.2863
	39.2685	42.1597		14.7058
	32.7113	43.0425		66.607
	38.4392	29.4064		28.792
	56.4516	21.1565		13.878
	49.461	26.7406		16.8613
	61.3612	29.7602		33.7155
	11.0935	36.8094		18.2223
	32.1956	13.1911		9.04096
	31.4481	30.7507		33.4621
	50.5443	38.7193		18.7915
	29.201	29.4214		10.6128
	14.7954	32.7981		11.6054
	31.4745	11.2297		59.5893
	35.821	75.4738		57.7337
	24.5596	4.47161		25.1986
	17.9248	69.7887		16.4675
	29.422	50.5935		10.2465
	14.7689	12.3893		64.2412
	37.8262	50.5726		26.1325
	26.6403	79.3445		16.1939
	40.7542	11.9719		20.6622
	29.3946	48.7642		31.8987
	17.4876	2.12331		54.1693
	32.94	21.5558		17.6061
	27.3796	79.6747		2.33662
	43.5644	33.2835		3.55443
	37.2732	45.8865		77.9919
	10.0586	74.732		1.23488
	25.5419	82.7241		44.6878
	39.6704	11.4296		29.0769
	35.603	65.0074		11.2032
	15.1535	44.1327		25.263
	35.4835	78.3234		72.76
	35.6864	34.8083		17.4582
	29.833	17.4084		55.4089
	15.6996	46.9596		16.9041
	22.2708	79.0467		9.90099
	53.3516	65.2276		49.9411
	48.5736	58.4255		4.09851
	19.5452	45.2681		18.2982
	10.4838	14.2806		62.765
	18.4586	0.194915		53.0742
	24.7798	50.9095		48.8729
	23.6509	32.6821		25.3267
	17.5663	10.9776		54.5321
	53.3835	33.4005		8.07545
	35.3695	46.2098		18.8352
	12.0316	77.4481		23.2428
	28.766	37.3815		14.0799
	15.5828	16.318		70.9144
	52.6529	46.4185		46.0309
	33.6166	7.29641		27.822
	6.9114	56.1035		15.7602
	28.1706	16.8654		8.63541
	38.4196	66.2704		51.0535
	28.3319	62.4247		7.07867
	14.8407	34.9023		26.2516
	64.22	23.9363		7.17248
	9.53466	52.8252		3.52413
	77.5653	65.4008		3.7671
	22.7758	16.2573		1.51281
	9.32816	78.9753		31.1417
	27.3991	83.499		6.25533
	28.4195	46.8284		19.3022
	24.9093	63.0112		21.072
	14.0302	22.4073		34.6298
	9.87552	55.1691		58.5676
	29.524	74.7236		20.876
	29.1481	45.7984		34.8451
	69.0313	11.9079		52.6454
	47.9142	46.1743		29.3121
	61.7491	53.4725		1.69728
	21.4243	80.2175		53.0919
	62.547	61.1422		15.9341
	27.7593	40.5987		28.8582
	19.0543	77.4193		56.6763
	35.911	39.2784		15.2135
	21.1729	35.1527		1.50545
	46.9155	6.16402		23.927
	10.8897	29.8046		33.5881
	47.7253	54.8306		22.9194
	3.33567	49.7175		8.859
	32.957	70.2015		10.4786
	47.7253	66.9018		12.7572
	17.1159	60.8793		17.9573
	56.5117	41.5488		15.9263
	17.8377	39.0167		44.4113
	24.7274	38.7114		8.13673
	28.5238	59.2581		68.5843
	8.23924	47.9913		59.2623
	9.28693	49.1999		68.4378
	38.9352	56.076		8.87664
	13.2539	35.0504		7.53188
	12.1144	32.374		65.3468
	29.5331	1.02317		10.291
	40.9337	14.8081		2.21437
	24.202	58.0432		11.4086
	42.8099	8.87794		66.2892
	52.5361	67.8983		10.1726
	28.2128	57.6815		16.2494
	30.4958	44.6732		3.33333
	73.9144	75.4682		32.8611
	19.9436	73.3376		4.98758
	60.0669	56.2912		1.67484
	12.7749	71.2996		11.8214
	44.5725	64.0246		42.4611
	43.1912	50.4117		22.5965
	18.0157	33.4251		4.42336
	61.2279	50.5842		15.6982
	23.2064	45.9674		15.6299
	0.889711	70.003		55.5868
	21.273	61.4643		5.14617
	33.0312	37.9234		23.3248
	31.3392	68.1441		22.3757
	53.619	37.236		13.9674
	35.3308	73.082		24.1158
	32.0564	56.5101		19.4742
	20.918	56.922		8.67034
	46.7453	22.2808		1.37179
	26.333	71.7058		52.0454
	41.1408	43.4327		64.8079
	26.197	12.9732		40.6972
	37.3277	60.3926		64.4485
	23.1346	77.9425		8.65713
	32.7994	59.3303		55.0002
	36.6581	38.6379		31.6847
	23.1097	45.7931		18.6007
	34.2942	31.9174		36.3397
	29.2736	51.3664		26.6738
	44.2171	46.5954		2.3506
	30.3338	38.3877		15.5068
	44.1258	48.0666		30.0189
	35.459	48.3475		4.31073
	32.8422	68.2845		51.8209
	40.3557	84.5236		2.7887
	36.2284	35.9284		19.7827
	44.0499	24.7302		17.3268
	28.1924	26.373		56.3291
	38.2397	65.4427		12.6083
	28.3103	61.2644		4.17848
	32.8463	30.898		52.7904
	44.0504	64.9492		2.21212
	33.1092	68.7345		2.89034
	23.9198	16.5627		42.3408
	33.8974	18.5666		8.56296
	23.6844	40.7685		11.8911
	44.6585	68.7061		2.78046
	36.3836	18.8716		51.0748
	34.4057	64.0013		4.04826
	40.5764	45.138		6.94783
	37.6861	15.8356		53.5077
	39.436	25.0179		55.791
	45.1972	25.9764		11.3228
	47.8636	35.0247		6.22597
	43.375	74.1564		54.5568
	39.8928	32.8248		23.8307
	28.8832	81.7219		50.3031
	41.72	71.7994		5.01817
	35.9584	20.9957		31.0135
	37.2376	23.6287		13.387
	42.1574	19.5796		13.8339
	41.0678	70.7491		11.7311
	35.5622	16.9485		28.2084
	48.5246	20.14		2.31861
	39.5001	16.8073		36.0111
	35.5883	16.3743		36.2844
	44.9735	33.9196		27.2217
	49.7451	76.1631		57.441
	36.7408	26.2379		43.4511
	48.1606	77.5276		16.2768
	38.1169	15.9613		56.4731
	36.505	67.5919		23.0712
	36.1972	21.3705		9.49594
	34.8156	87.1773		17.5701
	39.6221	77.2402		20.4548
	30.7707	16.645
	25.8669	57.4058
	29.2583	75.8783
	47.488	65.8145
	34.4551	78.2596
	38.023	67.3037
	33.2761	14.8631
	42.5017	67.6861
	45.6963	25.7779
	30.2068	71.5024
	39.4055	34.5016
	44.0239	33.398
	27.6209	19.5139
	43.4314	31.5631
	44.0159	64.6166
	24.163	37.2188
	13.692	72.6259
	59.8595	19.7513
	39.3335	69.7768
	40.0865	7.87207
	48.7005	19.5215
	29.623	85.3975
	21.0535	29.5515
	25.2108	59.6802
	35.2754	71.2857
	30.6549	12.7649
	26.1969	22.3791
	33.4734	81.1237
	34.7869	17.8384
	41.2379	28.3192
	35.2008	63.1885
	39.5831	74.2457
	18.8489	60.7526
	58.793	70.9915
	29.1257	24.688
	37.37	67.604
	32.089	58.4486
	30.4599	77.6287
	40.2201	11.3379
	44.902	59.7627
	43.3241	21.3426
	33.6745	23.5402
	42.6454	22.4488
	28.2129	22.6783
	38.9233	72.9775
	38.3072	24.4633
	35.1768	71.1191
	39.9971	62.8459
	48.9637	61.6749
	26.8091	21.8194
	32.4237	77.0129
	57.5978	60.4351
	39.0286	65.361
	26.2278	55.8973
	59.1815	13.4695
	42.0958	15.8081
	42.724	12.1818
	38.0447	75.9506
	33.8798	70.3042
	37.9369	31.1589
	39.551	71.9565
	36.456	73.8649
	33.5583	31.0803
	39.3158	23.4907
	44.2841	17.7605
	36.4338	25.2147
	35.8347	70.4672
	32.3159	82.2133
	19.5071	21.74
	45.3766	17.6818
	47.4333	77.7672
	34.8742	21.1359
	39.943	9.52019
	29.0965	68.7407
	33.3828	77.1251
	41.1305	24.6826
	40.4172	72.2546
	49.1133	74.852
	30.3168	24.9799
	34.8095	21.7413
	55.2194	72.7222
	37.5423	77.9497
	38.9486	72.2897
	27.9571	82.0316
	34.593	40.8481
	32.2809	19.0353
	35.2262	27.1959
	66.0613	73.9115
	28.9166	70.2479
	40.7897	69.103
	47.9134	73.6212
	36.1053	39.5025
	41.3779	16.6441
	41.0875	68.1566
	43.0281	53.479
	40.1355	70.5195
	26.8702	18.8778
	26.1555	22.2033
	44.2827	20.7905
	40.1501	57.8435
	37.4978	17.2329
	19.8388	39.3394
	31.227	31.0969
	38.33	11.7424
	41.7685	36.2733
	30.3701	13.6756
	39.2685	67.4305
	32.7113	20.1521
	38.4392	15.5313
	56.4516	75.9322
	49.461	24.7063
	61.3612	72.6035
	11.0935	0.131539
	32.1956	59.6734
	31.4481	14.0659
	50.5443	22.8761
	29.201	66.5646
	14.7954	20.847
	31.4745	10.9188
	35.821	55.3717
	24.5596	75.5767
	17.9248	52.7865
	29.422	60.1798
	14.7689	15.868
	37.8262	18.4892
	26.6403	64.0561
	40.7542	78.8318
	29.3946	28.5806
	17.4876	59.0999
	32.94	23.9491
	27.3796	54.463
	43.5644	52.9688
	37.2732	77.6306
	10.0586	59.189
	25.5419	25.6951
	39.6704	64.8675
	35.603	74.7339
	15.1535	8.70087
	35.4835	17.4882
	35.6864	18.7652
	29.833	18.2508
	15.6996	81.1597
	22.2708	60.3526
	53.3516	26.768
	48.5736	30.6437
	19.5452	59.7384
	10.4838	29.783
	18.4586	17.5157
	24.7798	56.4491
	23.6509	62.9171
	17.5663	19.8446
	53.3835	71.3634
	35.3695	85.2234
	12.0316	63.1825
	28.766	27.7485
	15.5828	53.9226
	52.6529	36.1016
	33.6166	74.8068
	6.9114	17.9384
	28.1706	78.4324
	38.4196	11.0194
	28.3319	12.4059
	14.8407	74.1509
	64.22	69.2088
	9.53466	83.5299
	77.5653	61.1747
	22.7758	76.856
	9.32816	34.698
	27.3991	17.8014
	28.4195	21.3912
	24.9093	15.9765
	14.0302	66.2095
	9.87552	18.287
	29.524	6.94093
	29.1481	69.7019
	69.0313	70.5914
	47.9142	50.6511
	61.7491	11.7582
	21.4243	6.46522
	62.547	80.4362
	27.7593	71.8298
	19.0543	23.4183
	35.911	36.8724
	21.1729	78.323
	46.9155	60.7912
	10.8897	24.1936
	47.7253	71.8393
	3.33567	12.2255
	32.957	28.3314
	47.7253	15.1011
	17.1159	9.06264
	56.5117	66.8214
	17.8377	61.4104
	24.7274	23.638
	28.5238	32.6534
	8.23924	62.5088
	9.28693	77.9714
	38.9352	80.0031
	13.2539	48.5324
	12.1144	85.4379
	29.5331	69.7726
	40.9337	13.2374
	24.202	73.3371
	42.8099	67.4374
	52.5361	11.2145
	28.2128	19.1135
	30.4958	66.6701
	73.9144	75.9191
	19.9436	22.9254
	60.0669	18.7223
	12.7749	44.2586
	44.5725	76.0295
	43.1912	16.8343
	18.0157	18.1888
	61.2279	17.7101
	23.2064	65.0952
	0.889711	70.3353
		12.888
		42.7276
		63.8269
		22.9284
		70.5638
		79.0107
		73.3835
		10.4623
		8.55307
		69.6605
		5.78785
		20.5439
		19.3406
		68.4051
		10.2144
		55.9341
		19.6564
		75.3351
		79.2289
		30.8203
		17.6158
		1.61699
		59.1094
		71.2207
		15.3097
		13.3282
		21.5011
		66.36
		74.7058
		15.0482
		10.5706
		58.2617
		17.273
		74.23
		18.1815
		34.964
		78.4314
		68.782
		67.668
		21.9148
		12.1736
		73.4141
		50.511
		72.5924
		26.102
		15.0289
		9.05616
		77.0896
		66.3778
		17.8175
		75.1037
		25.0696
		67.5416
		20.6189
		27.2951
		6.37071
		24.5338
		0.403211
		57.4363
		68.3335
		54.5378
		68.4312
		78.0019
		19.8224
		21.9564
		75.3427
		68.3783
		33.1053
		79.1219
		10.1704
		12.4077
		84.2062
		59.5427
		56.0486
		44.9121
		1.56101
		18.0429
		20.5323
		70.8657
		73.7797
		69.6091
		9.33525
		50.5771
		8.03764
		16.0133
		65.1836
		26.3936
		27.6212
		32.0747
		56.4495
		12.8667
		7.66575
		18.9345
		5.19131
		73.0317
		68.2579
		21.9874
		16.4426
		18.3669
		86.3865
		75.9109
		63.4235
		11.2807
		83.6741
		12.8003
		6.82051
		15.2651
		67.4315
		13.1673
		7.6126
		18.1644
		58.7688
		19.9406
		70.6087
		5.81705
		67.6983
		8.15005
		15.8763
		57.2377
		7.71625
		79.7574
		27.3708
		21.7044
		75.2014
		57.9381
		59.0398
		77.0869
		65.1064
		77.3778
		89.0115
		68.2959
		8.16518
		68.5791
		13.0639
		18.4684
		3.35236
		61.42
		74.6307
		28.1276
		66.9093
		78.0166
		55.8801
		59.9217
		63.7284
		69.0018
		52.6779
		2.53409
		52.6247
		3.94034
		69.7512
		81.8182
		6.1079
		10.3118
		9.2458
		45.4172
		69.2626
		1.88534
		69.1783
		2.29849
		78.31
		3.19855
		57.8086
		75.5967
		6.93905
		65.1468
		8.86165
		7.00741
		23.8997
		64.0935
		75.0388
		38.9129
		14.0823
		1.62972
		14.4999
		56.0227
		44.7069
		4.11905
		48.8313
		70.3437
		4.8582
		0.481491
		1.18045
		3.42955
		56.2397
		60.6746
		63.6549
		71.5412
		4.14148
		1.16072
		68.8495
		63.9003
		2.53598
		60.1787
		84.6711
		31.3146
		66.3588
		56.6791
		61.4555
		71.4401
		75.1917
		78.1128
		75.5465
		71.8004
		65.9536
		50.2714
		77.4583
		82.8505
		62.435
		31.7051
		70.3596
		72.4896
		73.7954
		46.8207
		75.5201
		2.89264
		14.6391
		37.9705
		72.6428
		21.5359
		10.893
		57.2208
		85.5664
		0.241179
		50.3218
		37.7968
		28.2986
		28.7796
		23.9963
		44.7646
		19.4659
		28.0961
		25.0683
		38.4668
		24.197
		27.1436
		28.1463
		67.9418
		30.4131
		38.9005
		29.9192
		59.0438
		14.736
		8.69825
		15.6826
		20.9313
		6.23031
		17.9488
		73.8835
		72.8391
		74.1107
		85.2141
		69.7447
		71.1384
		38.2781
		48.7585
		64.792
		37.2266
		51.9501
		56.5237
		72.1835
		45.8556
		63.4779
		21.2068
		38.1704
		41.5628
		19.4472
		18.9355
		75.8271
		29.7826
		23.1503
		27.948
		24.7362
		13.279
		30.6483
		26.2013
		27.7342
		27.3814
		18.6934
		49.6431
		31.8059
		2.53602
		0.422386
		21.982
		19.4913
		24.9211
		15.7201
		21.3925
		18.7088
		30.9989
		51.8181
		17.7793
		20.3597
		27.0871
		78.6145
		24.3394
		5.60073
		75.3395
		40.9117
		26.777
		22.4802
		78.6233
		18.1839
		65.8883
		23.0946
		44.6914
		25.0459
		16.8503
		7.92014
		50.9875
		57.3552
		38.288
		31.3498
		7.68831
		12.8773
		6.8096
		11.9532
		11.023
		23.0443
		2.07476
		19.9413
		16.5272
		14.2482
		28.7315
		9.54286
		20.6068
		21.9289
		10.7763
		18.2943
		53.8674
		27.3309
		26.286
		14.1184
		17.362
		24.0077
		55.3432
		6.50568
		74.2415
		18.25
		3.96949
		6.69369
		78.6066
		18.5034
		0.078178
		14.7642
		78.1226
		21.8654
		3.20889
		5.78433
		9.18056
		19.8409
		1.37761
		17.8967
		37.0016
		81.1995
		5.09375
		28.9039
		14.6694
		39.3939
		7.22796
		14.1566
		32.5002
		17.3739
		64.8173
		74.9385
		2.7113
		23.4547
		17.3453
		13.1945
		30.2576
		78.1878
		77.1521
		71.9184
		74.9129
		33.3675
		9.79175
		16.1749
		15.3883
		0.484022
		20.7356
		5.82188
		2.92283
		23.624
		65.6633
		17.7078
		22.2934
		30.5658
		21.5486
		28.6437
		28.3676
		21.32
		19.3189
		21.6407
		9.26829
		31.4775
		27.4124
		13.1331
		76.602
		9.51726
		0.135349
		25.729
		11.5794
		16.7502
		29.6227
		7.45297
		16.687
		63.8858
		72.3174
		80.2423
		77.4431
		23.1116
		32.9674
		8.1193
		36.8689
		12.1486
		19.7872
		21.7579
		83.3549
		11.8528
		20.4746
		13.2365
		75.3159
		17.2999
		19.113
		81.217
		23.6787
		16.8789
		79.8978
		20.2609
		21.4519
		17.2642
		71.1
		26.4262
		29.5078
		72.6049
		41.9256
		82.8008
		19.4125
		25.534
		18.6479
		28.7495
		26.8808
		63.9189
		73.7216
		66.825
		14.9918
		17.0015
		16.6382
		14.1436
		66.9717
		19.7043
		23.5685
		18.1026
		27.2078
		6.599
		36.8749
		53.5752
		87.3214
		19.6996
		43.1423
		57.2257
		4.81577
		29.7757
		35.9699
		8.72134
		21.8152
		5.61126
		11.7384
		17.8537
		16.0094
		18.5084
		13.0912
		72.2095
		73.144
		17.889
		8.69914
		44.0266
		75.5022
		20.1093
		26.6273
		12.9061
		22.3661
		3.06621
		22.7654
		20.9711
		22.0042
		4.62252
		13.4516
		80.6204
		72.144
		81.8151
		13.5866
		80.0857
		14.5961
		19.5207
		4.561
		31.5985
		77.9703
		61.2874
		65.3993
		71.6349
		8.43105
		12.0537
		67.9229
		78.0531
		13.1114
		16.5489
		4.7864
		60.6913
		19.5249
		2.96605
		9.85081
		5.98299
		7.62645
		9.13097
		17.2723
		11.3533
		38.8764
		20.0956
		65.4454
		81.6008
		64.3496
		74.431
		76.2275
		72.8153
		72.2754
		10.4277
		28.2861
		62.5347
		70.9877
		61.3519
		47.9761
		55.5165
		65.2066
		46.2861
		67.4312
		65.6369
		18.6098
		46.7875
		72.7819
		47.9838
		27.2024
		72.863
		74.7106
		64.0732
		79.3297
		43.2843
		61.8855
		71.6889
		27.4839
		76.1115
		12.5227
		38.5189
		21.365
		59.9838
		24.0525
		15.067
		67.6095
		44.6065
		16.852
		61.2279
		76.0429
		81.3102
		1.04705
		34.7102
		40.2937
		22.6928
		63.2156
		75.2641
		59.328
		28.4885
		26.4783
		67.0663
		58.6788
		27.3655
		68.8926
		18.1441
		24.8871
		20.9827
		10.4765
		1.45842
		11.3085
		45.225
		68.2616
		67.5168
		68.1329
		67.2504
		53.754
		57.5392
		76.4717
		31.4195
		17.1133
		65.4831
		65.6487
		16.4331
		53.4133
		48.262
		75.2371
		25.9932
		39.9915
		37.3993
		27.2025
		69.8877
		28.6766
		66.9521
		47.4729
		30.7065
		55.0121
		35.7673
		68.0607
		15.1357
		12.8557
		49.4773
		47.73
		69.7023
		0.831535
		29.6675
		28.0027
		34.8538
		14.7275
		40.405
		43.4996
		11.9762
		27.2053
		64.663
		73.0498
		12.9652
		17.4759
		2.94281
		9.49627
		10.9553
		14.576
		19.6115
		8.77477
		65.8758
		63.759
		20.2344
		27.695
		13.4225
		33.4891
		4.63796
		50.3376
		30.5307
		67.1806
		55.0015
		51.7537
		13.6239
		9.11509
		13.1328
		21.8988
		15.4064
		14.7248
		15.1517
		17.5051
		72.108
		9.49508
		24.4269
		47.0711
		48.1808
		15.7004
		52.9995
		69.0569
		45.2889
		4.24248
		1.11014
		13.6528
		61.8162
		37.3032
		18.4018
		21.4685
		16.9147
		19.2211
		26.0692
		24.993
		3.31423
		12.2326
		43.422
		77.7408
		71.1857
		0.388043
		10.2805
		13.5983
		10.7098
		9.16268
		12.5051
		8.52598
		11.0017
		63.4396
		11.2341
		10.6956
		9.43834
		8.76369
		2.85797
		11.7795
		13.2946
		13.9702
		81.767
		76.6555
		13.3603
		7.03761
		15.4852
		8.44111
		50.8895
		10.0945
		8.20037
		42.7705
		51.692
		14.931
		48.1678
		12.8473
		11.6698
		4.31367
		11.9515
		15.8867
		9.71698
		47.0368
		22.6627
		60.2111
		53.0848
		7.24408
		14.9963
		10.7063
		25.1626
		21.3528
		7.05511
		21.9388
		14.688
		11.9279
		27.0745
		3.22804
		36.9321
		39.1289
		17.4618
		14.6399
		10.2517
		13.1908
		18.8946
		8.09262
		5.85651
		16.8753
		27.8991
		22.4064
		11.259
		14.478
		15.8725
		11.7341
		5.35495
		32.8829
		4.65164
		9.13965
		17.0672
		11.0603
		3.93818
		10.7526
		7.56423
		0.790655
		69.022
		15.115
		8.22195
		11.1095
		13.3744
		29.2707
		17.8151
		29.8111
		14.7027
		9.88965
		1.57411
		10.625
		13.8962
		41.6539
		13.2662
		76.2832
		11.3052
		10.1724
		48.5891
		57.9482
		6.02085
		10.0781
		33.1184
		16.3315
		12.316
		4.0083
		22.1641
		10.0868
		12.303
		14.5253
		19.0268
		49.9809
		0.960169
		4.68191
		42.1378
		8.02087
		14.0463
		16.6728
		6.45187
		4.41237
		0.74014
		9.92711
		10.4541
		14.5898
		18.8953
		15.9698
		23.1955
		17.1685
		21.5672
		4.67819
		1.10737
		14.8702
		16.8166
		10.4884
		10.532
		0.767886
		8.61711
		67.3817
		61.4514
		15.4143
		62.2255
		60.5922
		47.9833
		14.6117
		9.99562
		9.93856
		8.71464
		1.09501
		14.0524
		19.4788
		13.6712
		10.5154
		11.9518
		11.8288
		71.3143
		2.98488
		10.8021
		14.335
		20.7708
		4.92088
		17.3752
		13.1101
		15.9235
		11.3559
		9.06355
		53.9249
		56.4872
		73.1209
		0.911924
		1.59312
		1.12054
		55.0831
		56.6228
		0.562941
		10.26
		51.4579
		7.03603
		7.84738
		8.87619
		27.89
		53.9072
		66.969
		43.287
		5.58276
		31.0253
		63.6566
		67.0796
		63.191
		6.81701
		73.4584
		62.6734
		12.066
		6.73038
		63.4441
		69.0642
		12.4319
[truncated: 44 more rows]
