# Supplementary material for: ASS1 metabolically contributes to the nuclear and cytosolic p53-mediated DNA damage response
Source: Nat Metab. 2024 Jun 10;6(7):1294–309. doi: 10.1038/s42255-024-01060-5 (PMC11272581; doi:10.1038/s42255-024-01060-5)
Supplement: Supplementary file 7 — Statistical source data. [file 42255_2024_1060_MOESM7_ESM.xlsx]

## Sheet: HCT116 Fractionation (2B)
	WCL	ASS1	Tub	Normalised to Tubulin	Average of Ctrl	Sample/Ctrl Average
	Ctrl 1	2.88492e-06	1.09475e-06	2.63523	1.74142	1.51327
	Ctrl 2	1.59966e-06	1.41749e-06	1.12851		0.64804
	Ctrl 3	3.67524e-06	1.95536e-06	1.87957		1.07933
	Ctrl 4	6.16916e-06	4.66524e-06	1.32237		0.759361
	Dox 1	4.11713e-06	1.08314e-06	3.80111		2.18277
	Dox 2	3.7881e-06	1.46611e-06	2.58378		1.48372
	Dox 3	6.31606e-06	1.76317e-06	3.58222		2.05707
	Dox 4	1.06545e-05	4.42505e-06	2.40776		1.38264
	Cyto	ASS1	Tub	Normalised to Tubulin	Average of Ctrl	Sample/Ctrl Average
	Ctrl 1	1.96657e-06	1.10626e-06	1.77768	1.19405	1.48877
	Ctrl 2	1.44967e-06	1.78406e-06	0.812572		0.680516
	Ctrl 3	4.40891e-06	1.71727e-06	2.56739		2.15015
	Ctrl 4	5.62431e-06	4.26856e-06	1.31761		1.10348
	Ctrl 5	4.17413e-06	7.47269e-06	0.558584		0.467805
	Ctrl 6	4.77019e-06	6.804e-06	0.701086		0.587148
	Ctrl 7	4.08464e-06	6.55171e-06	0.623446		0.522126
	Dox 1	3.01176e-06	1.14161e-06	2.63818		2.20943
	Dox 2	3.9451e-06	1.78593e-06	2.209		1.85
	Dox 3	4.23069e-06	1.48311e-06	2.85259		2.389
	Dox 4	9.83858e-06	4.32045e-06	2.27721		1.90713
	Dox 5	5.69199e-06	6.78156e-06	0.839334		0.702928
	Dox 6	5.69574e-06	5.64151e-06	1.00961		0.845534
	Dox 7	5.45087e-06	6.77221e-06	0.804888		0.67408
	Nuc	ASS1	H3	Normalised to H3	Average of Ctrl	Sample/Ctrl Average
	Ctrl 1	1.08305e-06	4.17831e-06	0.259209	0.645894	0.401317
	Ctrl 2	1.33841e-06	1.71435e-06	0.780712		1.20873
	Ctrl 3	2.66699e-06	2.00832e-06	1.32797		2.05602
	Ctrl 4	4.96622e-06	6.71247e-06	0.739849		1.14546
	Ctrl 5	1.80406e-06	4.99026e-06	0.361516		0.559714
	Ctrl 6	2.08033e-06	8.10798e-06	0.256578		0.397245
	Ctrl 7	2.80476e-06	3.52612e-06	0.795424		1.23151
	Dox 1	1.77583e-06	4.1809e-06	0.424749		0.657614
	Dox 2	1.79644e-06	1.81351e-06	0.990586		1.53367
	Dox 3	2.84839e-06	1.98827e-06	1.4326		2.21801
	Dox 4	7.67807e-06	6.01123e-06	1.27729		1.97755
	Dox 5	4.11841e-06	6.19455e-06	0.664844		1.02934
	Dox 6	2.79954e-06	6.98983e-06	0.400517		0.620096
	Dox 7	3.29484e-06	4.54145e-06	0.725504		1.12326

## Sheet: p53 Fractionation (2D)
		ASS1	H3	ASS1/H3	Average of WT Ctrl	Sample/Average of WT Ctrl	Average
	WT Ctrl A	0.000250748	0.000424825	0.590238	0.820287	0.719551	1
	WT Ctrl B	0.000689491	0.000627743	1.09836		1.339
	WT Ctrl C	0.000496496	0.000642915	0.772258		0.941448
	WT ADR A	0.000623434	0.000741978	0.840232		1.02432	1.48776
	WT ADR B	0.00107656	0.000585126	1.83988		2.24297
	WT ADR C	0.000690665	0.000703992	0.981069		1.19601
	p53 KO Ctrl A	0.000360939	0.000940686	0.383697		0.46776	1.00754
	p54 KO Ctrl B	0.000661208	0.000549386	1.20354		1.46722
	p55 KO Ctrl C	0.000610007	0.000683726	0.892181		1.08764
	p53 KO ADR A	0.000426941	0.00055658	0.76708		0.935137	1.24196
	p54 KO ADR B	0.000890048	0.000642915	1.3844		1.6877
	p55 KO ADR C	0.000733834	0.000811043	0.904803		1.10303

## Sheet: ASS1-IPO7 PLA (2E)
	CONTROL							ADR
		Cell Number	PLA Puncta	Puncta in Nuclei	Total Puncta/Nuclei	Nuclei Puncta/Nuclei			Cell Number	PLA Puncta	Puncta in Nuclei	Total Puncta/Nuclei	Nuclei Puncta/Nuclei
	1	8	615	141	76.875	17.625		1	21	377	71	17.9524	3.38095
	2	6	191	54	31.8333	9		2	13	110	62	8.46154	4.76923
	3	8	623	158	77.875	19.75		3	13	598	77	46	5.92308
	4	10	316	112	31.6	11.2		4	15	176	85	11.7333	5.66667
	5	36	728	267	20.2222	7.41667		5	21	624	101	29.7143	4.80952
	6	47	884	229	18.8085	4.87234		6	13	304	58	23.3846	4.46154
	7	46	1170	370	25.4348	8.04348		7	14	128	79	9.14286	5.64286
	8	30	912	226	30.4	7.53333		8	31	112	80	3.6129	2.58065
	9	31	760	215	24.5161	6.93548		9	14	276	45	19.7143	3.21429
	10	12	244	56	20.3333	4.66667		10	13	335	131	25.7692	10.0769
	11	16	233	78	14.5625	4.875		11	10	1688	410	168.8	41
	12	9	365	73	40.5556	8.11111		12	10	2351	569	235.1	56.9
	13	9	377	144	41.8889	16		13	5	1231	328	246.2	65.6
	14	10	445	105	44.5	10.5		14	15	2252	712	150.133	47.4667
	15	23	662	352	28.7826	15.3043		15	16	2256	717	141	44.8125
	16	16	619	252	38.6875	15.75		16	5	691	239	138.2	47.8
	17	12	419	203	34.9167	16.9167		17	13	1351	398	103.923	30.6154
	18	14	564	221	40.2857	15.7857		18	9	1383	191	153.667	21.2222
	19	8	264	105	33	13.125		19	20	1150	443	57.5	22.15
	20	18	37	33	2.05556	1.83333		20	5	1109	131	221.8	26.2
	21	18	530	174	29.4444	9.66667		21	11	699	211	63.5455	19.1818
	22	12	678	231	56.5	19.25		22	3	248	93	82.6667	31
	23	16	664	285	41.5	17.8125		23	11	833	339	75.7273	30.8182
	24	16	520	201	32.5	12.5625		24	2	146	30	73	15
								25	6	227	66	37.8333	11
								26	9	136	51	15.1111	5.66667
								27	3	168	72	56	24
								28	11	401	140	36.4545	12.7273
								29	9	332	106	36.8889	11.7778
								30	12	366	112	30.5	9.33333

## Sheet: siIPO7 Delta (2G)
					ASS1	H3	ASS1/H3	Average of Ctrl	Sample/Average of Ctrl	Average
				siCont Ctrl	164634	6222120	0.0264595	0.241396	0.10961	1
				siCont Ctrl	376694	3824380	0.0984981		0.408035
				siCont Ctrl	352498	4114143	0.0856796		0.354934
				siCont Ctrl	1.18645e-06	1.97985e-06	0.599266		2.4825
				siCont Ctrl	8.40825e-07	2.11754e-06	0.397077		1.64492
				siCont ADR	760702	4416729	0.172232		0.713483	2.36957
				siCont ADR	1239585	2180525	0.56848		2.35497
				siCont ADR	601611	3325825	0.180891		0.749353
				siCont ADR	4.16333e-06	2.44721e-06	1.70126		7.04759
				siCont ADR	7.98555e-07	3.36711e-06	0.237163		0.982465
				siIPO7 Ctrl	517293	5669100	0.0912478	0.5313	0.171744	1
				siIPO7 Ctrl	787106	2414875	0.325941		0.613478
				siIPO7 Ctrl	667710	5224065	0.127814		0.240569
				siIPO7 Ctrl	4.03619e-06	2.29163e-06	1.76127		3.31502
				siIPO7 Ctrl	8.27907e-07	2.36392e-06	0.350226		0.659187
				siIPO7 ADR	546388	3152325	0.173329		0.326235	1.13232
				siIPO7 ADR	597885	1797449	0.33263		0.626068
				siIPO7 ADR	564564	3875680	0.145668		0.274174
				siIPO7 ADR	3.44086e-06	1.73674e-06	1.98122		3.729
				siIPO7 ADR	6.79717e-07	1.81185e-06	0.375151		0.7061
