# Supplementary material for: ASS1 metabolically contributes to the nuclear and cytosolic p53-mediated DNA damage response
Source: Nat Metab. 2024 Jun 10;6(7):1294–309. doi: 10.1038/s42255-024-01060-5 (PMC11272581; doi:10.1038/s42255-024-01060-5)
Supplement: Supplementary file 8 — Statistical source data. [file 42255_2024_1060_MOESM8_ESM.xlsx]

## Sheet: Nuclear Fumarate (3A)
									STAND RUN
		Polar__Ev_1	Polar__Ev_2	Polar__Ev_ADR_1	Polar__Ev_ADR_2	Polar__Ko_2	Polar__Ko_ADR_1	Polar__Ko_ADR_2	Polar__RES. BUFFER_+ASP_+CIT+RIBITOL
	Fumaric acid m+0	0	0	0	0	0	868145	0	1.3141e+09
	Fumaric acid m+1	0	0	0	0	0	0	0	5.93383e+07
	Fumaric acid m+2	0	0	0	0	0	0	0	0
	Fumaric acid m+3	0	0	0	0	0	0	0	0
	Fumaric acid m+4	1.72364e+06	8.13734e+06	3.39547e+06	1.30518e+07	5.11398e+06	1.92831e+06	6.13327e+06	548279
	Fumaric acid m+4 - background	1.17537e+06	7.58906e+06	2.84719e+06	1.25035e+07	4.5657e+06	1.38003e+06	5.58499e+06
	Aspartate (C13-0)	0	0	0	0	0	3.47623e+06	2.34239e+06
	Aspartate (C13-1)	0	0	0	0	0	0	0
	Aspartate (C13-2)	2.43797e+06	4.40745e+06	2.41178e+06	4.38669e+06	4.96388e+06	2.84519e+06	3.95427e+06	0
	Aspartate (C13-3)	1.77827e+08	2.65111e+08	1.63235e+08	2.5294e+08	2.50593e+08	1.57533e+08	2.25521e+08	0
	Aspartate (C13-4)	5.77229e+09	8.75557e+09	5.34835e+09	8.39036e+09	8.22656e+09	5.22122e+09	7.43613e+09	6.67224e+06
									3.79433e+08
	Fumaric acid m+4 - BACKGROUND	1.17537e+06	7.58907e+06	2.84719e+06	1.25035e+07	4.5657e+06	1.38003e+06	5.58499e+06	1.23506e+10
	Ratio: AUC FUM C13-4/ ASP AUC C13-4	0.000298607	0.00092939	0.000634862	0.00155557	0.000621643	0.000369322	0.000824792
							M+4 AUC						M+4 AUC
			asp			before correction	corrected		fum			before correction	corrected	SET #	FUM/ASP M+4 AUC	NORM TO EV CONT PER SET
		Ev_1	Asp_	4	/a(C4+1)	5772290881	6.31746e+09	Ev_1	Fum_	4	/a(C4+1)	1.72364e+06	1.87481e+06	1	0.000296767	1
		Ev_2	Asp_	4	/a(C4+1)	8755572777	9.58209e+09	Ev_2	Fum_	4	/a(C4+1)	8.13734e+06	8.85101e+06	2	0.000923704	1
			Asp_						Fum_
			Asp_						Fum_
		EV ADR_1	Asp_	4	/a(C4+1)	5348349325	5.85334e+09	EV ADR_1	Fum_	4	/a(C4+1)	3.39547e+06	3.69326e+06	1	0.000630966	2.12613
		EV ADR_2	Asp_	4	/a(C4+1)	8390358604	9.1823e+09	EV ADR_2	Fum_	4	/a(C4+1)	1.30518e+07	1.41965e+07	2	0.00154607	1.67378
			Asp_						Fum_
		Ko_2	Asp_	4	/a(C4+1)	8226561258	9.00328e+09	Ko_2	Fum_	4	/a(C4+1)	5.11398e+06	5.5625e+06	2	0.00061783	0.668862
			Asp_						Fum_
		Ko_ADR_1	Asp_	4	/a(C4+1)	5221221976	5.71405e+09	Ko_ADR_1	Fum_	4	/a(C4+1)	1.92831e+06	2.09735e+06	1	0.000367051	1.23683
		Ko_ADR_2	Asp_	4	/a(C4+1)	7436134010	8.13813e+09	Ko_ADR_2	Fum_	4	/a(C4+1)	6.13327e+06	6.67117e+06	2	0.000819743	0.887452
			Asp_						Fum_
	ASP C13 STAND	RB_ASP_FUM	Asp_	4	/a(C4+1)	12350597321	1.3517e+10	RB_ASP_FUM	Fum_	4	/a(C4+1)	548279	475288
			Fumarate /Aspartate AUC Norm to EV (Control)
		Set 1	1	2.12613		1.23683
		Set 2	1	1.67378	0.668862	0.887452
		Average	1	1.89995	0.668862	1.06214

## Sheet: Apoptosis (3B)
		Sample	Necrotic	early apoptosis	late apoptosis	Live		sum early +Late apoptosis
		01-ev-A1.fcs	0.88 %	1.00 %	5.06 %	93.1 %		6.06
		01-ev-A2.fcs	0.70 %	0.83 %	5.30 %	93.2 %		6.13
		01-ev-A3.fcs	0.68 %	0.64 %	4.35 %	94.3 %		4.99
		01-ev ADR-A4.fcs	0.72 %	1.40 %	23.8 %	74.1 %		25.2
		01-ev ADR-A5.fcs	0.76 %	1.39 %	20.9 %	76.9 %		22.29
		01-ev ADR-A6.fcs	0.57 %	1.60 %	22.8 %	75.0 %		24.4
		01-EV +FUM-B1.fcs	0.64 %	0.96 %	7.91 %	90.5 %		8.87
		01-EV +FUM-B2.fcs	0.64 %	0.92 %	7.45 %	91.0 %		8.37
		01-EV +FUM-B3.fcs	0.72 %	1.28 %	8.65 %	89.4 %		9.93
		01-EV+ADR+FUM-B4.fcs	0.61 %	1.66 %	27.8 %	69.9 %		29.46
		01-EV+ADR+FUM-B5.fcs	1.33 %	2.39 %	14.7 %	81.5 %		17.09
		01-EV+ADR+FUM-B6.fcs	0.98 %	2.22 %	24.0 %	72.8 %		26.22
		01-KO-C1.fcs	0.79 %	1.24 %	7.82 %	90.2 %		9.06
		01-KO-C2.fcs	0.84 %	1.16 %	7.68 %	90.3 %		8.84
		01-KO-C3.fcs	0.83 %	1.02 %	6.09 %	92.1 %		7.11
		01-KO ADR-C4.fcs	0.60 %	2.11 %	17.5 %	79.8 %		19.61
		01-KO ADR-C5.fcs	0.51 %	1.28 %	20.0 %	78.2 %		21.28
		01-KO ADR-C6.fcs	0.39 %	1.29 %	18.8 %	79.5 %		20.09
		01-KO +FUM-D1.fcs	1.38 %	1.14 %	3.56 %	93.9 %		4.7
		01-KO +FUM-D2.fcs	0.88 %	0.80 %	3.24 %	95.1 %		4.04
		01-KO +FUM-D3.fcs	1.02 %	0.81 %	3.00 %	95.2 %		3.81
		01-KO +ADR +FUM-D4.fcs	0.92 %	1.75 %	10.4 %	86.9 %		12.15
		01-KO +ADR +FUM-D5.fcs	0.89 %	2.72 %	13.4 %	83.0 %		16.12
		01-KO +ADR +FUM-D6.fcs	0.84 %	1.92 %	10.8 %	86.5 %		12.72	0.0075374
		early +late Apoptosis
		new gating strategy
			EV	EV +ADR	EV+FUM	EV+FUM+ADR	KO	KO +ADR	KO+FUM	KO+FUM+ADR
		Set 1	6.06	25.2	8.87	29.46	9.06	19.61	4.7	12.15
		Set 2	6.13	22.29	8.37	17.09	8.84	21.28	4.04	16.12
		Set 3	4.99	24.4	9.93	26.22	7.11	20.09	3.81	12.72
			EV	EV +ADR	EV+FUM	EV+FUM+ADR	KO	KO +ADR	KO+FUM	KO+FUM+ADR
		Average	5.72667	23.9633	9.05667	24.2567	8.33667	20.3267	4.18333	13.6633
		Stdev	0.638931	1.50334	0.796576	6.41446	1.068	0.859787	0.461988	2.14654

## Sheet: ASS1-SMARCC1 PLA (3F)
	Ctrl ASS1-SMARCC1							ADR ASS1-SMARCC1
		# Cells	Total Puncta	Nuclear Puncta	Total/Cell	Nuclear/Cell			# Cells	Total Puncta	Nuclear Puncta	Total/Cell	Nuclear/Cell
	1	30	72	42	2.4	1.4		1	12	560	295	46.6667	24.5833
	2	16	40	23	2.5	1.4375		2	6	248	163	41.3333	27.1667
	3	24	49	30	2.04167	1.25		3	9	429	168	47.6667	18.6667
	4	21	67	35	3.19048	1.66667		4	12	423	176	35.25	14.6667
	5	15	141	103	9.4	6.86667		5	11	546	194	49.6364	17.6364
	6	20	139	83	6.95	4.15		6	15	387	151	25.8	10.0667
	7	17	62	34	3.64706	2		7	10	116	46	11.6	4.6
	8	16	89	63	5.5625	3.9375		8	8	66	28	8.25	3.5
	9	19	138	88	7.26316	4.63158		9	13	85	33	6.53846	2.53846
	10	16	298	168	18.625	10.5		10	9	67	30	7.44444	3.33333

## Sheet: ASL-SMARCC1 PLA (3G)
	EV Ctrl						EV Dox					KO Ctrl						KO ADR
		Cells	Nuclear Puncta	Nuclear Puncta/Cell				Cells	Nuclear Puncta	Nuclear Puncta/Cell			Cells	Nuclear Puncta	Nuclear Puncta/Cell				Cells	Nuclear Puncta	Nuclear Puncta/Cell
	1	9	93	10.3333			1	7	45	6.42857		1	3	14	4.66667			1	6	22	3.66667
	2	4	24	6			2	8	42	5.25		2	9	40	4.44444			2	10	4	0.4
	3	6	18	3			3	7	43	6.14286		3	14	58	4.14286			3	7	16	2.28571
	4	4	24	6			4	6	34	5.66667		4	11	55	5			4	7	44	6.28571
	5	4	21	5.25			5	4	14	3.5		5	4	14	3.5			5	13	62	4.76923
	6	6	22	3.66667			6	5	39	7.8		6	8	31	3.875			6	4	23	5.75
	7	9	18	2			7	6	26	4.33333		7	9	33	3.66667			7	3	17	5.66667
	8	5	4	0.8			8	5	35	7		8	11	70	6.36364			8	3	17	5.66667
	9	12	99	8.25			9	9	47	5.22222		9	7	42	6			9	7	28	4
	10	8	77	9.625			10	5	32	6.4		10	18	83	4.61111			10	9	36	4
	11	10	25	2.5			11	5	30	6		11	5	40	8			11	7	35	5
	12	7	21	3			12	9	47	5.22222		12	4	18	4.5			12	7	49	7
	13	6	18	3			13	11	55	5		13	4	14	3.5			13	4	19	4.75
	14	9	59	6.55556			14	6	22	3.66667		14	11	50	4.54545			14	5	58	11.6
	15	11	42	3.81818			15	7	48	6.85714		15	10	14	1.4			15	9	60	6.66667
	16	10	41	4.1			16	7	33	4.71429		16	7	30	4.28571			16	8	63	7.875
	17	6	31	5.16667			17	6	10	1.66667		17	15	46	3.06667			17	9	58	6.44444
	18	8	52	6.5			18	6	10	1.66667		18	8	35	4.375			18	5	45	9
	19	9	75	8.33333			19	9	16	1.77778		19	6	19	3.16667			19	9	61	6.77778
	20	8	66	8.25			20	3	55	18.3333		20	14	82	5.85714			20	5	37	7.4
	21	7	46	6.57143			21	8	115	14.375		21	6	30	5			21	7	33	4.71429
	22	12	70	5.83333			22	9	121	13.4444		22	7	37	5.28571			22	6	44	7.33333
	23	12	66	5.5			23	7	104	14.8571		23	5	27	5.4			23	7	38	5.42857
	24	7	13	1.85714			24	8	120	15		24	9	51	5.66667			24	9	42	4.66667
	25	9	32	3.55556			25	6	52	8.66667		25	15	81	5.4			25	6	32	5.33333
	26	4	20	5			26	8	99	12.375		26	18	81	4.5			26	5	38	7.6
	27	8	37	4.625			27	10	89	8.9		27	4	25	6.25			27	11	54	4.90909
	28	6	28	4.66667			28	7	57	8.14286		28	5	10	2			28	4	24	6
	29	13	52	4			29	11	71	6.45455		29	5	10	2			29	8	51	6.375
	30	13	55	4.23077			30	10	71	7.1		30	10	29	2.9			30	10	52	5.2
	31	13	100	7.69231			31	8	73	9.125		31	6	32	5.33333			31	6	44	7.33333
	32	5	34	6.8			32	9	84	9.33333		32	4	7	1.75			32	4	22	5.5
	33	7	50	7.14286			33	7	73	10.4286		33	9	6	0.666667			33	6	34	5.66667
	34	8	55	6.875			34	12	71	5.91667		34	6	19	3.16667			34	10	88	8.8
	35	10	48	4.8			35	10	60	6		35	6	9	1.5			35	11	72	6.54545
	36	7	20	2.85714			36	10	59	5.9		36	11	5	0.454545			36	5	41	8.2
	37	8	26	3.25			37	6	50	8.33333		37	4	4	1			37	19	130	6.84211
	38	6	39	6.5			38	7	74	10.5714		38	9	7	0.777778			38	6	63	10.5
	39	4	33	8.25			39	6	67	11.1667		39	5	8	1.6			39	16	86	5.375
	40	8	73	9.125														40	9	69	7.66667
