# Supplementary material for: ASS1 metabolically contributes to the nuclear and cytosolic p53-mediated DNA damage response
Source: Nat Metab. 2024 Jun 10;6(7):1294–309. doi: 10.1038/s42255-024-01060-5 (PMC11272581; doi:10.1038/s42255-024-01060-5)
Supplement: Supplementary file 9 — Statistical source data. [file 42255_2024_1060_MOESM9_ESM.xlsx]

## Sheet: SMARCC1 WB (4A)
					SMARCC1	GADPH/H3	SMARCC1/Loading Control
	Experiment 1		EV	Total Ctrl	6.69614e-06	1.89134e-06	3.54042
				Total ADR	6.09641e-06	2.21299e-06	2.75483
				Soluble Ctrl	5.58687e-06	2.32704e-06	2.40085
				Soluble ADR	1.68091e-06	2.07213e-06	0.811201
				Bound Ctrl	3.72231e-06	1.21042e-06	3.07522
				Bound ADR	8.44069e-06	1.17995e-06	7.15342
			ASS1-KO	Total Ctrl	5.95024e-06	1.46755e-06	4.05454
				Total ADR	2.88641e-06	1.40537e-06	2.05385
				Soluble Ctrl	4.91554e-06	1.42252e-06	3.45553
				Soluble ADR	1.1177e-06	1.47705e-06	0.75671
				Bound Ctrl	5.31159e-06	1.1427e-06	4.64829
				Bound ADR	5.88966e-06	1.20764e-06	4.87702
					SMARCC1	GADPH/H3	SMARCC1/Loading Control
	Experiment 2		EV	Total Ctrl	5.85375e-06	1.89122e-06	3.09522
				Total ADR	6.48285e-06	2.21542e-06	2.92623
				Soluble Ctrl	5.94141e-06	2.3289e-06	2.55117
				Soluble ADR	1.57481e-06	2.07379e-06	0.75939
				Bound Ctrl	4.61508e-06	1.21062e-06	3.81217
				Bound ADR	9.94702e-06	1.18014e-06	8.42867
			ASS1-KO	Total Ctrl	7.26633e-06	1.46397e-06	4.96344
				Total ADR	3.31447e-06	1.40194e-06	2.3642
				Soluble Ctrl	6.26621e-06	1.41905e-06	4.41579
				Soluble ADR	1.42828e-06	1.47345e-06	0.969341
				Bound Ctrl	5.91841e-06	1.14356e-06	5.17541
				Bound ADR	6.84951e-06	1.23093e-06	5.5645
					SMARCC1	GADPH/H3	SMARCC1/Loading Control
	Experiment 3		EV	Total Ctrl	6.42097e-06	1.97182e-06	3.25638
				Total ADR	6.62839e-06	1.62279e-06	4.08456
				Soluble Ctrl	6.47012e-06	1.4506e-06	4.46031
				Soluble ADR	1.74286e-06	1.19376e-06	1.45998
				Bound Ctrl	6.10445e-06	1.58501e-06	3.85137
				Bound ADR	1.03402e-05	1.55319e-06	6.65739
			ASS1-KO	Total Ctrl	8.58751e-06	1.21521e-06	7.06669
				Total ADR	5.59427e-06	1.22333e-06	4.573
				Soluble Ctrl	4.50707e-06	1.30334e-06	3.4581
				Soluble ADR	1.2258e-06	1.26797e-06	0.966746
				Bound Ctrl	6.60676e-06	1.43726e-06	4.59678
				Bound ADR	8.96204e-06	1.43909e-06	6.22758
			1st Experiment	2nd Experiment	3rd Experiment
	EV	Total Ctrl	3.54042	3.09522	3.25638	3.29734	1.07372	0.938703	0.987577	1
	EV	Total ADR	2.75483	2.92623	4.08456		0.835469	0.887453	1.23874	0.987222
	ASS1-KO	Total Ctrl	4.05454	4.96344	7.06669		1.22964	1.50529	2.14315	1.62603
	ASS1-KO	Total ADR	2.05385	2.3642	4.573		0.62288	0.717003	1.38688	0.908919
	EV	Soluble Ctrl	2.40085	2.55117	4.46031	3.13745	0.765225	0.813136	1.42164	1
	EV	Soluble ADR	0.811201	0.75939	1.45998		0.258555	0.242041	0.465341	0.321979
	ASS1-KO	Soluble Ctrl	3.45553	4.41579	3.4581		1.10138	1.40745	1.1022	1.20368
	ASS1-KO	Soluble ADR	0.75671	0.969341	0.966746		0.241187	0.308959	0.308132	0.286092
	EV	Bound Ctrl	3.07522	3.81217	3.85137	3.57959	0.859099	1.06498	1.07593	1
	EV	Bound ADR	7.15342	8.42867	6.65739		1.99839	2.35465	1.85982	2.07095
	ASS1-KO	Bound Ctrl	4.64829	5.17541	4.59678		1.29855	1.44581	1.28416	1.34284
	ASS1-KO	Bound ADR	4.87702	5.5645	6.22758		1.36245	1.55451	1.73975	1.55224

## Sheet: Succination (4C)
				SC
			EV ADR A	2.52686e-07	0.336725	0.319984	1.05232	1
			EV ADR B	2.69811e-07	0.333151		1.04115
			EV ADR C	2.1628e-07	0.290075		0.90653
			KO ADR A	2.01062e-07	0.294593		0.920651	0.837975
			KO ADR B	1.9985e-07	0.252026		0.787622
			KO ADR C	1.79139e-07	0.257795		0.805652
				Ponceau
			EV ADR A	7.50421e-07
			EV ADR B	8.09876e-07
			EV ADR C	7.456e-07
			KO ADR A	6.82508e-07
			KO ADR B	7.92974e-07
			KO ADR C	6.94887e-07

## Sheet: SKOV3 SMARCC1 (4H)
	10012024		CCNA	HPRT	dCt(GENE - HKP)		ddCt	Fold Change	average	stdev
	24HRS	C520 A1	20.5381	20.9779	-0.439831	-0.342979	-0.439831	1.35645	1.26811	0.08504
		C520 A2	20.5576	20.8923	-0.334679		-0.334679	1.2611
		C520 A3	20.7123	20.9594	-0.247078		-0.247078	1.1868
		C520 A4	20.7012	21.0515	-0.350328		-0.350328	1.27485
		C520E A1	21.2899	21.2308	0.059083		0.059083	0.959874	1.08692	0.103286
		C520E A2	20.5781	20.6446	-0.0665453		-0.0665453	1.04721
		C520E A3	20.3883	20.6321	-0.243832		-0.243832	1.18413
		C520E A4	20.3968	20.6065	-0.209717		-0.209717	1.15646
	10012024		CCNE2	HPRT	dCt(GENE - HKP)		ddCt	Fold Change	average	stdev
	24HRS	C520 A1	21.0031	20.9779	0.0251063	0.0595915	0.0251063	0.982748	0.954571	0.0575402
		C520 A2	21.0631	20.8923	0.170763		0.170763	0.888373
		C520 A3	20.9701	20.9594	0.0107273		0.0107273	0.992592
		C520 A4	21.0833	21.0515	0.0317693		0.0317693	0.97822
		C520E A1	21.7078	21.2308	0.477078		0.477078	0.718431	0.771563	0.0458024
		C520E A2	20.989	20.6446	0.344363		0.344363	0.787656
		C520E A3	20.9086	20.6321	0.276452		0.276452	0.825619
		C520E A4	21.0128	20.6065	0.406317		0.406317	0.754547
	10012024		CDK	HPRT	dCt(GENE - HKP)		ddCt	Fold Change	average	stdev
	24HRS	C520 A1	19.7587	20.9779	-1.21923	-1.2767	-1.21923	2.32822	2.42384	0.0956345
		C520 A2	19.5604	20.8923	-1.33188		-1.33188	2.5173
		C520 A3	19.6977	20.9594	-1.26169		-1.26169	2.39776
		C520 A4	19.7575	21.0515	-1.29401		-1.29401	2.45209
		C520E A1	19.8239	21.2308	-1.40692		-1.40692	2.6517	2.47608	0.223051
		C520E A2	19.5354	20.6446	-1.1092		-1.1092	2.15726
		C520E A3	19.3156	20.6321	-1.31651		-1.31651	2.49062
		C520E A4	19.2254	20.6065	-1.38115		-1.38115	2.60475
	48hrs		CCNA	HPRT		dCt(GENE - HKP)		ddCt	Fold Change	average
		C520 _1	21.5617	21.6616	-0.0998993	0.172859	-0.272758	1.20812	1.00903	0.156168
		C520 _2	21.7186	21.5687	0.149912		-0.0229473	1.01603
		C520 _3	21.8752	21.4296	0.445608		0.272749	0.827741
		C520 _4	21.9065	21.7107	0.195816		0.0229568	0.984213
		C520E _1	22.9425	22.4129	0.52965		0.356791	0.7809	0.65413	0.111057
		C520E _2	22.7539	21.862	0.891899		0.71904	0.607502
		C520E _3	22.8583	21.8846	0.973766		0.800907	0.573988
			CCNE2	HPRT	dCt(GENE - HKP)		ddCt	Fold Change	average	stdev
	48hrs	C520 A1	23.324	21.7153	1.60874	1.57319	0.0355512	0.975659	1.00303	0.0966223
		C520 A2	23.8278	22.4057	1.42212		-0.151066	1.11039
		C520 A4	23.3089	21.6202	1.6887		0.115515	0.923053
		C520E A1	23.4204	21.7973	1.62316		0.0499696	0.965957	0.876897	0.302212
		C520E A2	24.3294	21.5674	2.76196		1.18877	0.438676
		C520E A3	23.9206	22.5267	1.39391		-0.179276	1.13232
		C520E A4	24.1554	22.5392	1.61618		0.0429912	0.97064
			CDK	HPRT	dCt(GENE - HKP)		ddCt	Fold Change		stdev
	48hrs	C520 A1	19.6609	20.9175	-1.25653	-1.26507	-1.25653	2.3892	2.4149	0.297492
		C520 A2	19.5961	20.9985	-1.40244		-1.40244	2.64347
		C520 A3	20.0093	21.0453	-1.03597		-1.03597	2.05049
		C520 A4	19.7777	21.143	-1.36537		-1.36537	2.57642
		C520E A1	19.9565	21.1208	-1.16422		-1.16422	2.24112	1.92797	0.231395
		C520E A2	20.1005	21.0221	-0.92166		-0.92166	1.89429
		C520E A3	20.9458	21.6964	-0.750556		-0.750556	1.68244
		C520E A4	20.2127	21.1342	-0.921466		-0.921466	1.89404
	48 Hrs
		C520				C520E
	CCNA	1.20812	1.01603	0.827741	0.984213	0.7809	0.607502	0.573988
	CCNE2		0.975659	1.11039	0.923053	0.965957	0.438676	1.13232	0.97064
	CDK	0.994094	1.09989	0.853163	1.07199	0.932479	0.788174	0.700026	0.788068
	24 Hrs
		C520				C520E
	CCNA	1.06944	0.994263	0.935687	1.00511	0.756776	0.825629	0.933585	0.911767
	CCNE2	1.02419	0.925836	1.03445	1.01947	0.748728	0.820872	0.860436	0.786367
	CDK	0.960947	1.03899	0.989646	1.01207	1.09446	0.890384	1.02797	1.07508
